# Supplementary material for: Potential microRNA-mediated oncogenic intercellular communication revealed by pan-cancer analysis
Source: Sci Rep. 2014 Nov 18;4:7097. doi: 10.1038/srep07097 (PMC4235308; doi:10.1038/srep07097)
Supplement: Supplementary Information — Supplementary Table S1 [file srep07097-s2.xls]

## Sheet: TableS1_recur_network.txt
gene	miR	post	miRNA	oncomir	oncogene	driver.gene	clash
RBMX	MIMAT0000077	0.994902	hsa-miR-22-3p	FALSE	FALSE	FALSE	FALSE
KDM3B	MIMAT0004495	0.992666	hsa-miR-22-5p	FALSE	FALSE	FALSE	FALSE
FBXO21	MIMAT0004495	0.975544	hsa-miR-22-5p	FALSE	FALSE	FALSE	FALSE
EMP3	MIMAT0000617	0.973044	hsa-miR-200c-3p	TRUE	FALSE	FALSE	FALSE
RNF38	MIMAT0004495	0.956744	hsa-miR-22-5p	FALSE	FALSE	FALSE	FALSE
MRGPRF	MIMAT0000617	0.947841	hsa-miR-200c-3p	TRUE	FALSE	FALSE	FALSE
SIN3A	MIMAT0004495	0.941194	hsa-miR-22-5p	FALSE	FALSE	FALSE	FALSE
EPC2	MIMAT0004495	0.940988	hsa-miR-22-5p	FALSE	FALSE	FALSE	FALSE
PTRF	MIMAT0000759	0.934132	hsa-miR-148b-3p	TRUE	FALSE	FALSE	FALSE
SF3A1	MIMAT0004495	0.930362	hsa-miR-22-5p	FALSE	FALSE	FALSE	FALSE
FLNC	MIMAT0000617	0.928198	hsa-miR-200c-3p	TRUE	FALSE	FALSE	FALSE
TGFB1I1	MIMAT0002888	0.928137	hsa-miR-532-5p	FALSE	FALSE	FALSE	FALSE
PRPF38A	MIMAT0000077	0.921126	hsa-miR-22-3p	FALSE	FALSE	FALSE	FALSE
DHX9	MIMAT0004495	0.913888	hsa-miR-22-5p	FALSE	FALSE	FALSE	FALSE
MBTD1	MIMAT0000077	0.905731	hsa-miR-22-3p	FALSE	FALSE	FALSE	FALSE
C17orf108	MIMAT0004494	0.902791	hsa-miR-21-3p	TRUE	FALSE	FALSE	FALSE
SIRT1	MIMAT0004495	0.90241	hsa-miR-22-5p	FALSE	FALSE	FALSE	FALSE
SLC7A7	MIMAT0000617	0.899231	hsa-miR-200c-3p	TRUE	FALSE	FALSE	FALSE
HNRNPA1L2	MIMAT0000077	0.895834	hsa-miR-22-3p	FALSE	FALSE	FALSE	FALSE
FYCO1	MIMAT0000680	0.89436	hsa-miR-106b-5p	TRUE	FALSE	FALSE	FALSE
TXNDC16	MIMAT0004495	0.893846	hsa-miR-22-5p	FALSE	FALSE	FALSE	FALSE
INMT	MIMAT0005951	0.892532	hsa-miR-1307-3p	FALSE	FALSE	FALSE	FALSE
JAM3	MIMAT0004586	0.89245	hsa-miR-15b-3p	TRUE	FALSE	FALSE	FALSE
WAC	MIMAT0004495	0.885929	hsa-miR-22-5p	FALSE	FALSE	FALSE	FALSE
PCOLCE	MIMAT0000617	0.882369	hsa-miR-200c-3p	TRUE	FALSE	FALSE	FALSE
QRICH1	MIMAT0004495	0.876885	hsa-miR-22-5p	FALSE	FALSE	FALSE	FALSE
ZBTB44	MIMAT0004495	0.876537	hsa-miR-22-5p	FALSE	FALSE	FALSE	FALSE
HNRNPA1	MIMAT0000077	0.873486	hsa-miR-22-3p	FALSE	FALSE	FALSE	FALSE
TGFB1	MIMAT0000104	0.871462	hsa-miR-107	TRUE	FALSE	FALSE	FALSE
ZBTB26	MIMAT0004495	0.870518	hsa-miR-22-5p	FALSE	FALSE	FALSE	FALSE
GPATCH8	MIMAT0004495	0.868985	hsa-miR-22-5p	FALSE	FALSE	FALSE	FALSE
TUBGCP4	MIMAT0004495	0.865961	hsa-miR-22-5p	FALSE	FALSE	FALSE	FALSE
STAT5A	MIMAT0000104	0.865909	hsa-miR-107	TRUE	FALSE	FALSE	FALSE
FAP	MIMAT0000759	0.863565	hsa-miR-148b-3p	TRUE	FALSE	FALSE	FALSE
ZNF446	MIMAT0004501	0.85946	hsa-miR-27a-5p	TRUE	FALSE	FALSE	FALSE
MSL2	MIMAT0000077	0.859279	hsa-miR-22-3p	FALSE	FALSE	FALSE	FALSE
SMARCC1	MIMAT0004495	0.858917	hsa-miR-22-5p	FALSE	FALSE	FALSE	FALSE
ZNF740	MIMAT0004495	0.858359	hsa-miR-22-5p	FALSE	FALSE	FALSE	FALSE
BRPF3	MIMAT0004495	0.858254	hsa-miR-22-5p	FALSE	FALSE	FALSE	FALSE
DCP1A	MIMAT0004495	0.856868	hsa-miR-22-5p	FALSE	FALSE	FALSE	FALSE
ACVR2B	MIMAT0004495	0.856408	hsa-miR-22-5p	FALSE	FALSE	FALSE	FALSE
ZNF619	MIMAT0004495	0.854703	hsa-miR-22-5p	FALSE	FALSE	FALSE	FALSE
CTCF	MIMAT0004495	0.849056	hsa-miR-22-5p	FALSE	FALSE	FALSE	FALSE
TAF1	MIMAT0004495	0.837439	hsa-miR-22-5p	FALSE	FALSE	FALSE	FALSE
CHD8	MIMAT0004495	0.836702	hsa-miR-22-5p	FALSE	FALSE	FALSE	FALSE
CASC3	MIMAT0004495	0.836688	hsa-miR-22-5p	FALSE	FALSE	FALSE	FALSE
EMILIN1	MIMAT0000617	0.833419	hsa-miR-200c-3p	TRUE	FALSE	FALSE	FALSE
UBTD2	MIMAT0000100	0.832623	hsa-miR-29b-3p	TRUE	FALSE	FALSE	FALSE
ABCA1	MIMAT0000091	0.826689	hsa-miR-33a-5p	FALSE	FALSE	FALSE	FALSE
GNG2	MIMAT0000261	0.826618	hsa-miR-183-5p	TRUE	FALSE	FALSE	FALSE
BCOR	MIMAT0004495	0.826556	hsa-miR-22-5p	FALSE	TRUE	FALSE	FALSE
NPAT	MIMAT0004495	0.825693	hsa-miR-22-5p	FALSE	FALSE	FALSE	FALSE
FLNC	MIMAT0000692	0.821524	hsa-miR-30e-5p	FALSE	FALSE	FALSE	FALSE
ACVR2B	MIMAT0000077	0.816457	hsa-miR-22-3p	FALSE	FALSE	FALSE	FALSE
SEC23A	MIMAT0004551	0.815644	hsa-miR-30d-3p	TRUE	FALSE	FALSE	FALSE
EMP3	MIMAT0004598	0.812688	hsa-miR-141-5p	TRUE	FALSE	FALSE	FALSE
PPM1D	MIMAT0004495	0.812559	hsa-miR-22-5p	FALSE	FALSE	FALSE	FALSE
TBC1D5	MIMAT0004495	0.810718	hsa-miR-22-5p	FALSE	FALSE	FALSE	FALSE
ARID2	MIMAT0004495	0.810004	hsa-miR-22-5p	FALSE	TRUE	FALSE	FALSE
ZNF507	MIMAT0004495	0.808539	hsa-miR-22-5p	FALSE	FALSE	FALSE	FALSE
SEC23A	MIMAT0000245	0.807815	hsa-miR-30d-5p	TRUE	FALSE	FALSE	FALSE
RPRD2	MIMAT0004495	0.807787	hsa-miR-22-5p	FALSE	FALSE	FALSE	FALSE
BATF3	MIMAT0000617	0.804285	hsa-miR-200c-3p	TRUE	FALSE	FALSE	FALSE
TGFB1I1	MIMAT0003338	0.80428	hsa-miR-660-5p	FALSE	FALSE	FALSE	FALSE
RSBN1	MIMAT0004495	0.803605	hsa-miR-22-5p	FALSE	FALSE	FALSE	FALSE
ARID1A	MIMAT0004495	0.801427	hsa-miR-22-5p	FALSE	TRUE	FALSE	FALSE
DHX15	MIMAT0004495	0.801061	hsa-miR-22-5p	FALSE	FALSE	FALSE	FALSE
TMEM200B	MIMAT0000617	0.798688	hsa-miR-200c-3p	TRUE	FALSE	FALSE	FALSE
RSF1	MIMAT0004495	0.792672	hsa-miR-22-5p	FALSE	FALSE	FALSE	FALSE
HLF	MIMAT0004494	0.791145	hsa-miR-21-3p	TRUE	TRUE	FALSE	FALSE
PDE2A	MIMAT0004586	0.790447	hsa-miR-15b-3p	TRUE	FALSE	FALSE	FALSE
FGL2	MIMAT0000432	0.789004	hsa-miR-141-3p	TRUE	FALSE	FALSE	FALSE
LRRC59	MIMAT0004513	0.784918	hsa-miR-101-5p	TRUE	FALSE	FALSE	FALSE
TGFB1I1	MIMAT0000617	0.784097	hsa-miR-200c-3p	TRUE	FALSE	FALSE	FALSE
DARC	MIMAT0004946	0.783643	hsa-miR-744-3p	FALSE	FALSE	FALSE	FALSE
SERPING1	MIMAT0000617	0.781575	hsa-miR-200c-3p	TRUE	FALSE	FALSE	FALSE
UBA2	MIMAT0000077	0.778654	hsa-miR-22-3p	FALSE	FALSE	FALSE	FALSE
PTRF	MIMAT0001536	0.778437	hsa-miR-429	TRUE	FALSE	FALSE	FALSE
SNRNP200	MIMAT0004495	0.777452	hsa-miR-22-5p	FALSE	FALSE	FALSE	FALSE
EHD2	MIMAT0000617	0.774797	hsa-miR-200c-3p	TRUE	FALSE	FALSE	FALSE
NAV3	MIMAT0000104	0.773826	hsa-miR-107	TRUE	FALSE	FALSE	FALSE
MBTD1	MIMAT0004495	0.768103	hsa-miR-22-5p	FALSE	FALSE	FALSE	FALSE
GPR85	MIMAT0004598	0.765435	hsa-miR-141-5p	TRUE	FALSE	FALSE	FALSE
PLXND1	MIMAT0000617	0.765048	hsa-miR-200c-3p	TRUE	FALSE	FALSE	FALSE
ZNF540	MIMAT0004494	0.761421	hsa-miR-21-3p	TRUE	FALSE	FALSE	FALSE
MSC	MIMAT0004598	0.76096	hsa-miR-141-5p	TRUE	FALSE	FALSE	FALSE
MYLIP	MIMAT0000280	0.76008	hsa-miR-223-3p	TRUE	FALSE	FALSE	FALSE
TOP2B	MIMAT0004495	0.759894	hsa-miR-22-5p	FALSE	FALSE	FALSE	FALSE
KHDRBS1	MIMAT0000077	0.756788	hsa-miR-22-3p	FALSE	FALSE	FALSE	FALSE
ZXDC	MIMAT0004495	0.755885	hsa-miR-22-5p	FALSE	FALSE	FALSE	FALSE
CALD1	MIMAT0000617	0.755335	hsa-miR-200c-3p	TRUE	FALSE	FALSE	FALSE
PTRF	MIMAT0000318	0.755235	hsa-miR-200b-3p	TRUE	FALSE	FALSE	FALSE
FYCO1	MIMAT0000072	0.75479	hsa-miR-18a-5p	TRUE	FALSE	FALSE	FALSE
RNF20	MIMAT0004495	0.752058	hsa-miR-22-5p	FALSE	FALSE	FALSE	FALSE
CYB5R1	MIMAT0004672	0.749789	hsa-miR-106b-3p	TRUE	FALSE	FALSE	FALSE
P4HA3	MIMAT0000245	0.748517	hsa-miR-30d-5p	TRUE	FALSE	FALSE	FALSE
CTSO	MIMAT0000691	0.744957	hsa-miR-130b-3p	TRUE	FALSE	FALSE	FALSE
CALD1	MIMAT0004598	0.743861	hsa-miR-141-5p	TRUE	FALSE	FALSE	FALSE
RNF169	MIMAT0004495	0.743426	hsa-miR-22-5p	FALSE	FALSE	FALSE	FALSE
USP37	MIMAT0004495	0.742699	hsa-miR-22-5p	FALSE	FALSE	FALSE	FALSE
DPYD	MIMAT0000081	0.742354	hsa-miR-25-3p	TRUE	FALSE	FALSE	FALSE
TNFAIP6	MIMAT0000728	0.741374	hsa-miR-375	TRUE	FALSE	FALSE	FALSE
COL6A1	MIMAT0000617	0.741302	hsa-miR-200c-3p	TRUE	FALSE	FALSE	FALSE
GNG2	MIMAT0000259	0.741088	hsa-miR-182-5p	FALSE	FALSE	FALSE	FALSE
CTDSPL2	MIMAT0004495	0.740997	hsa-miR-22-5p	FALSE	FALSE	FALSE	FALSE
MSN	MIMAT0000095	0.740865	hsa-miR-96-5p	TRUE	TRUE	FALSE	FALSE
RBM27	MIMAT0004495	0.737594	hsa-miR-22-5p	FALSE	FALSE	FALSE	FALSE
PTAR1	MIMAT0004495	0.735676	hsa-miR-22-5p	FALSE	FALSE	FALSE	FALSE
MCF2L	MIMAT0000279	0.734237	hsa-miR-222-3p	TRUE	FALSE	FALSE	FALSE
BEND6	MIMAT0000318	0.734014	hsa-miR-200b-3p	TRUE	FALSE	FALSE	FALSE
ZBTB39	MIMAT0004495	0.733437	hsa-miR-22-5p	FALSE	FALSE	FALSE	FALSE
CEP57	MIMAT0000077	0.732508	hsa-miR-22-3p	FALSE	FALSE	FALSE	FALSE
UBE2QL1	MIMAT0000617	0.731763	hsa-miR-200c-3p	TRUE	FALSE	FALSE	FALSE
TIMP3	MIMAT0004586	0.729863	hsa-miR-15b-3p	TRUE	FALSE	FALSE	FALSE
RSBN1	MIMAT0000077	0.726997	hsa-miR-22-3p	FALSE	FALSE	FALSE	FALSE
ZNF192	MIMAT0004495	0.725098	hsa-miR-22-5p	FALSE	FALSE	FALSE	FALSE
UBXN7	MIMAT0004495	0.722308	hsa-miR-22-5p	FALSE	FALSE	FALSE	FALSE
DCAF16	MIMAT0004495	0.722101	hsa-miR-22-5p	FALSE	FALSE	FALSE	FALSE
LRRC59	MIMAT0000099	0.720806	hsa-miR-101-3p	TRUE	FALSE	FALSE	FALSE
TGOLN2	MIMAT0000072	0.718849	hsa-miR-18a-5p	TRUE	FALSE	FALSE	FALSE
SULF2	MIMAT0004551	0.71877	hsa-miR-30d-3p	TRUE	FALSE	FALSE	FALSE
MSL2	MIMAT0004495	0.717738	hsa-miR-22-5p	FALSE	FALSE	FALSE	FALSE
GFPT2	MIMAT0000617	0.716716	hsa-miR-200c-3p	TRUE	FALSE	FALSE	FALSE
SYNPO	MIMAT0004584	0.715391	hsa-let-7g-3p	TRUE	FALSE	FALSE	FALSE
MEIS3	MIMAT0002888	0.714706	hsa-miR-532-5p	FALSE	FALSE	FALSE	FALSE
TUBGCP3	MIMAT0004495	0.71451	hsa-miR-22-5p	FALSE	FALSE	FALSE	FALSE
KLHL23	MIMAT0004495	0.714002	hsa-miR-22-5p	FALSE	FALSE	FALSE	FALSE
TMEM9B	MIMAT0000081	0.710478	hsa-miR-25-3p	TRUE	FALSE	FALSE	FALSE
CREBBP	MIMAT0004495	0.709818	hsa-miR-22-5p	FALSE	TRUE	FALSE	FALSE
ATE1	MIMAT0004495	0.709437	hsa-miR-22-5p	FALSE	FALSE	FALSE	FALSE
ZNF445	MIMAT0004495	0.7092	hsa-miR-22-5p	FALSE	FALSE	FALSE	FALSE
REV3L	MIMAT0004495	0.709102	hsa-miR-22-5p	FALSE	FALSE	FALSE	FALSE
CCNI	MIMAT0004495	0.708708	hsa-miR-22-5p	FALSE	FALSE	FALSE	FALSE
MRGPRF	MIMAT0004598	0.708658	hsa-miR-141-5p	TRUE	FALSE	FALSE	FALSE
CALD1	MIMAT0000432	0.707092	hsa-miR-141-3p	TRUE	FALSE	FALSE	FALSE
ZNF385D	MIMAT0004657	0.706954	hsa-miR-200c-5p	TRUE	FALSE	FALSE	FALSE
PMEPA1	MIMAT0000762	0.706356	hsa-miR-324-3p	FALSE	FALSE	FALSE	FALSE
ASPN	MIMAT0000759	0.705934	hsa-miR-148b-3p	TRUE	FALSE	FALSE	FALSE
PDPN	MIMAT0000617	0.705898	hsa-miR-200c-3p	TRUE	FALSE	FALSE	FALSE
CALD1	MIMAT0000261	0.705716	hsa-miR-183-5p	TRUE	FALSE	FALSE	FALSE
TNXB	MIMAT0004799	0.705669	hsa-miR-589-5p	FALSE	FALSE	FALSE	FALSE
MSN	MIMAT0000617	0.702982	hsa-miR-200c-3p	TRUE	TRUE	FALSE	FALSE
BRWD3	MIMAT0004495	0.702502	hsa-miR-22-5p	FALSE	FALSE	FALSE	FALSE
CNOT1	MIMAT0004495	0.700871	hsa-miR-22-5p	FALSE	FALSE	FALSE	FALSE
AKAP12	MIMAT0000432	0.699924	hsa-miR-141-3p	TRUE	FALSE	FALSE	FALSE
HVCN1	MIMAT0000617	0.699229	hsa-miR-200c-3p	TRUE	FALSE	FALSE	FALSE
EHD2	MIMAT0004509	0.697852	hsa-miR-93-3p	TRUE	FALSE	FALSE	FALSE
KANK2	MIMAT0004598	0.696482	hsa-miR-141-5p	TRUE	FALSE	FALSE	FALSE
PHF3	MIMAT0004495	0.695128	hsa-miR-22-5p	FALSE	FALSE	FALSE	FALSE
EIF4B	MIMAT0004495	0.694231	hsa-miR-22-5p	FALSE	FALSE	FALSE	FALSE
TXNIP	MIMAT0005951	0.693179	hsa-miR-1307-3p	FALSE	FALSE	FALSE	FALSE
SIRPA	MIMAT0000691	0.692831	hsa-miR-130b-3p	TRUE	FALSE	FALSE	FALSE
CALD1	MIMAT0000692	0.690711	hsa-miR-30e-5p	FALSE	FALSE	FALSE	FALSE
PBXIP1	MIMAT0004494	0.690324	hsa-miR-21-3p	TRUE	FALSE	FALSE	FALSE
HGF	MIMAT0000432	0.690158	hsa-miR-141-3p	TRUE	FALSE	FALSE	FALSE
NBR1	MIMAT0000072	0.690028	hsa-miR-18a-5p	TRUE	FALSE	FALSE	FALSE
2014-03-02	MIMAT0000092	0.689941	hsa-miR-92a-3p	FALSE	FALSE	FALSE	FALSE
PIK3R6	MIMAT0000617	0.689876	hsa-miR-200c-3p	TRUE	FALSE	FALSE	FALSE
AEBP1	MIMAT0000617	0.689191	hsa-miR-200c-3p	TRUE	FALSE	FALSE	FALSE
IREB2	MIMAT0004495	0.687876	hsa-miR-22-5p	FALSE	FALSE	FALSE	FALSE
PBXIP1	MIMAT0004507	0.68744	hsa-miR-92a-1-5p	FALSE	FALSE	FALSE	FALSE
PLOD1	MIMAT0004673	0.685477	hsa-miR-29c-5p	TRUE	FALSE	FALSE	FALSE
MS4A4A	MIMAT0000617	0.685355	hsa-miR-200c-3p	TRUE	FALSE	FALSE	FALSE
GPBAR1	MIMAT0000617	0.684972	hsa-miR-200c-3p	TRUE	FALSE	FALSE	FALSE
SYNRG	MIMAT0000080	0.682831	hsa-miR-24-3p	FALSE	FALSE	FALSE	FALSE
WDR48	MIMAT0004495	0.680486	hsa-miR-22-5p	FALSE	FALSE	FALSE	FALSE
POLDIP3	MIMAT0004495	0.678057	hsa-miR-22-5p	FALSE	FALSE	FALSE	FALSE
PALM2-AKAP2	MIMAT0000261	0.677956	hsa-miR-183-5p	TRUE	FALSE	FALSE	FALSE
KCTD11	MIMAT0004507	0.67579	hsa-miR-92a-1-5p	FALSE	FALSE	FALSE	FALSE
ZNFX1	MIMAT0000104	0.675539	hsa-miR-107	TRUE	FALSE	FALSE	FALSE
NARG2	MIMAT0004495	0.674487	hsa-miR-22-5p	FALSE	FALSE	FALSE	FALSE
ANXA2P2	MIMAT0000081	0.674147	hsa-miR-25-3p	TRUE	FALSE	FALSE	FALSE
PTH1R	MIMAT0000261	0.674069	hsa-miR-183-5p	TRUE	FALSE	FALSE	FALSE
COL10A1	MIMAT0000732	0.672534	hsa-miR-378a-3p	FALSE	FALSE	FALSE	FALSE
BGN	MIMAT0000617	0.6725	hsa-miR-200c-3p	TRUE	FALSE	FALSE	FALSE
SNX11	MIMAT0000092	0.671421	hsa-miR-92a-3p	FALSE	FALSE	FALSE	FALSE
MRVI1	MIMAT0000691	0.669643	hsa-miR-130b-3p	TRUE	FALSE	FALSE	FALSE
EP300	MIMAT0004495	0.668831	hsa-miR-22-5p	FALSE	TRUE	TRUE	FALSE
POU2F2	MIMAT0000617	0.667129	hsa-miR-200c-3p	TRUE	FALSE	FALSE	FALSE
TAGLN	MIMAT0004589	0.665159	hsa-miR-30b-3p	FALSE	FALSE	FALSE	FALSE
SNAI2	MIMAT0000244	0.662896	hsa-miR-30c-5p	FALSE	FALSE	FALSE	FALSE
EIF4ENIF1	MIMAT0004495	0.661755	hsa-miR-22-5p	FALSE	FALSE	FALSE	FALSE
RALGAPA1	MIMAT0000076	0.661635	hsa-miR-21-5p	TRUE	FALSE	FALSE	FALSE
ZBTB4	MIMAT0004507	0.661328	hsa-miR-92a-1-5p	FALSE	FALSE	FALSE	FALSE
PRICKLE2	MIMAT0000691	0.660981	hsa-miR-130b-3p	TRUE	FALSE	FALSE	FALSE
PTRF	MIMAT0001620	0.660824	hsa-miR-200a-5p	TRUE	FALSE	FALSE	FALSE
SHPRH	MIMAT0004495	0.660715	hsa-miR-22-5p	FALSE	FALSE	FALSE	FALSE
AXL	MIMAT0000070	0.660309	hsa-miR-17-5p	TRUE	FALSE	FALSE	FALSE
NFX1	MIMAT0004495	0.658031	hsa-miR-22-5p	FALSE	FALSE	FALSE	FALSE
EIF3L	MIMAT0000077	0.657408	hsa-miR-22-3p	FALSE	FALSE	FALSE	FALSE
STX7	MIMAT0004586	0.656353	hsa-miR-15b-3p	TRUE	FALSE	FALSE	FALSE
PGM5	MIMAT0004598	0.655331	hsa-miR-141-5p	TRUE	FALSE	FALSE	FALSE
SCAPER	MIMAT0004495	0.655063	hsa-miR-22-5p	FALSE	FALSE	FALSE	FALSE
THBS1	MIMAT0000432	0.653832	hsa-miR-141-3p	TRUE	FALSE	FALSE	FALSE
CSGALNACT2	MIMAT0004598	0.65316	hsa-miR-141-5p	TRUE	FALSE	FALSE	FALSE
TRANK1	MIMAT0000104	0.650192	hsa-miR-107	TRUE	FALSE	FALSE	FALSE
KDELC1	MIMAT0000086	0.649845	hsa-miR-29a-3p	TRUE	FALSE	FALSE	FALSE
CALCOCO1	MIMAT0018101	0.649716	hsa-miR-3677-3p	FALSE	FALSE	FALSE	FALSE
ZNF397	MIMAT0004495	0.649494	hsa-miR-22-5p	FALSE	FALSE	FALSE	FALSE
MS4A6A	MIMAT0000432	0.647907	hsa-miR-141-3p	TRUE	FALSE	FALSE	FALSE
MAGI2	MIMAT0004494	0.64716	hsa-miR-21-3p	TRUE	FALSE	FALSE	FALSE
POGZ	MIMAT0004495	0.646785	hsa-miR-22-5p	FALSE	FALSE	FALSE	FALSE
GIMAP4	MIMAT0000617	0.64637	hsa-miR-200c-3p	TRUE	FALSE	FALSE	FALSE
ZFP14	MIMAT0004495	0.646354	hsa-miR-22-5p	FALSE	FALSE	FALSE	FALSE
RSL24D1	MIMAT0000077	0.646273	hsa-miR-22-3p	FALSE	FALSE	FALSE	FALSE
CLCF1	MIMAT0000104	0.643893	hsa-miR-107	TRUE	FALSE	FALSE	FALSE
FLNC	MIMAT0004598	0.643124	hsa-miR-141-5p	TRUE	FALSE	FALSE	FALSE
ZNF510	MIMAT0004495	0.642125	hsa-miR-22-5p	FALSE	FALSE	FALSE	FALSE
PDE2A	MIMAT0000617	0.641516	hsa-miR-200c-3p	TRUE	FALSE	FALSE	FALSE
TTC39C	MIMAT0003249	0.640545	hsa-miR-584-5p	FALSE	FALSE	FALSE	FALSE
SOX18	MIMAT0000261	0.63947	hsa-miR-183-5p	TRUE	FALSE	FALSE	FALSE
PPM1M	MIMAT0005951	0.6393	hsa-miR-1307-3p	FALSE	FALSE	FALSE	FALSE
PDPN	MIMAT0004598	0.638482	hsa-miR-141-5p	TRUE	FALSE	FALSE	FALSE
RGS4	MIMAT0000318	0.638094	hsa-miR-200b-3p	TRUE	FALSE	FALSE	FALSE
PROCR	MIMAT0000617	0.63684	hsa-miR-200c-3p	TRUE	FALSE	FALSE	FALSE
TLN1	MIMAT0000093	0.635026	hsa-miR-93-5p	TRUE	FALSE	FALSE	FALSE
OXR1	MIMAT0000072	0.634122	hsa-miR-18a-5p	TRUE	FALSE	FALSE	FALSE
PCOLCE	MIMAT0004598	0.633691	hsa-miR-141-5p	TRUE	FALSE	FALSE	FALSE
VCL	MIMAT0000759	0.632005	hsa-miR-148b-3p	TRUE	FALSE	FALSE	FALSE
KBTBD7	MIMAT0004495	0.631532	hsa-miR-22-5p	FALSE	FALSE	FALSE	FALSE
GPR65	MIMAT0000091	0.630967	hsa-miR-33a-5p	FALSE	FALSE	FALSE	FALSE
DARC	MIMAT0004697	0.630938	hsa-miR-151a-5p	FALSE	FALSE	FALSE	FALSE
CD53	MIMAT0000104	0.630889	hsa-miR-107	TRUE	FALSE	FALSE	FALSE
PDGFD	MIMAT0004494	0.630081	hsa-miR-21-3p	TRUE	FALSE	FALSE	FALSE
SLC16A4	MIMAT0000091	0.630064	hsa-miR-33a-5p	FALSE	FALSE	FALSE	FALSE
PYGO2	MIMAT0004501	0.627147	hsa-miR-27a-5p	TRUE	FALSE	FALSE	FALSE
FBLN5	MIMAT0004598	0.626551	hsa-miR-141-5p	TRUE	FALSE	FALSE	FALSE
CD53	MIMAT0000617	0.625567	hsa-miR-200c-3p	TRUE	FALSE	FALSE	FALSE
RAB31	MIMAT0000104	0.625507	hsa-miR-107	TRUE	FALSE	FALSE	FALSE
ENG	MIMAT0003886	0.625315	hsa-miR-769-5p	FALSE	FALSE	FALSE	FALSE
BEND6	MIMAT0001620	0.625165	hsa-miR-200a-5p	TRUE	FALSE	FALSE	FALSE
HOPX	MIMAT0005825	0.622691	hsa-miR-1180-3p	FALSE	FALSE	FALSE	FALSE
MFAP5	MIMAT0000432	0.62112	hsa-miR-141-3p	TRUE	FALSE	FALSE	FALSE
HRH1	MIMAT0000104	0.619525	hsa-miR-107	TRUE	FALSE	FALSE	FALSE
SMARCAD1	MIMAT0004495	0.619204	hsa-miR-22-5p	FALSE	FALSE	FALSE	FALSE
PUM2	MIMAT0004495	0.618307	hsa-miR-22-5p	FALSE	FALSE	FALSE	FALSE
COL4A2	MIMAT0000617	0.617667	hsa-miR-200c-3p	TRUE	FALSE	FALSE	FALSE
CREBL2	MIMAT0000688	0.617638	hsa-miR-301a-3p	FALSE	FALSE	FALSE	FALSE
FNDC3A	MIMAT0000072	0.617223	hsa-miR-18a-5p	TRUE	FALSE	FALSE	FALSE
LOX	MIMAT0000617	0.616423	hsa-miR-200c-3p	TRUE	FALSE	FALSE	FALSE
EFEMP2	MIMAT0000318	0.615698	hsa-miR-200b-3p	TRUE	FALSE	FALSE	FALSE
FANK1	MIMAT0004810	0.613797	hsa-miR-629-5p	FALSE	FALSE	FALSE	FALSE
ANKRD46	MIMAT0000076	0.612741	hsa-miR-21-5p	TRUE	FALSE	FALSE	FALSE
DCN	MIMAT0000432	0.612441	hsa-miR-141-3p	TRUE	FALSE	FALSE	FALSE
COL10A1	MIMAT0000759	0.612042	hsa-miR-148b-3p	TRUE	FALSE	FALSE	FALSE
MSN	MIMAT0004598	0.611626	hsa-miR-141-5p	TRUE	TRUE	FALSE	FALSE
AXL	MIMAT0000074	0.611589	hsa-miR-19b-3p	TRUE	FALSE	FALSE	FALSE
PMEPA1	MIMAT0002888	0.610495	hsa-miR-532-5p	FALSE	FALSE	FALSE	FALSE
SNAI2	MIMAT0000222	0.608389	hsa-miR-192-5p	TRUE	FALSE	FALSE	FALSE
COL5A3	MIMAT0000617	0.608229	hsa-miR-200c-3p	TRUE	FALSE	FALSE	FALSE
CRTAP	MIMAT0001536	0.608147	hsa-miR-429	TRUE	FALSE	FALSE	FALSE
TLR8	MIMAT0000432	0.607663	hsa-miR-141-3p	TRUE	FALSE	FALSE	FALSE
SEPHS1	MIMAT0000681	0.607305	hsa-miR-29c-3p	TRUE	FALSE	FALSE	FALSE
SERPINF1	MIMAT0000617	0.607094	hsa-miR-200c-3p	TRUE	FALSE	FALSE	FALSE
UTP14C	MIMAT0004495	0.605655	hsa-miR-22-5p	FALSE	FALSE	FALSE	FALSE
CRTAP	MIMAT0000318	0.605536	hsa-miR-200b-3p	TRUE	FALSE	FALSE	FALSE
C1QC	MIMAT0000617	0.603462	hsa-miR-200c-3p	TRUE	FALSE	FALSE	FALSE
TTC21B	MIMAT0004495	0.603416	hsa-miR-22-5p	FALSE	FALSE	FALSE	FALSE
SEC16B	MIMAT0000261	0.602422	hsa-miR-183-5p	TRUE	FALSE	FALSE	FALSE
TIMP2	MIMAT0004507	0.601359	hsa-miR-92a-1-5p	FALSE	FALSE	FALSE	FALSE
PHC3	MIMAT0000072	0.60105	hsa-miR-18a-5p	TRUE	FALSE	FALSE	FALSE
KDELC1	MIMAT0000100	0.600835	hsa-miR-29b-3p	TRUE	FALSE	FALSE	FALSE
TAF11	MIMAT0000086	0.600465	hsa-miR-29a-3p	TRUE	FALSE	FALSE	FALSE
GNS	MIMAT0000072	0.59946	hsa-miR-18a-5p	TRUE	FALSE	FALSE	FALSE
CYB5R1	MIMAT0004507	0.598252	hsa-miR-92a-1-5p	FALSE	FALSE	FALSE	FALSE
RALGAPA1	MIMAT0002809	0.59625	hsa-miR-146b-5p	FALSE	FALSE	FALSE	FALSE
CD33	MIMAT0000617	0.595596	hsa-miR-200c-3p	TRUE	FALSE	FALSE	FALSE
RPL5	MIMAT0000077	0.595017	hsa-miR-22-3p	FALSE	FALSE	FALSE	FALSE
CAPN2	MIMAT0000680	0.595012	hsa-miR-106b-5p	TRUE	FALSE	FALSE	FALSE
NUP98	MIMAT0004495	0.59488	hsa-miR-22-5p	FALSE	TRUE	FALSE	FALSE
HTRA1	MIMAT0000093	0.594572	hsa-miR-93-5p	TRUE	FALSE	FALSE	FALSE
VASH1	MIMAT0000617	0.593897	hsa-miR-200c-3p	TRUE	FALSE	FALSE	FALSE
LPP	MIMAT0000075	0.593607	hsa-miR-20a-5p	TRUE	TRUE	FALSE	FALSE
FBXO17	MIMAT0000617	0.593171	hsa-miR-200c-3p	TRUE	FALSE	FALSE	FALSE
GFPT2	MIMAT0000692	0.592212	hsa-miR-30e-5p	FALSE	FALSE	FALSE	FALSE
CADM3	MIMAT0005951	0.591589	hsa-miR-1307-3p	FALSE	FALSE	FALSE	FALSE
WDHD1	MIMAT0000087	0.591429	hsa-miR-30a-5p	TRUE	FALSE	FALSE	FALSE
ITFG2	MIMAT0004494	0.588999	hsa-miR-21-3p	TRUE	FALSE	FALSE	FALSE
FGF7	MIMAT0004946	0.58879	hsa-miR-744-3p	FALSE	FALSE	FALSE	FALSE
COL5A1	MIMAT0000759	0.586995	hsa-miR-148b-3p	TRUE	FALSE	FALSE	FALSE
LATS1	MIMAT0004495	0.586874	hsa-miR-22-5p	FALSE	FALSE	FALSE	FALSE
KATNAL1	MIMAT0000617	0.586558	hsa-miR-200c-3p	TRUE	FALSE	FALSE	FALSE
HNMT	MIMAT0000691	0.584603	hsa-miR-130b-3p	TRUE	FALSE	FALSE	FALSE
TGFB1I1	MIMAT0000762	0.584147	hsa-miR-324-3p	FALSE	FALSE	FALSE	FALSE
MSN	MIMAT0000259	0.583876	hsa-miR-182-5p	FALSE	TRUE	FALSE	FALSE
SEMA6B	MIMAT0000259	0.583741	hsa-miR-182-5p	FALSE	FALSE	FALSE	FALSE
EZH1	MIMAT0018101	0.581038	hsa-miR-3677-3p	FALSE	FALSE	FALSE	FALSE
FXYD5	MIMAT0004657	0.58073	hsa-miR-200c-5p	TRUE	FALSE	FALSE	FALSE
ZNF517	MIMAT0002809	0.580071	hsa-miR-146b-5p	FALSE	FALSE	FALSE	FALSE
FAM65B	MIMAT0000267	0.579564	hsa-miR-210-3p	TRUE	FALSE	FALSE	FALSE
FBLN5	MIMAT0000617	0.579548	hsa-miR-200c-3p	TRUE	FALSE	FALSE	FALSE
MFAP5	MIMAT0004551	0.579434	hsa-miR-30d-3p	TRUE	FALSE	FALSE	FALSE
GIMAP8	MIMAT0000104	0.578985	hsa-miR-107	TRUE	FALSE	FALSE	FALSE
SIDT2	MIMAT0000691	0.578337	hsa-miR-130b-3p	TRUE	FALSE	FALSE	FALSE
COL18A1	MIMAT0000759	0.577676	hsa-miR-148b-3p	TRUE	FALSE	FALSE	FALSE
PDLIM7	MIMAT0000617	0.577392	hsa-miR-200c-3p	TRUE	FALSE	FALSE	FALSE
SGCD	MIMAT0004586	0.576515	hsa-miR-15b-3p	TRUE	FALSE	FALSE	FALSE
PECAM1	MIMAT0000617	0.57313	hsa-miR-200c-3p	TRUE	FALSE	FALSE	FALSE
SNAI2	MIMAT0000460	0.572217	hsa-miR-194-5p	TRUE	FALSE	FALSE	FALSE
ZNF652	MIMAT0004504	0.571865	hsa-miR-31-3p	TRUE	FALSE	FALSE	FALSE
FGF7	MIMAT0000760	0.571619	hsa-miR-331-3p	FALSE	FALSE	FALSE	FALSE
COL1A2	MIMAT0001536	0.571587	hsa-miR-429	TRUE	FALSE	FALSE	FALSE
SKIV2L2	MIMAT0004495	0.571376	hsa-miR-22-5p	FALSE	FALSE	FALSE	FALSE
PECAM1	MIMAT0004598	0.570211	hsa-miR-141-5p	TRUE	FALSE	FALSE	FALSE
POPDC2	MIMAT0005951	0.570045	hsa-miR-1307-3p	FALSE	FALSE	FALSE	FALSE
PKD2	MIMAT0000432	0.569897	hsa-miR-141-3p	TRUE	FALSE	FALSE	FALSE
ZNF232	MIMAT0000077	0.569375	hsa-miR-22-3p	FALSE	FALSE	FALSE	FALSE
MAML3	MIMAT0004495	0.569349	hsa-miR-22-5p	FALSE	FALSE	FALSE	FALSE
MNDA	MIMAT0000432	0.567989	hsa-miR-141-3p	TRUE	FALSE	FALSE	FALSE
SEC23A	MIMAT0000432	0.567879	hsa-miR-141-3p	TRUE	FALSE	FALSE	FALSE
VIPR1	MIMAT0002809	0.567805	hsa-miR-146b-5p	FALSE	FALSE	FALSE	FALSE
TIMP3	MIMAT0000104	0.567266	hsa-miR-107	TRUE	FALSE	FALSE	FALSE
C1R	MIMAT0000104	0.567117	hsa-miR-107	TRUE	FALSE	FALSE	FALSE
FAP	MIMAT0000104	0.566331	hsa-miR-107	TRUE	FALSE	FALSE	FALSE
ZNF385D	MIMAT0000617	0.566326	hsa-miR-200c-3p	TRUE	FALSE	FALSE	FALSE
MYCBP2	MIMAT0004495	0.56472	hsa-miR-22-5p	FALSE	FALSE	FALSE	FALSE
LOC284440	MIMAT0004494	0.56446	hsa-miR-21-3p	TRUE	FALSE	FALSE	FALSE
LAIR1	MIMAT0000104	0.564068	hsa-miR-107	TRUE	FALSE	FALSE	FALSE
PGAP1	MIMAT0004495	0.563079	hsa-miR-22-5p	FALSE	FALSE	FALSE	FALSE
HECTD1	MIMAT0004495	0.561897	hsa-miR-22-5p	FALSE	FALSE	FALSE	FALSE
OLFML2B	MIMAT0000617	0.56102	hsa-miR-200c-3p	TRUE	FALSE	FALSE	FALSE
MSC	MIMAT0000617	0.560981	hsa-miR-200c-3p	TRUE	FALSE	FALSE	FALSE
ARPC2	MIMAT0000245	0.560572	hsa-miR-30d-5p	TRUE	FALSE	FALSE	FALSE
C5orf4	MIMAT0005951	0.560104	hsa-miR-1307-3p	FALSE	FALSE	FALSE	FALSE
NNMT	MIMAT0004657	0.559623	hsa-miR-200c-5p	TRUE	FALSE	FALSE	FALSE
RBMS2	MIMAT0004553	0.558095	hsa-miR-7-1-3p	FALSE	FALSE	FALSE	FALSE
CCR1	MIMAT0000617	0.557613	hsa-miR-200c-3p	TRUE	FALSE	FALSE	FALSE
HSPB7	MIMAT0005951	0.55743	hsa-miR-1307-3p	FALSE	FALSE	FALSE	FALSE
HLA-DRB5	MIMAT0004946	0.557419	hsa-miR-744-3p	FALSE	FALSE	FALSE	FALSE
BEND6	MIMAT0000682	0.55662	hsa-miR-200a-3p	TRUE	FALSE	FALSE	FALSE
LOC148413	MIMAT0004501	0.556172	hsa-miR-27a-5p	TRUE	FALSE	FALSE	FALSE
CKAP4	MIMAT0000099	0.555391	hsa-miR-101-3p	TRUE	FALSE	FALSE	FALSE
FAM70B	MIMAT0000617	0.555179	hsa-miR-200c-3p	TRUE	FALSE	FALSE	FALSE
COL8A2	MIMAT0000617	0.555163	hsa-miR-200c-3p	TRUE	FALSE	FALSE	FALSE
FAM69A	MIMAT0004598	0.55469	hsa-miR-141-5p	TRUE	FALSE	FALSE	FALSE
RBMS2	MIMAT0000261	0.553076	hsa-miR-183-5p	TRUE	FALSE	FALSE	FALSE
GNG2	MIMAT0000095	0.552397	hsa-miR-96-5p	TRUE	FALSE	FALSE	FALSE
RABGAP1	MIMAT0004495	0.552394	hsa-miR-22-5p	FALSE	FALSE	FALSE	FALSE
C11orf46	MIMAT0004494	0.552267	hsa-miR-21-3p	TRUE	FALSE	FALSE	FALSE
CALU	MIMAT0000420	0.5522	hsa-miR-30b-5p	FALSE	FALSE	FALSE	FALSE
VPS13D	MIMAT0000691	0.552168	hsa-miR-130b-3p	TRUE	FALSE	FALSE	FALSE
MEOX2	MIMAT0004586	0.551398	hsa-miR-15b-3p	TRUE	FALSE	FALSE	FALSE
PGF	MIMAT0005920	0.550712	hsa-miR-1266-5p	FALSE	FALSE	FALSE	FALSE
C6orf89	MIMAT0000072	0.550174	hsa-miR-18a-5p	TRUE	FALSE	FALSE	FALSE
CCDC80	MIMAT0004551	0.548899	hsa-miR-30d-3p	TRUE	FALSE	FALSE	FALSE
HSPB8	MIMAT0004507	0.548241	hsa-miR-92a-1-5p	FALSE	FALSE	FALSE	FALSE
NEU3	MIMAT0004495	0.547543	hsa-miR-22-5p	FALSE	FALSE	FALSE	FALSE
ACTA2	MIMAT0000093	0.547364	hsa-miR-93-5p	TRUE	FALSE	FALSE	FALSE
TFEC	MIMAT0000432	0.547327	hsa-miR-141-3p	TRUE	FALSE	FALSE	FALSE
ITGB5	MIMAT0000692	0.547018	hsa-miR-30e-5p	FALSE	FALSE	FALSE	FALSE
UBL3	MIMAT0004586	0.546717	hsa-miR-15b-3p	TRUE	FALSE	FALSE	FALSE
PINK1	MIMAT0000092	0.546649	hsa-miR-92a-3p	FALSE	FALSE	FALSE	FALSE
DPYSL2	MIMAT0004598	0.546234	hsa-miR-141-5p	TRUE	FALSE	FALSE	FALSE
ABL2	MIMAT0000095	0.546222	hsa-miR-96-5p	TRUE	TRUE	FALSE	FALSE
ABCA6	MIMAT0005951	0.545245	hsa-miR-1307-3p	FALSE	FALSE	FALSE	FALSE
PDLIM5	MIMAT0003258	0.54434	hsa-miR-590-5p	FALSE	FALSE	FALSE	FALSE
VEZF1	MIMAT0004495	0.543642	hsa-miR-22-5p	FALSE	FALSE	FALSE	FALSE
CD248	MIMAT0001536	0.543401	hsa-miR-429	TRUE	FALSE	FALSE	FALSE
OLFML1	MIMAT0004507	0.542482	hsa-miR-92a-1-5p	FALSE	FALSE	FALSE	FALSE
KPNA5	MIMAT0004495	0.541717	hsa-miR-22-5p	FALSE	FALSE	FALSE	FALSE
EPB41L3	MIMAT0000617	0.540378	hsa-miR-200c-3p	TRUE	FALSE	FALSE	FALSE
ZZZ3	MIMAT0004495	0.539784	hsa-miR-22-5p	FALSE	FALSE	FALSE	FALSE
PALLD	MIMAT0000692	0.539757	hsa-miR-30e-5p	FALSE	FALSE	FALSE	FALSE
COL8A2	MIMAT0004553	0.539619	hsa-miR-7-1-3p	FALSE	FALSE	FALSE	FALSE
CNN1	MIMAT0000417	0.539187	hsa-miR-15b-5p	TRUE	FALSE	FALSE	FALSE
TSC1	MIMAT0000433	0.53897	hsa-miR-142-5p	FALSE	TRUE	FALSE	FALSE
RAB31	MIMAT0000093	0.537733	hsa-miR-93-5p	TRUE	FALSE	FALSE	FALSE
LMCD1	MIMAT0000617	0.537676	hsa-miR-200c-3p	TRUE	FALSE	FALSE	FALSE
ENTPD7	MIMAT0000420	0.536443	hsa-miR-30b-5p	FALSE	FALSE	FALSE	FALSE
COL1A2	MIMAT0000318	0.536037	hsa-miR-200b-3p	TRUE	FALSE	FALSE	FALSE
KLHDC1	MIMAT0000455	0.534599	hsa-miR-185-5p	TRUE	FALSE	FALSE	FALSE
ZNF669	MIMAT0004495	0.533635	hsa-miR-22-5p	FALSE	FALSE	FALSE	FALSE
COL10A1	MIMAT0016847	0.533181	hsa-miR-378c	FALSE	FALSE	FALSE	FALSE
AASDH	MIMAT0004495	0.533045	hsa-miR-22-5p	FALSE	FALSE	FALSE	FALSE
KIAA1267	MIMAT0004495	0.532787	hsa-miR-22-5p	FALSE	FALSE	FALSE	FALSE
ZNF385D	MIMAT0000432	0.53276	hsa-miR-141-3p	TRUE	FALSE	FALSE	FALSE
PRRX2	MIMAT0000759	0.532445	hsa-miR-148b-3p	TRUE	FALSE	FALSE	FALSE
TCEAL7	MIMAT0005951	0.531654	hsa-miR-1307-3p	FALSE	FALSE	FALSE	FALSE
ATP6V0E1	MIMAT0000092	0.531631	hsa-miR-92a-3p	FALSE	FALSE	FALSE	FALSE
C1QA	MIMAT0000617	0.531436	hsa-miR-200c-3p	TRUE	FALSE	FALSE	FALSE
HSPA12B	MIMAT0000617	0.531279	hsa-miR-200c-3p	TRUE	FALSE	FALSE	FALSE
INPP5A	MIMAT0000646	0.531185	hsa-miR-155-5p	TRUE	FALSE	FALSE	FALSE
C5orf4	MIMAT0004586	0.530662	hsa-miR-15b-3p	TRUE	FALSE	FALSE	FALSE
NCAPD2	MIMAT0004673	0.52918	hsa-miR-29c-5p	TRUE	FALSE	FALSE	FALSE
ANTXR1	MIMAT0003301	0.527996	hsa-miR-33b-5p	FALSE	FALSE	FALSE	FALSE
KATNAL1	MIMAT0004598	0.526557	hsa-miR-141-5p	TRUE	FALSE	FALSE	FALSE
VMAC	MIMAT0004501	0.525808	hsa-miR-27a-5p	TRUE	FALSE	FALSE	FALSE
LPP	MIMAT0000070	0.525672	hsa-miR-17-5p	TRUE	TRUE	FALSE	FALSE
RARRES2	MIMAT0000762	0.525557	hsa-miR-324-3p	FALSE	FALSE	FALSE	FALSE
PDE2A	MIMAT0000261	0.524065	hsa-miR-183-5p	TRUE	FALSE	FALSE	FALSE
COL15A1	MIMAT0000432	0.523723	hsa-miR-141-3p	TRUE	FALSE	FALSE	FALSE
MYLK	MIMAT0000759	0.52162	hsa-miR-148b-3p	TRUE	FALSE	FALSE	FALSE
PALM2-AKAP2	MIMAT0000259	0.521595	hsa-miR-182-5p	FALSE	FALSE	FALSE	FALSE
DDX46	MIMAT0004495	0.52138	hsa-miR-22-5p	FALSE	FALSE	FALSE	FALSE
CLIC4	MIMAT0000617	0.520509	hsa-miR-200c-3p	TRUE	FALSE	FALSE	FALSE
CSF2RB	MIMAT0000432	0.520234	hsa-miR-141-3p	TRUE	FALSE	FALSE	FALSE
SNX33	MIMAT0000424	0.519844	hsa-miR-128-3p	TRUE	FALSE	FALSE	FALSE
COL15A1	MIMAT0000617	0.519788	hsa-miR-200c-3p	TRUE	FALSE	FALSE	FALSE
PINK1	MIMAT0000072	0.519715	hsa-miR-18a-5p	TRUE	FALSE	FALSE	FALSE
RNASEL	MIMAT0000072	0.519258	hsa-miR-18a-5p	TRUE	FALSE	FALSE	FALSE
HGSNAT	MIMAT0018083	0.518606	hsa-miR-3662	FALSE	FALSE	FALSE	FALSE
KIAA0494	MIMAT0000072	0.518469	hsa-miR-18a-5p	TRUE	FALSE	FALSE	FALSE
NPR1	MIMAT0000095	0.517155	hsa-miR-96-5p	TRUE	FALSE	FALSE	FALSE
GPRASP2	MIMAT0004495	0.516792	hsa-miR-22-5p	FALSE	FALSE	FALSE	FALSE
PRDM10	MIMAT0004495	0.516752	hsa-miR-22-5p	FALSE	FALSE	FALSE	FALSE
COL10A1	MIMAT0000731	0.516443	hsa-miR-378a-5p	FALSE	FALSE	FALSE	FALSE
CBX7	MIMAT0018101	0.516056	hsa-miR-3677-3p	FALSE	FALSE	FALSE	FALSE
PSIP1	MIMAT0000077	0.51576	hsa-miR-22-3p	FALSE	FALSE	FALSE	FALSE
KIAA1107	MIMAT0000646	0.515523	hsa-miR-155-5p	TRUE	FALSE	FALSE	FALSE
CYB5R1	MIMAT0004491	0.515182	hsa-miR-19b-1-5p	FALSE	FALSE	FALSE	FALSE
LYVE1	MIMAT0000617	0.514558	hsa-miR-200c-3p	TRUE	FALSE	FALSE	FALSE
ZBTB4	MIMAT0000072	0.513851	hsa-miR-18a-5p	TRUE	FALSE	FALSE	FALSE
EPB41L3	MIMAT0000432	0.513598	hsa-miR-141-3p	TRUE	FALSE	FALSE	FALSE
TSTD2	MIMAT0004495	0.51309	hsa-miR-22-5p	FALSE	FALSE	FALSE	FALSE
CTGF	MIMAT0000074	0.513063	hsa-miR-19b-3p	TRUE	FALSE	FALSE	FALSE
EDNRB	MIMAT0004586	0.512239	hsa-miR-15b-3p	TRUE	FALSE	FALSE	FALSE
ZBTB5	MIMAT0004495	0.512076	hsa-miR-22-5p	FALSE	FALSE	FALSE	FALSE
APCDD1L	MIMAT0000759	0.511438	hsa-miR-148b-3p	TRUE	FALSE	FALSE	FALSE
C1S	MIMAT0000104	0.510406	hsa-miR-107	TRUE	FALSE	FALSE	FALSE
DFNA5	MIMAT0000617	0.510384	hsa-miR-200c-3p	TRUE	FALSE	FALSE	FALSE
STAT5A	MIMAT0000691	0.510253	hsa-miR-130b-3p	TRUE	FALSE	FALSE	FALSE
RECK	MIMAT0001620	0.510239	hsa-miR-200a-5p	TRUE	FALSE	FALSE	FALSE
SHE	MIMAT0000095	0.510129	hsa-miR-96-5p	TRUE	FALSE	FALSE	FALSE
OLFML2B	MIMAT0000104	0.50983	hsa-miR-107	TRUE	FALSE	FALSE	FALSE
DNAJC4	MIMAT0004501	0.509606	hsa-miR-27a-5p	TRUE	FALSE	FALSE	FALSE
DENND4C	MIMAT0004495	0.508797	hsa-miR-22-5p	FALSE	FALSE	FALSE	FALSE
PDLIM7	MIMAT0000692	0.508649	hsa-miR-30e-5p	FALSE	FALSE	FALSE	FALSE
LRRC15	MIMAT0004598	0.508571	hsa-miR-141-5p	TRUE	FALSE	FALSE	FALSE
NFRKB	MIMAT0004495	0.506813	hsa-miR-22-5p	FALSE	FALSE	FALSE	FALSE
TPM2	MIMAT0004551	0.506596	hsa-miR-30d-3p	TRUE	FALSE	FALSE	FALSE
CALCOCO1	MIMAT0000261	0.506285	hsa-miR-183-5p	TRUE	FALSE	FALSE	FALSE
FBL	MIMAT0000077	0.505212	hsa-miR-22-3p	FALSE	FALSE	FALSE	FALSE
LIX1L	MIMAT0004598	0.50457	hsa-miR-141-5p	TRUE	FALSE	FALSE	FALSE
PROCR	MIMAT0004598	0.504126	hsa-miR-141-5p	TRUE	FALSE	FALSE	FALSE
ANTXR1	MIMAT0000759	0.503531	hsa-miR-148b-3p	TRUE	FALSE	FALSE	FALSE
PDE7B	MIMAT0004586	0.503359	hsa-miR-15b-3p	TRUE	FALSE	FALSE	FALSE
EMILIN1	MIMAT0004598	0.502931	hsa-miR-141-5p	TRUE	FALSE	FALSE	FALSE
TGFBR2	MIMAT0000095	0.50207	hsa-miR-96-5p	TRUE	FALSE	FALSE	FALSE
LAMC1	MIMAT0000420	0.501562	hsa-miR-30b-5p	FALSE	FALSE	FALSE	FALSE
GPIHBP1	MIMAT0004494	0.500884	hsa-miR-21-3p	TRUE	FALSE	FALSE	FALSE
MFAP5	MIMAT0000245	0.500759	hsa-miR-30d-5p	TRUE	FALSE	FALSE	FALSE
IKBIP	MIMAT0000617	0.500182	hsa-miR-200c-3p	TRUE	FALSE	FALSE	FALSE
FGF14	MIMAT0004946	0.499233	hsa-miR-744-3p	FALSE	FALSE	FALSE	FALSE
MSC	MIMAT0000432	0.498049	hsa-miR-141-3p	TRUE	FALSE	FALSE	FALSE
MEIS3	MIMAT0004571	0.49779	hsa-miR-200b-5p	TRUE	FALSE	FALSE	FALSE
KIAA0494	MIMAT0000691	0.496588	hsa-miR-130b-3p	TRUE	FALSE	FALSE	FALSE
PRKG1	MIMAT0003301	0.496186	hsa-miR-33b-5p	FALSE	FALSE	FALSE	FALSE
MSN	MIMAT0000318	0.496035	hsa-miR-200b-3p	TRUE	TRUE	FALSE	FALSE
CSPG4	MIMAT0000759	0.495333	hsa-miR-148b-3p	TRUE	FALSE	FALSE	FALSE
COX7A1	MIMAT0005951	0.495293	hsa-miR-1307-3p	FALSE	FALSE	FALSE	FALSE
HSPB8	MIMAT0000680	0.495226	hsa-miR-106b-5p	TRUE	FALSE	FALSE	FALSE
TGFB3	MIMAT0001620	0.494806	hsa-miR-200a-5p	TRUE	FALSE	FALSE	FALSE
KCTD21	MIMAT0000072	0.494638	hsa-miR-18a-5p	TRUE	FALSE	FALSE	FALSE
RCAN2	MIMAT0004946	0.492792	hsa-miR-744-3p	FALSE	FALSE	FALSE	FALSE
CHP	MIMAT0000071	0.492643	hsa-miR-17-3p	TRUE	FALSE	FALSE	FALSE
EMP3	MIMAT0004657	0.49251	hsa-miR-200c-5p	TRUE	FALSE	FALSE	FALSE
KATNAL1	MIMAT0000432	0.492025	hsa-miR-141-3p	TRUE	FALSE	FALSE	FALSE
SIGLEC7	MIMAT0000617	0.491469	hsa-miR-200c-3p	TRUE	FALSE	FALSE	FALSE
CBX7	MIMAT0003393	0.490121	hsa-miR-425-5p	FALSE	FALSE	FALSE	FALSE
MICAL2	MIMAT0000104	0.489226	hsa-miR-107	TRUE	FALSE	FALSE	FALSE
COPZ2	MIMAT0001620	0.488562	hsa-miR-200a-5p	TRUE	FALSE	FALSE	FALSE
FGL2	MIMAT0000617	0.48771	hsa-miR-200c-3p	TRUE	FALSE	FALSE	FALSE
THAP9	MIMAT0000280	0.487252	hsa-miR-223-3p	TRUE	FALSE	FALSE	FALSE
HLA-DQB2	MIMAT0005825	0.486794	hsa-miR-1180-3p	FALSE	FALSE	FALSE	FALSE
USP30	MIMAT0004494	0.486492	hsa-miR-21-3p	TRUE	FALSE	FALSE	FALSE
ARHGAP29	MIMAT0003301	0.485441	hsa-miR-33b-5p	FALSE	FALSE	FALSE	FALSE
FBXL19	MIMAT0000692	0.485401	hsa-miR-30e-5p	FALSE	FALSE	FALSE	FALSE
FLJ42709	MIMAT0005951	0.485214	hsa-miR-1307-3p	FALSE	FALSE	FALSE	FALSE
INMT	MIMAT0000455	0.484994	hsa-miR-185-5p	TRUE	FALSE	FALSE	FALSE
PLXND1	MIMAT0004598	0.484171	hsa-miR-141-5p	TRUE	FALSE	FALSE	FALSE
EFEMP1	MIMAT0000267	0.484124	hsa-miR-210-3p	TRUE	FALSE	FALSE	FALSE
PRELP	MIMAT0003393	0.482901	hsa-miR-425-5p	FALSE	FALSE	FALSE	FALSE
PBXIP1	MIMAT0000093	0.482836	hsa-miR-93-5p	TRUE	FALSE	FALSE	FALSE
RNF11	MIMAT0000072	0.48226	hsa-miR-18a-5p	TRUE	FALSE	FALSE	FALSE
RPAIN	MIMAT0000077	0.48217	hsa-miR-22-3p	FALSE	FALSE	FALSE	FALSE
CCL14	MIMAT0000758	0.482058	hsa-miR-135b-5p	TRUE	FALSE	FALSE	FALSE
TRMT5	MIMAT0000077	0.481761	hsa-miR-22-3p	FALSE	FALSE	FALSE	FALSE
TSPAN7	MIMAT0004494	0.48174	hsa-miR-21-3p	TRUE	FALSE	FALSE	FALSE
CD59	MIMAT0005951	0.481335	hsa-miR-1307-3p	FALSE	FALSE	FALSE	FALSE
NCOA1	MIMAT0004494	0.480997	hsa-miR-21-3p	TRUE	TRUE	FALSE	FALSE
COL6A1	MIMAT0001620	0.480995	hsa-miR-200a-5p	TRUE	FALSE	FALSE	FALSE
CRISPLD2	MIMAT0000318	0.48039	hsa-miR-200b-3p	TRUE	FALSE	FALSE	FALSE
VPS13B	MIMAT0000072	0.479659	hsa-miR-18a-5p	TRUE	FALSE	FALSE	FALSE
ADHFE1	MIMAT0004494	0.477511	hsa-miR-21-3p	TRUE	FALSE	FALSE	FALSE
COPZ2	MIMAT0004598	0.47627	hsa-miR-141-5p	TRUE	FALSE	FALSE	FALSE
COL12A1	MIMAT0000222	0.476213	hsa-miR-192-5p	TRUE	FALSE	FALSE	FALSE
HVCN1	MIMAT0004657	0.47532	hsa-miR-200c-5p	TRUE	FALSE	FALSE	FALSE
S1PR3	MIMAT0000617	0.474731	hsa-miR-200c-3p	TRUE	FALSE	FALSE	FALSE
COL16A1	MIMAT0000759	0.474666	hsa-miR-148b-3p	TRUE	FALSE	FALSE	FALSE
PODN	MIMAT0003284	0.473487	hsa-miR-616-5p	FALSE	FALSE	FALSE	FALSE
PINK1	MIMAT0000691	0.473291	hsa-miR-130b-3p	TRUE	FALSE	FALSE	FALSE
LRRC8C	MIMAT0000432	0.471745	hsa-miR-141-3p	TRUE	FALSE	FALSE	FALSE
LRCH3	MIMAT0004495	0.471643	hsa-miR-22-5p	FALSE	FALSE	FALSE	FALSE
TIGD6	MIMAT0004501	0.470976	hsa-miR-27a-5p	TRUE	FALSE	FALSE	FALSE
SEMA3C	MIMAT0000065	0.469382	hsa-let-7d-5p	TRUE	FALSE	FALSE	FALSE
KIF18B	MIMAT0000087	0.468006	hsa-miR-30a-5p	TRUE	FALSE	FALSE	FALSE
KLF15	MIMAT0004494	0.467761	hsa-miR-21-3p	TRUE	FALSE	FALSE	FALSE
COL5A1	MIMAT0002888	0.467713	hsa-miR-532-5p	FALSE	FALSE	FALSE	FALSE
ALOX5	MIMAT0000072	0.467081	hsa-miR-18a-5p	TRUE	FALSE	FALSE	FALSE
THBS2	MIMAT0000759	0.466922	hsa-miR-148b-3p	TRUE	FALSE	FALSE	FALSE
QKI	MIMAT0000432	0.466526	hsa-miR-141-3p	TRUE	FALSE	FALSE	FALSE
TMBIM4	MIMAT0004672	0.466463	hsa-miR-106b-3p	TRUE	FALSE	FALSE	FALSE
LUM	MIMAT0004598	0.466447	hsa-miR-141-5p	TRUE	FALSE	FALSE	FALSE
RPRD1A	MIMAT0004495	0.465884	hsa-miR-22-5p	FALSE	FALSE	FALSE	FALSE
CD248	MIMAT0000318	0.465348	hsa-miR-200b-3p	TRUE	FALSE	FALSE	FALSE
CLIC1	MIMAT0000752	0.464416	hsa-miR-328-3p	FALSE	FALSE	FALSE	FALSE
CCIN	MIMAT0000318	0.463685	hsa-miR-200b-3p	TRUE	FALSE	FALSE	FALSE
ZFYVE28	MIMAT0004680	0.461961	hsa-miR-130b-5p	TRUE	FALSE	FALSE	FALSE
CRTAP	MIMAT0004553	0.461187	hsa-miR-7-1-3p	FALSE	FALSE	FALSE	FALSE
STAG1	MIMAT0004495	0.46069	hsa-miR-22-5p	FALSE	FALSE	FALSE	FALSE
GFPT2	MIMAT0000693	0.460591	hsa-miR-30e-3p	FALSE	FALSE	FALSE	FALSE
LMNB1	MIMAT0000087	0.458855	hsa-miR-30a-5p	TRUE	FALSE	FALSE	FALSE
APPL2	MIMAT0004495	0.458639	hsa-miR-22-5p	FALSE	FALSE	FALSE	FALSE
DCN	MIMAT0000074	0.458431	hsa-miR-19b-3p	TRUE	FALSE	FALSE	FALSE
MYADM	MIMAT0004598	0.458397	hsa-miR-141-5p	TRUE	FALSE	FALSE	FALSE
TGFB1I1	MIMAT0000692	0.457432	hsa-miR-30e-5p	FALSE	FALSE	FALSE	FALSE
SULF2	MIMAT0000617	0.456749	hsa-miR-200c-3p	TRUE	FALSE	FALSE	FALSE
PRKAR1A	MIMAT0003258	0.455149	hsa-miR-590-5p	FALSE	TRUE	FALSE	FALSE
COL1A2	MIMAT0004571	0.455053	hsa-miR-200b-5p	TRUE	FALSE	FALSE	FALSE
YPEL5	MIMAT0005951	0.454753	hsa-miR-1307-3p	FALSE	FALSE	FALSE	FALSE
COL5A1	MIMAT0001536	0.454679	hsa-miR-429	TRUE	FALSE	FALSE	FALSE
VCAM1	MIMAT0004481	0.454672	hsa-let-7a-3p	TRUE	FALSE	FALSE	FALSE
MXRA8	MIMAT0000104	0.454618	hsa-miR-107	TRUE	FALSE	FALSE	FALSE
RNASE4	MIMAT0000092	0.45453	hsa-miR-92a-3p	FALSE	FALSE	FALSE	FALSE
SOX18	MIMAT0000259	0.454401	hsa-miR-182-5p	FALSE	FALSE	FALSE	FALSE
KIAA0090	MIMAT0000681	0.454379	hsa-miR-29c-3p	TRUE	FALSE	FALSE	FALSE
COL6A1	MIMAT0004657	0.454314	hsa-miR-200c-5p	TRUE	FALSE	FALSE	FALSE
HCFC2	MIMAT0000072	0.454312	hsa-miR-18a-5p	TRUE	FALSE	FALSE	FALSE
TMEM200B	MIMAT0000092	0.453944	hsa-miR-92a-3p	FALSE	FALSE	FALSE	FALSE
MSRB3	MIMAT0000759	0.453902	hsa-miR-148b-3p	TRUE	FALSE	FALSE	FALSE
APOD	MIMAT0004946	0.45357	hsa-miR-744-3p	FALSE	FALSE	FALSE	FALSE
RRAS	MIMAT0000762	0.453435	hsa-miR-324-3p	FALSE	FALSE	FALSE	FALSE
FIBIN	MIMAT0004551	0.453367	hsa-miR-30d-3p	TRUE	FALSE	FALSE	FALSE
EDNRA	MIMAT0004509	0.453313	hsa-miR-93-3p	TRUE	FALSE	FALSE	FALSE
ACTA2	MIMAT0000417	0.452783	hsa-miR-15b-5p	TRUE	FALSE	FALSE	FALSE
EMP3	MIMAT0000432	0.45239	hsa-miR-141-3p	TRUE	FALSE	FALSE	FALSE
CDC42EP3	MIMAT0002174	0.451701	hsa-miR-484	FALSE	FALSE	FALSE	FALSE
MS4A4A	MIMAT0000432	0.451622	hsa-miR-141-3p	TRUE	FALSE	FALSE	FALSE
FAIM3	MIMAT0000691	0.451406	hsa-miR-130b-3p	TRUE	FALSE	FALSE	FALSE
SPHK1	MIMAT0000617	0.45111	hsa-miR-200c-3p	TRUE	FALSE	FALSE	FALSE
ZER1	MIMAT0000072	0.450975	hsa-miR-18a-5p	TRUE	FALSE	FALSE	FALSE
CAV1	MIMAT0000081	0.45095	hsa-miR-25-3p	TRUE	FALSE	FALSE	FALSE
CDC42EP5	MIMAT0000762	0.450639	hsa-miR-324-3p	FALSE	FALSE	FALSE	FALSE
CFB	MIMAT0002888	0.450091	hsa-miR-532-5p	FALSE	FALSE	FALSE	FALSE
DNAJB5	MIMAT0000432	0.449738	hsa-miR-141-3p	TRUE	FALSE	FALSE	FALSE
FYCO1	MIMAT0000070	0.449625	hsa-miR-17-5p	TRUE	FALSE	FALSE	FALSE
TBX21	MIMAT0000261	0.448902	hsa-miR-183-5p	TRUE	FALSE	FALSE	FALSE
GALNT5	MIMAT0000092	0.448846	hsa-miR-92a-3p	FALSE	FALSE	FALSE	FALSE
MCM4	MIMAT0000681	0.448746	hsa-miR-29c-3p	TRUE	FALSE	FALSE	FALSE
PQLC3	MIMAT0000680	0.448699	hsa-miR-106b-5p	TRUE	FALSE	FALSE	FALSE
TIMP2	MIMAT0000692	0.448254	hsa-miR-30e-5p	FALSE	FALSE	FALSE	FALSE
YIPF5	MIMAT0000420	0.448245	hsa-miR-30b-5p	FALSE	FALSE	FALSE	FALSE
CRY2	MIMAT0004569	0.448107	hsa-miR-222-5p	TRUE	FALSE	FALSE	FALSE
MED12	MIMAT0004495	0.446819	hsa-miR-22-5p	FALSE	TRUE	FALSE	FALSE
OPCML	MIMAT0004586	0.446587	hsa-miR-15b-3p	TRUE	FALSE	FALSE	FALSE
ADARB1	MIMAT0000095	0.44631	hsa-miR-96-5p	TRUE	FALSE	FALSE	FALSE
CXCL13	MIMAT0000259	0.445685	hsa-miR-182-5p	FALSE	FALSE	FALSE	FALSE
DCAF7	MIMAT0004495	0.445598	hsa-miR-22-5p	FALSE	FALSE	FALSE	FALSE
CNN1	MIMAT0000245	0.44552	hsa-miR-30d-5p	TRUE	FALSE	FALSE	FALSE
KANK2	MIMAT0004586	0.445392	hsa-miR-15b-3p	TRUE	FALSE	FALSE	FALSE
SIGLEC10	MIMAT0000617	0.444437	hsa-miR-200c-3p	TRUE	FALSE	FALSE	FALSE
DCN	MIMAT0004589	0.443979	hsa-miR-30b-3p	FALSE	FALSE	FALSE	FALSE
P4HA3	MIMAT0000092	0.443748	hsa-miR-92a-3p	FALSE	FALSE	FALSE	FALSE
FEZ2	MIMAT0000318	0.443478	hsa-miR-200b-3p	TRUE	FALSE	FALSE	FALSE
SLC2A3	MIMAT0004657	0.44252	hsa-miR-200c-5p	TRUE	FALSE	FALSE	FALSE
ZNF566	MIMAT0000280	0.441954	hsa-miR-223-3p	TRUE	FALSE	FALSE	FALSE
PECAM1	MIMAT0004657	0.441644	hsa-miR-200c-5p	TRUE	FALSE	FALSE	FALSE
CALD1	MIMAT0000259	0.441241	hsa-miR-182-5p	FALSE	FALSE	FALSE	FALSE
TRIM22	MIMAT0004680	0.440744	hsa-miR-130b-5p	TRUE	FALSE	FALSE	FALSE
ANGPTL2	MIMAT0000680	0.440576	hsa-miR-106b-5p	TRUE	FALSE	FALSE	FALSE
PMP22	MIMAT0004491	0.440541	hsa-miR-19b-1-5p	FALSE	FALSE	FALSE	FALSE
DPYD	MIMAT0004509	0.440505	hsa-miR-93-3p	TRUE	FALSE	FALSE	FALSE
DPT	MIMAT0005951	0.440275	hsa-miR-1307-3p	FALSE	FALSE	FALSE	FALSE
PDE7B	MIMAT0003301	0.43812	hsa-miR-33b-5p	FALSE	FALSE	FALSE	FALSE
TGFBI	MIMAT0000245	0.437901	hsa-miR-30d-5p	TRUE	FALSE	FALSE	FALSE
DPYD	MIMAT0004958	0.43643	hsa-miR-301b-3p	FALSE	FALSE	FALSE	FALSE
PLCXD3	MIMAT0004586	0.436352	hsa-miR-15b-3p	TRUE	FALSE	FALSE	FALSE
SERPINH1	MIMAT0000759	0.434684	hsa-miR-148b-3p	TRUE	FALSE	FALSE	FALSE
NLRC4	MIMAT0000617	0.434673	hsa-miR-200c-3p	TRUE	FALSE	FALSE	FALSE
COL5A1	MIMAT0000081	0.434546	hsa-miR-25-3p	TRUE	FALSE	FALSE	FALSE
COL5A2	MIMAT0000759	0.434076	hsa-miR-148b-3p	TRUE	FALSE	FALSE	FALSE
DLG2	MIMAT0004491	0.433247	hsa-miR-19b-1-5p	FALSE	FALSE	FALSE	FALSE
AEBP1	MIMAT0000759	0.432912	hsa-miR-148b-3p	TRUE	FALSE	FALSE	FALSE
CNRIP1	MIMAT0001340	0.432321	hsa-miR-423-3p	FALSE	FALSE	FALSE	FALSE
HTRA1	MIMAT0000070	0.432261	hsa-miR-17-5p	TRUE	FALSE	FALSE	FALSE
PTAFR	MIMAT0000420	0.432076	hsa-miR-30b-5p	FALSE	FALSE	FALSE	FALSE
LOC401093	MIMAT0004799	0.432038	hsa-miR-589-5p	FALSE	FALSE	FALSE	FALSE
NLRC4	MIMAT0000432	0.431538	hsa-miR-141-3p	TRUE	FALSE	FALSE	FALSE
MAML3	MIMAT0004494	0.431198	hsa-miR-21-3p	TRUE	FALSE	FALSE	FALSE
GIMAP7	MIMAT0000104	0.431183	hsa-miR-107	TRUE	FALSE	FALSE	FALSE
PGM5	MIMAT0000432	0.430363	hsa-miR-141-3p	TRUE	FALSE	FALSE	FALSE
RAI2	MIMAT0004799	0.429281	hsa-miR-589-5p	FALSE	FALSE	FALSE	FALSE
ITGA1	MIMAT0004586	0.42868	hsa-miR-15b-3p	TRUE	FALSE	FALSE	FALSE
FGF7	MIMAT0004697	0.42822	hsa-miR-151a-5p	FALSE	FALSE	FALSE	FALSE
PINK1	MIMAT0000081	0.428129	hsa-miR-25-3p	TRUE	FALSE	FALSE	FALSE
CYTH4	MIMAT0000104	0.427605	hsa-miR-107	TRUE	FALSE	FALSE	FALSE
IKBIP	MIMAT0004589	0.42713	hsa-miR-30b-3p	FALSE	FALSE	FALSE	FALSE
SYNE1	MIMAT0000261	0.42652	hsa-miR-183-5p	TRUE	FALSE	FALSE	FALSE
NES	MIMAT0000095	0.425392	hsa-miR-96-5p	TRUE	FALSE	FALSE	FALSE
TWIST2	MIMAT0000318	0.425315	hsa-miR-200b-3p	TRUE	FALSE	FALSE	FALSE
TES	MIMAT0004780	0.42531	hsa-miR-532-3p	FALSE	FALSE	FALSE	FALSE
CYBRD1	MIMAT0004697	0.425168	hsa-miR-151a-5p	FALSE	FALSE	FALSE	FALSE
MRC2	MIMAT0004985	0.425077	hsa-miR-942-5p	FALSE	FALSE	FALSE	FALSE
FAM70B	MIMAT0004598	0.425073	hsa-miR-141-5p	TRUE	FALSE	FALSE	FALSE
DHTKD1	MIMAT0001621	0.425039	hsa-miR-369-5p	FALSE	FALSE	FALSE	FALSE
CD59	MIMAT0000680	0.424877	hsa-miR-106b-5p	TRUE	FALSE	FALSE	FALSE
ACTB	MIMAT0004551	0.423488	hsa-miR-30d-3p	TRUE	FALSE	FALSE	FALSE
FGL2	MIMAT0004598	0.423251	hsa-miR-141-5p	TRUE	FALSE	FALSE	FALSE
TLN1	MIMAT0000432	0.42283	hsa-miR-141-3p	TRUE	FALSE	FALSE	FALSE
COL8A2	MIMAT0005825	0.422156	hsa-miR-1180-3p	FALSE	FALSE	FALSE	FALSE
LOC400027	MIMAT0000280	0.422027	hsa-miR-223-3p	TRUE	FALSE	FALSE	FALSE
CD2	MIMAT0004946	0.421343	hsa-miR-744-3p	FALSE	FALSE	FALSE	FALSE
COL6A2	MIMAT0004571	0.42078	hsa-miR-200b-5p	TRUE	FALSE	FALSE	FALSE
STK17B	MIMAT0000091	0.420181	hsa-miR-33a-5p	FALSE	FALSE	FALSE	FALSE
ENG	MIMAT0004507	0.419906	hsa-miR-92a-1-5p	FALSE	FALSE	FALSE	FALSE
SIRPA	MIMAT0004598	0.419764	hsa-miR-141-5p	TRUE	FALSE	FALSE	FALSE
NGRN	MIMAT0000646	0.419109	hsa-miR-155-5p	TRUE	FALSE	FALSE	FALSE
COPZ2	MIMAT0000617	0.418932	hsa-miR-200c-3p	TRUE	FALSE	FALSE	FALSE
ZNF644	MIMAT0004495	0.418578	hsa-miR-22-5p	FALSE	FALSE	FALSE	FALSE
ZNF791	MIMAT0004495	0.417825	hsa-miR-22-5p	FALSE	FALSE	FALSE	FALSE
FMO4	MIMAT0000691	0.417545	hsa-miR-130b-3p	TRUE	FALSE	FALSE	FALSE
CCPG1	MIMAT0000072	0.417418	hsa-miR-18a-5p	TRUE	FALSE	FALSE	FALSE
PLS3	MIMAT0000244	0.416971	hsa-miR-30c-5p	FALSE	FALSE	FALSE	FALSE
PKIG	MIMAT0000092	0.416914	hsa-miR-92a-3p	FALSE	FALSE	FALSE	FALSE
LRP1	MIMAT0003393	0.416905	hsa-miR-425-5p	FALSE	FALSE	FALSE	FALSE
MMP28	MIMAT0000762	0.416435	hsa-miR-324-3p	FALSE	FALSE	FALSE	FALSE
ZEB1	MIMAT0000432	0.415493	hsa-miR-141-3p	TRUE	FALSE	FALSE	FALSE
ZDHHC15	MIMAT0004586	0.415257	hsa-miR-15b-3p	TRUE	FALSE	FALSE	FALSE
RNF180	MIMAT0002819	0.414678	hsa-miR-193b-3p	FALSE	FALSE	FALSE	FALSE
PLSCR4	MIMAT0000091	0.414565	hsa-miR-33a-5p	FALSE	FALSE	FALSE	FALSE
AQP1	MIMAT0004598	0.414395	hsa-miR-141-5p	TRUE	FALSE	FALSE	FALSE
RAB3IL1	MIMAT0004489	0.41434	hsa-miR-16-1-3p	TRUE	FALSE	FALSE	FALSE
CD248	MIMAT0000759	0.414013	hsa-miR-148b-3p	TRUE	FALSE	FALSE	FALSE
ALOX5	MIMAT0004509	0.41352	hsa-miR-93-3p	TRUE	FALSE	FALSE	FALSE
MARVELD1	MIMAT0001620	0.412958	hsa-miR-200a-5p	TRUE	FALSE	FALSE	FALSE
TAGLN	MIMAT0000759	0.412915	hsa-miR-148b-3p	TRUE	FALSE	FALSE	FALSE
CYTH3	MIMAT0000222	0.412666	hsa-miR-192-5p	TRUE	FALSE	FALSE	FALSE
COX7A1	MIMAT0000071	0.412654	hsa-miR-17-3p	TRUE	FALSE	FALSE	FALSE
CRAT	MIMAT0000072	0.412503	hsa-miR-18a-5p	TRUE	FALSE	FALSE	FALSE
FBXW11	MIMAT0004495	0.412277	hsa-miR-22-5p	FALSE	FALSE	FALSE	FALSE
ITGA11	MIMAT0004567	0.411905	hsa-miR-219a-1-3p	FALSE	FALSE	FALSE	FALSE
CTSK	MIMAT0000617	0.411848	hsa-miR-200c-3p	TRUE	FALSE	FALSE	FALSE
TSPAN2	MIMAT0004810	0.411416	hsa-miR-629-5p	FALSE	FALSE	FALSE	FALSE
RGS4	MIMAT0000432	0.410839	hsa-miR-141-3p	TRUE	FALSE	FALSE	FALSE
PPAPDC1A	MIMAT0000244	0.410664	hsa-miR-30c-5p	FALSE	FALSE	FALSE	FALSE
ZNF415	MIMAT0000455	0.410569	hsa-miR-185-5p	TRUE	FALSE	FALSE	FALSE
ZBTB4	MIMAT0004493	0.41048	hsa-miR-20a-3p	TRUE	FALSE	FALSE	FALSE
2014-09-07	MIMAT0000432	0.410343	hsa-miR-141-3p	TRUE	FALSE	FALSE	FALSE
LOC388692	MIMAT0002871	0.40982	hsa-miR-500a-3p	FALSE	FALSE	FALSE	FALSE
RNASE4	MIMAT0000252	0.409783	hsa-miR-7-5p	TRUE	FALSE	FALSE	FALSE
BTK	MIMAT0000432	0.409446	hsa-miR-141-3p	TRUE	FALSE	FALSE	FALSE
CHST15	MIMAT0002888	0.409408	hsa-miR-532-5p	FALSE	FALSE	FALSE	FALSE
LAPTM5	MIMAT0000104	0.409346	hsa-miR-107	TRUE	FALSE	FALSE	FALSE
IFITM2	MIMAT0000093	0.40915	hsa-miR-93-5p	TRUE	FALSE	FALSE	FALSE
PHF2	MIMAT0004495	0.409074	hsa-miR-22-5p	FALSE	FALSE	FALSE	FALSE
F8	MIMAT0000691	0.408994	hsa-miR-130b-3p	TRUE	FALSE	FALSE	FALSE
C7orf42	MIMAT0005951	0.408943	hsa-miR-1307-3p	FALSE	FALSE	FALSE	FALSE
MR1	MIMAT0000093	0.408877	hsa-miR-93-5p	TRUE	FALSE	FALSE	FALSE
PCDHGC3	MIMAT0004507	0.408053	hsa-miR-92a-1-5p	FALSE	FALSE	FALSE	FALSE
AEBP1	MIMAT0000692	0.408004	hsa-miR-30e-5p	FALSE	FALSE	FALSE	FALSE
ARHGAP18	MIMAT0000417	0.408003	hsa-miR-15b-5p	TRUE	FALSE	FALSE	FALSE
HTRA1	MIMAT0004491	0.407749	hsa-miR-19b-1-5p	FALSE	FALSE	FALSE	FALSE
TCEAL7	MIMAT0003301	0.407684	hsa-miR-33b-5p	FALSE	FALSE	FALSE	FALSE
C1QTNF7	MIMAT0004946	0.407277	hsa-miR-744-3p	FALSE	FALSE	FALSE	FALSE
ADCY5	MIMAT0000279	0.406612	hsa-miR-222-3p	TRUE	FALSE	FALSE	FALSE
SERPINA1	MIMAT0000688	0.406372	hsa-miR-301a-3p	FALSE	FALSE	FALSE	FALSE
EHD2	MIMAT0000081	0.405939	hsa-miR-25-3p	TRUE	FALSE	FALSE	FALSE
GLTSCR2	MIMAT0004678	0.405493	hsa-miR-99b-3p	FALSE	FALSE	FALSE	FALSE
GIMAP1	MIMAT0000617	0.405485	hsa-miR-200c-3p	TRUE	FALSE	FALSE	FALSE
SEMA3C	MIMAT0005797	0.404937	hsa-miR-1301-3p	FALSE	FALSE	FALSE	FALSE
UBL3	MIMAT0000072	0.404895	hsa-miR-18a-5p	TRUE	FALSE	FALSE	FALSE
HTRA3	MIMAT0000092	0.404062	hsa-miR-92a-3p	FALSE	FALSE	FALSE	FALSE
FMO2	MIMAT0004697	0.404011	hsa-miR-151a-5p	FALSE	FALSE	FALSE	FALSE
PIGH	MIMAT0004766	0.403952	hsa-miR-146b-3p	FALSE	FALSE	FALSE	FALSE
TACC1	MIMAT0000691	0.403736	hsa-miR-130b-3p	TRUE	FALSE	FALSE	FALSE
THBS2	MIMAT0004673	0.403682	hsa-miR-29c-5p	TRUE	FALSE	FALSE	FALSE
PHF5A	MIMAT0005949	0.403195	hsa-miR-664a-3p	FALSE	FALSE	FALSE	FALSE
RECK	MIMAT0004598	0.402778	hsa-miR-141-5p	TRUE	FALSE	FALSE	FALSE
THBS2	MIMAT0000244	0.402603	hsa-miR-30c-5p	FALSE	FALSE	FALSE	FALSE
EFEMP2	MIMAT0002888	0.402519	hsa-miR-532-5p	FALSE	FALSE	FALSE	FALSE
AOX1	MIMAT0000432	0.402021	hsa-miR-141-3p	TRUE	FALSE	FALSE	FALSE
RAET1G	MIMAT0004549	0.401593	hsa-miR-148a-5p	TRUE	FALSE	FALSE	FALSE
PGM5	MIMAT0004586	0.401311	hsa-miR-15b-3p	TRUE	FALSE	FALSE	FALSE
GLIPR1	MIMAT0004589	0.40094	hsa-miR-30b-3p	FALSE	FALSE	FALSE	FALSE
RGS4	MIMAT0004598	0.4004	hsa-miR-141-5p	TRUE	FALSE	FALSE	FALSE
CALD1	MIMAT0000081	0.400323	hsa-miR-25-3p	TRUE	FALSE	FALSE	FALSE
PINK1	MIMAT0004680	0.400129	hsa-miR-130b-5p	TRUE	FALSE	FALSE	FALSE
PMP22	MIMAT0001620	0.399956	hsa-miR-200a-5p	TRUE	FALSE	FALSE	FALSE
EHD2	MIMAT0004946	0.399809	hsa-miR-744-3p	FALSE	FALSE	FALSE	FALSE
MEIS3	MIMAT0001536	0.399762	hsa-miR-429	TRUE	FALSE	FALSE	FALSE
MRC2	MIMAT0000222	0.399608	hsa-miR-192-5p	TRUE	FALSE	FALSE	FALSE
STX2	MIMAT0000617	0.39903	hsa-miR-200c-3p	TRUE	FALSE	FALSE	FALSE
TADA2A	MIMAT0004495	0.398948	hsa-miR-22-5p	FALSE	FALSE	FALSE	FALSE
TREM2	MIMAT0000691	0.398595	hsa-miR-130b-3p	TRUE	FALSE	FALSE	FALSE
GIMAP2	MIMAT0000092	0.398544	hsa-miR-92a-3p	FALSE	FALSE	FALSE	FALSE
LIPA	MIMAT0000432	0.397858	hsa-miR-141-3p	TRUE	FALSE	FALSE	FALSE
DIXDC1	MIMAT0000072	0.397728	hsa-miR-18a-5p	TRUE	FALSE	FALSE	FALSE
ELK3	MIMAT0000091	0.397239	hsa-miR-33a-5p	FALSE	FALSE	FALSE	FALSE
GPRIN3	MIMAT0005900	0.39723	hsa-miR-1248	FALSE	FALSE	FALSE	FALSE
TXNIP	MIMAT0000261	0.396843	hsa-miR-183-5p	TRUE	FALSE	FALSE	FALSE
COL6A3	MIMAT0000759	0.396701	hsa-miR-148b-3p	TRUE	FALSE	FALSE	FALSE
DNAJC27	MIMAT0004495	0.396446	hsa-miR-22-5p	FALSE	FALSE	FALSE	FALSE
LILRB2	MIMAT0000617	0.395934	hsa-miR-200c-3p	TRUE	FALSE	FALSE	FALSE
PDPN	MIMAT0000432	0.395733	hsa-miR-141-3p	TRUE	FALSE	FALSE	FALSE
LEPREL2	MIMAT0000732	0.394967	hsa-miR-378a-3p	FALSE	FALSE	FALSE	FALSE
APH1B	MIMAT0004494	0.394907	hsa-miR-21-3p	TRUE	FALSE	FALSE	FALSE
CRTAP	MIMAT0004571	0.394794	hsa-miR-200b-5p	TRUE	FALSE	FALSE	FALSE
PCOLCE	MIMAT0004657	0.394614	hsa-miR-200c-5p	TRUE	FALSE	FALSE	FALSE
GNAI2	MIMAT0004657	0.394519	hsa-miR-200c-5p	TRUE	FALSE	FALSE	FALSE
FMOD	MIMAT0000092	0.394461	hsa-miR-92a-3p	FALSE	FALSE	FALSE	FALSE
GPR124	MIMAT0000252	0.393291	hsa-miR-7-5p	TRUE	FALSE	FALSE	FALSE
DSEL	MIMAT0000617	0.393203	hsa-miR-200c-3p	TRUE	FALSE	FALSE	FALSE
EMCN	MIMAT0004493	0.39282	hsa-miR-20a-3p	TRUE	FALSE	FALSE	FALSE
SLC24A3	MIMAT0000759	0.39262	hsa-miR-148b-3p	TRUE	FALSE	FALSE	FALSE
NRIP2	MIMAT0000455	0.392618	hsa-miR-185-5p	TRUE	FALSE	FALSE	FALSE
PDLIM7	MIMAT0000759	0.39229	hsa-miR-148b-3p	TRUE	FALSE	FALSE	FALSE
SERINC1	MIMAT0004586	0.392149	hsa-miR-15b-3p	TRUE	FALSE	FALSE	FALSE
RBM4B	MIMAT0004501	0.391866	hsa-miR-27a-5p	TRUE	FALSE	FALSE	FALSE
CPEB4	MIMAT0004491	0.391706	hsa-miR-19b-1-5p	FALSE	FALSE	FALSE	FALSE
PRELP	MIMAT0000432	0.391509	hsa-miR-141-3p	TRUE	FALSE	FALSE	FALSE
TRPV2	MIMAT0000617	0.390774	hsa-miR-200c-3p	TRUE	FALSE	FALSE	FALSE
H6PD	MIMAT0003393	0.390475	hsa-miR-425-5p	FALSE	FALSE	FALSE	FALSE
ST6GALNAC6	MIMAT0005951	0.390319	hsa-miR-1307-3p	FALSE	FALSE	FALSE	FALSE
PTGER3	MIMAT0000222	0.389982	hsa-miR-192-5p	TRUE	FALSE	FALSE	FALSE
GLI3	MIMAT0004553	0.389923	hsa-miR-7-1-3p	FALSE	FALSE	FALSE	FALSE
PDGFRA	MIMAT0000267	0.389743	hsa-miR-210-3p	TRUE	TRUE	FALSE	FALSE
GJA1	MIMAT0004673	0.389302	hsa-miR-29c-5p	TRUE	FALSE	FALSE	FALSE
HLA-DRA	MIMAT0000093	0.389275	hsa-miR-93-5p	TRUE	FALSE	FALSE	FALSE
SMC2	MIMAT0000087	0.389221	hsa-miR-30a-5p	TRUE	FALSE	FALSE	FALSE
FMNL3	MIMAT0004657	0.387533	hsa-miR-200c-5p	TRUE	FALSE	FALSE	FALSE
TM2D2	MIMAT0000071	0.387329	hsa-miR-17-3p	TRUE	FALSE	FALSE	FALSE
NR2C2	MIMAT0004495	0.387008	hsa-miR-22-5p	FALSE	FALSE	FALSE	FALSE
PIK3R6	MIMAT0004657	0.386666	hsa-miR-200c-5p	TRUE	FALSE	FALSE	FALSE
RAB32	MIMAT0000617	0.38577	hsa-miR-200c-3p	TRUE	FALSE	FALSE	FALSE
GFOD2	MIMAT0002809	0.384914	hsa-miR-146b-5p	FALSE	FALSE	FALSE	FALSE
MICAL2	MIMAT0000075	0.384492	hsa-miR-20a-5p	TRUE	FALSE	FALSE	FALSE
COL6A1	MIMAT0000318	0.384212	hsa-miR-200b-3p	TRUE	FALSE	FALSE	FALSE
GNG2	MIMAT0004598	0.383058	hsa-miR-141-5p	TRUE	FALSE	FALSE	FALSE
ZNF554	MIMAT0004494	0.382941	hsa-miR-21-3p	TRUE	FALSE	FALSE	FALSE
CDKN2AIP	MIMAT0000077	0.382206	hsa-miR-22-3p	FALSE	FALSE	FALSE	FALSE
BDH2	MIMAT0004810	0.382094	hsa-miR-629-5p	FALSE	FALSE	FALSE	FALSE
TTC37	MIMAT0004495	0.382014	hsa-miR-22-5p	FALSE	FALSE	FALSE	FALSE
THY1	MIMAT0000318	0.381889	hsa-miR-200b-3p	TRUE	FALSE	FALSE	FALSE
SP100	MIMAT0000104	0.381887	hsa-miR-107	TRUE	FALSE	FALSE	FALSE
SORCS2	MIMAT0000759	0.381877	hsa-miR-148b-3p	TRUE	FALSE	FALSE	FALSE
FICD	MIMAT0000072	0.381054	hsa-miR-18a-5p	TRUE	FALSE	FALSE	FALSE
DCHS1	MIMAT0000100	0.380981	hsa-miR-29b-3p	TRUE	FALSE	FALSE	FALSE
STAT5B	MIMAT0000691	0.380786	hsa-miR-130b-3p	TRUE	FALSE	FALSE	FALSE
MITF	MIMAT0003885	0.380597	hsa-miR-454-3p	FALSE	TRUE	FALSE	FALSE
DPY19L1	MIMAT0000692	0.380393	hsa-miR-30e-5p	FALSE	FALSE	FALSE	FALSE
FAP	MIMAT0004589	0.380327	hsa-miR-30b-3p	FALSE	FALSE	FALSE	FALSE
MAPK6	MIMAT0000087	0.380099	hsa-miR-30a-5p	TRUE	FALSE	FALSE	FALSE
ARSI	MIMAT0000692	0.379709	hsa-miR-30e-5p	FALSE	FALSE	FALSE	FALSE
LYL1	MIMAT0000617	0.379619	hsa-miR-200c-3p	TRUE	TRUE	FALSE	FALSE
SH3RF3	MIMAT0000093	0.379415	hsa-miR-93-5p	TRUE	FALSE	FALSE	FALSE
COL12A1	MIMAT0000460	0.379228	hsa-miR-194-5p	TRUE	FALSE	FALSE	FALSE
TOR1AIP1	MIMAT0000072	0.37917	hsa-miR-18a-5p	TRUE	FALSE	FALSE	FALSE
IGSF6	MIMAT0000617	0.379011	hsa-miR-200c-3p	TRUE	FALSE	FALSE	FALSE
CBX7	MIMAT0001341	0.378988	hsa-miR-424-5p	TRUE	FALSE	FALSE	FALSE
MMP16	MIMAT0000100	0.378664	hsa-miR-29b-3p	TRUE	FALSE	FALSE	FALSE
HTRA3	MIMAT0000617	0.378496	hsa-miR-200c-3p	TRUE	FALSE	FALSE	FALSE
ISM1	MIMAT0004598	0.377467	hsa-miR-141-5p	TRUE	FALSE	FALSE	FALSE
PROS1	MIMAT0004598	0.377379	hsa-miR-141-5p	TRUE	FALSE	FALSE	FALSE
EFEMP1	MIMAT0000104	0.377146	hsa-miR-107	TRUE	FALSE	FALSE	FALSE
BEND6	MIMAT0004571	0.377139	hsa-miR-200b-5p	TRUE	FALSE	FALSE	FALSE
GMCL1	MIMAT0004495	0.376935	hsa-miR-22-5p	FALSE	FALSE	FALSE	FALSE
PKIG	MIMAT0005951	0.376281	hsa-miR-1307-3p	FALSE	FALSE	FALSE	FALSE
RAB3IL1	MIMAT0000259	0.376021	hsa-miR-182-5p	FALSE	FALSE	FALSE	FALSE
NAV1	MIMAT0000692	0.375929	hsa-miR-30e-5p	FALSE	FALSE	FALSE	FALSE
GRAP	MIMAT0000617	0.375522	hsa-miR-200c-3p	TRUE	FALSE	FALSE	FALSE
GBA2	MIMAT0000080	0.375107	hsa-miR-24-3p	FALSE	FALSE	FALSE	FALSE
RECK	MIMAT0004571	0.374399	hsa-miR-200b-5p	TRUE	FALSE	FALSE	FALSE
MITF	MIMAT0000688	0.373964	hsa-miR-301a-3p	FALSE	TRUE	FALSE	FALSE
GAS6	MIMAT0000075	0.373944	hsa-miR-20a-5p	TRUE	FALSE	FALSE	FALSE
MTERFD3	MIMAT0004568	0.37365	hsa-miR-221-5p	TRUE	FALSE	FALSE	FALSE
ZCCHC24	MIMAT0002891	0.372987	hsa-miR-18a-3p	TRUE	FALSE	FALSE	FALSE
DLG2	MIMAT0000092	0.372875	hsa-miR-92a-3p	FALSE	FALSE	FALSE	FALSE
PBXIP1	MIMAT0000252	0.37276	hsa-miR-7-5p	TRUE	FALSE	FALSE	FALSE
MKI67	MIMAT0004515	0.371981	hsa-miR-29b-2-5p	FALSE	FALSE	FALSE	FALSE
EHD2	MIMAT0001536	0.37186	hsa-miR-429	TRUE	FALSE	FALSE	FALSE
SLC16A4	MIMAT0004481	0.370649	hsa-let-7a-3p	TRUE	FALSE	FALSE	FALSE
DIXDC1	MIMAT0017990	0.370523	hsa-miR-3613-5p	FALSE	FALSE	FALSE	FALSE
CALD1	MIMAT0000244	0.370316	hsa-miR-30c-5p	FALSE	FALSE	FALSE	FALSE
ZFAND3	MIMAT0000680	0.369738	hsa-miR-106b-5p	TRUE	FALSE	FALSE	FALSE
ALOX5AP	MIMAT0000071	0.369583	hsa-miR-17-3p	TRUE	FALSE	FALSE	FALSE
C13orf33	MIMAT0000432	0.368735	hsa-miR-141-3p	TRUE	FALSE	FALSE	FALSE
ABLIM3	MIMAT0000074	0.368323	hsa-miR-19b-3p	TRUE	FALSE	FALSE	FALSE
EFTUD2	MIMAT0000681	0.368319	hsa-miR-29c-3p	TRUE	FALSE	FALSE	FALSE
POU2F2	MIMAT0000432	0.368115	hsa-miR-141-3p	TRUE	FALSE	FALSE	FALSE
SPARC	MIMAT0004553	0.367492	hsa-miR-7-1-3p	FALSE	FALSE	FALSE	FALSE
C7orf41	MIMAT0004569	0.367221	hsa-miR-222-5p	TRUE	FALSE	FALSE	FALSE
ZBTB4	MIMAT0000070	0.366918	hsa-miR-17-5p	TRUE	FALSE	FALSE	FALSE
THY1	MIMAT0001620	0.366667	hsa-miR-200a-5p	TRUE	FALSE	FALSE	FALSE
DPYD	MIMAT0005825	0.366339	hsa-miR-1180-3p	FALSE	FALSE	FALSE	FALSE
TMEM119	MIMAT0001620	0.3662	hsa-miR-200a-5p	TRUE	FALSE	FALSE	FALSE
NAP1L3	MIMAT0000682	0.364943	hsa-miR-200a-3p	TRUE	FALSE	FALSE	FALSE
FHL3	MIMAT0002888	0.364932	hsa-miR-532-5p	FALSE	FALSE	FALSE	FALSE
CASC4	MIMAT0000072	0.364584	hsa-miR-18a-5p	TRUE	FALSE	FALSE	FALSE
CXorf36	MIMAT0004493	0.364385	hsa-miR-20a-3p	TRUE	FALSE	FALSE	FALSE
SDC2	MIMAT0004553	0.363921	hsa-miR-7-1-3p	FALSE	FALSE	FALSE	FALSE
MRGPRF	MIMAT0000245	0.363475	hsa-miR-30d-5p	TRUE	FALSE	FALSE	FALSE
NUP54	MIMAT0004673	0.363186	hsa-miR-29c-5p	TRUE	FALSE	FALSE	FALSE
SLC41A3	MIMAT0004494	0.362678	hsa-miR-21-3p	TRUE	FALSE	FALSE	FALSE
ZNF33A	MIMAT0004494	0.362248	hsa-miR-21-3p	TRUE	FALSE	FALSE	FALSE
GNG12	MIMAT0004672	0.361504	hsa-miR-106b-3p	TRUE	FALSE	FALSE	FALSE
AIF1	MIMAT0000070	0.361377	hsa-miR-17-5p	TRUE	FALSE	FALSE	FALSE
ANXA2P2	MIMAT0000093	0.361176	hsa-miR-93-5p	TRUE	FALSE	FALSE	FALSE
KIAA0528	MIMAT0004497	0.360932	hsa-miR-24-2-5p	TRUE	FALSE	FALSE	FALSE
NCF4	MIMAT0000075	0.360071	hsa-miR-20a-5p	TRUE	FALSE	FALSE	FALSE
TGFB1	MIMAT0000617	0.35943	hsa-miR-200c-3p	TRUE	FALSE	FALSE	FALSE
CGNL1	MIMAT0000267	0.3593	hsa-miR-210-3p	TRUE	FALSE	FALSE	FALSE
FAM35A	MIMAT0000278	0.359081	hsa-miR-221-3p	TRUE	FALSE	FALSE	FALSE
LATS2	MIMAT0003301	0.358938	hsa-miR-33b-5p	FALSE	FALSE	FALSE	FALSE
ZNF493	MIMAT0004497	0.3588	hsa-miR-24-2-5p	TRUE	FALSE	FALSE	FALSE
SEC62	MIMAT0004586	0.358782	hsa-miR-15b-3p	TRUE	FALSE	FALSE	FALSE
ZNF554	MIMAT0000280	0.358585	hsa-miR-223-3p	TRUE	FALSE	FALSE	FALSE
MMP14	MIMAT0001536	0.358394	hsa-miR-429	TRUE	FALSE	FALSE	FALSE
BMP2K	MIMAT0005900	0.358389	hsa-miR-1248	FALSE	FALSE	FALSE	FALSE
TLN1	MIMAT0000095	0.358172	hsa-miR-96-5p	TRUE	FALSE	FALSE	FALSE
HEG1	MIMAT0003301	0.35804	hsa-miR-33b-5p	FALSE	FALSE	FALSE	FALSE
HLF	MIMAT0004680	0.357585	hsa-miR-130b-5p	TRUE	TRUE	FALSE	FALSE
ZNF469	MIMAT0000617	0.35737	hsa-miR-200c-3p	TRUE	FALSE	FALSE	FALSE
LUM	MIMAT0000759	0.35688	hsa-miR-148b-3p	TRUE	FALSE	FALSE	FALSE
CTSA	MIMAT0004507	0.356716	hsa-miR-92a-1-5p	FALSE	FALSE	FALSE	FALSE
HSPB7	MIMAT0004553	0.356631	hsa-miR-7-1-3p	FALSE	FALSE	FALSE	FALSE
HSD11B1	MIMAT0005825	0.356541	hsa-miR-1180-3p	FALSE	FALSE	FALSE	FALSE
MYOF	MIMAT0000093	0.35615	hsa-miR-93-5p	TRUE	FALSE	FALSE	FALSE
LUC7L2	MIMAT0004495	0.355329	hsa-miR-22-5p	FALSE	FALSE	FALSE	FALSE
LUM	MIMAT0004571	0.354959	hsa-miR-200b-5p	TRUE	FALSE	FALSE	FALSE
TGFBR3	MIMAT0004680	0.354951	hsa-miR-130b-5p	TRUE	FALSE	FALSE	FALSE
UBTD2	MIMAT0000420	0.354461	hsa-miR-30b-5p	FALSE	FALSE	FALSE	FALSE
PRNP	MIMAT0000318	0.354227	hsa-miR-200b-3p	TRUE	FALSE	FALSE	FALSE
PRKCB	MIMAT0000432	0.354159	hsa-miR-141-3p	TRUE	FALSE	FALSE	FALSE
MAP4K4	MIMAT0000759	0.35337	hsa-miR-148b-3p	TRUE	FALSE	FALSE	FALSE
FBXL7	MIMAT0000092	0.352951	hsa-miR-92a-3p	FALSE	FALSE	FALSE	FALSE
LAMB2	MIMAT0003323	0.352918	hsa-miR-548d-3p	FALSE	FALSE	FALSE	FALSE
COL14A1	MIMAT0000081	0.352711	hsa-miR-25-3p	TRUE	FALSE	FALSE	FALSE
KCTD21	MIMAT0004680	0.352649	hsa-miR-130b-5p	TRUE	FALSE	FALSE	FALSE
HLA-DRB1	MIMAT0000093	0.352352	hsa-miR-93-5p	TRUE	FALSE	FALSE	FALSE
ZCCHC5	MIMAT0000432	0.351806	hsa-miR-141-3p	TRUE	FALSE	FALSE	FALSE
NPTN	MIMAT0000071	0.35174	hsa-miR-17-3p	TRUE	FALSE	FALSE	FALSE
ZEB1	MIMAT0000095	0.35139	hsa-miR-96-5p	TRUE	FALSE	FALSE	FALSE
EMR1	MIMAT0000617	0.351386	hsa-miR-200c-3p	TRUE	FALSE	FALSE	FALSE
GIMAP6	MIMAT0000432	0.351025	hsa-miR-141-3p	TRUE	FALSE	FALSE	FALSE
ANTXR1	MIMAT0000072	0.350398	hsa-miR-18a-5p	TRUE	FALSE	FALSE	FALSE
C1QTNF7	MIMAT0004586	0.350118	hsa-miR-15b-3p	TRUE	FALSE	FALSE	FALSE
TGFB1I1	MIMAT0004598	0.349883	hsa-miR-141-5p	TRUE	FALSE	FALSE	FALSE
BMP1	MIMAT0004657	0.349779	hsa-miR-200c-5p	TRUE	FALSE	FALSE	FALSE
STX12	MIMAT0000691	0.349742	hsa-miR-130b-3p	TRUE	FALSE	FALSE	FALSE
ATP1B2	MIMAT0000078	0.349559	hsa-miR-23a-3p	TRUE	FALSE	FALSE	FALSE
C2orf40	MIMAT0004799	0.349223	hsa-miR-589-5p	FALSE	FALSE	FALSE	FALSE
CTSK	MIMAT0004598	0.349067	hsa-miR-141-5p	TRUE	FALSE	FALSE	FALSE
DPYD	MIMAT0000104	0.348829	hsa-miR-107	TRUE	FALSE	FALSE	FALSE
DNAJB5	MIMAT0000318	0.34847	hsa-miR-200b-3p	TRUE	FALSE	FALSE	FALSE
TGFB1I1	MIMAT0000072	0.348371	hsa-miR-18a-5p	TRUE	FALSE	FALSE	FALSE
ESCO2	MIMAT0000087	0.348348	hsa-miR-30a-5p	TRUE	FALSE	FALSE	FALSE
PDE4A	MIMAT0004946	0.347748	hsa-miR-744-3p	FALSE	FALSE	FALSE	FALSE
BACH1	MIMAT0000420	0.347372	hsa-miR-30b-5p	FALSE	FALSE	FALSE	FALSE
TIMP1	MIMAT0000075	0.347268	hsa-miR-20a-5p	TRUE	FALSE	FALSE	FALSE
ADAMTS4	MIMAT0000692	0.347157	hsa-miR-30e-5p	FALSE	FALSE	FALSE	FALSE
JAM2	MIMAT0005951	0.34709	hsa-miR-1307-3p	FALSE	FALSE	FALSE	FALSE
ARHGAP1	MIMAT0000772	0.346038	hsa-miR-345-5p	TRUE	FALSE	FALSE	FALSE
PGAM1	MIMAT0000245	0.345696	hsa-miR-30d-5p	TRUE	FALSE	FALSE	FALSE
C1QTNF7	MIMAT0000069	0.345469	hsa-miR-16-5p	TRUE	FALSE	FALSE	FALSE
KIAA1524	MIMAT0004673	0.345227	hsa-miR-29c-5p	TRUE	FALSE	FALSE	FALSE
C10orf128	MIMAT0000617	0.345182	hsa-miR-200c-3p	TRUE	FALSE	FALSE	FALSE
CRTAP	MIMAT0001620	0.344341	hsa-miR-200a-5p	TRUE	FALSE	FALSE	FALSE
BHLHE41	MIMAT0000762	0.34429	hsa-miR-324-3p	FALSE	FALSE	FALSE	FALSE
SLAMF8	MIMAT0000104	0.344219	hsa-miR-107	TRUE	FALSE	FALSE	FALSE
SEMA6B	MIMAT0000261	0.3436	hsa-miR-183-5p	TRUE	FALSE	FALSE	FALSE
TSHZ3	MIMAT0000762	0.343177	hsa-miR-324-3p	FALSE	FALSE	FALSE	FALSE
RASGRF2	MIMAT0000070	0.34315	hsa-miR-17-5p	TRUE	FALSE	FALSE	FALSE
ATP6V0E1	MIMAT0000071	0.342692	hsa-miR-17-3p	TRUE	FALSE	FALSE	FALSE
C1QTNF3	MIMAT0005951	0.34165	hsa-miR-1307-3p	FALSE	FALSE	FALSE	FALSE
RRAS	MIMAT0000104	0.341592	hsa-miR-107	TRUE	FALSE	FALSE	FALSE
FKBP7	MIMAT0005951	0.341247	hsa-miR-1307-3p	FALSE	FALSE	FALSE	FALSE
SIGLEC10	MIMAT0000432	0.341159	hsa-miR-141-3p	TRUE	FALSE	FALSE	FALSE
SMAD7	MIMAT0018101	0.340814	hsa-miR-3677-3p	FALSE	FALSE	FALSE	FALSE
FGF14	MIMAT0000688	0.340507	hsa-miR-301a-3p	FALSE	FALSE	FALSE	FALSE
COL6A1	MIMAT0004571	0.340435	hsa-miR-200b-5p	TRUE	FALSE	FALSE	FALSE
ZNF253	MIMAT0000280	0.340411	hsa-miR-223-3p	TRUE	FALSE	FALSE	FALSE
DNAJB9	MIMAT0000092	0.340005	hsa-miR-92a-3p	FALSE	FALSE	FALSE	FALSE
FLJ10038	MIMAT0004494	0.339807	hsa-miR-21-3p	TRUE	FALSE	FALSE	FALSE
GPX8	MIMAT0000261	0.339788	hsa-miR-183-5p	TRUE	FALSE	FALSE	FALSE
LCA5	MIMAT0002174	0.339646	hsa-miR-484	FALSE	FALSE	FALSE	FALSE
ADPRH	MIMAT0004598	0.339633	hsa-miR-141-5p	TRUE	FALSE	FALSE	FALSE
FAP	MIMAT0000456	0.339618	hsa-miR-186-5p	FALSE	FALSE	FALSE	FALSE
FBXO17	MIMAT0004598	0.338732	hsa-miR-141-5p	TRUE	FALSE	FALSE	FALSE
SPARCL1	MIMAT0000441	0.338032	hsa-miR-9-5p	TRUE	FALSE	FALSE	FALSE
SERPING1	MIMAT0000081	0.337384	hsa-miR-25-3p	TRUE	FALSE	FALSE	FALSE
ABCA6	MIMAT0005825	0.337361	hsa-miR-1180-3p	FALSE	FALSE	FALSE	FALSE
PEX19	MIMAT0002174	0.33709	hsa-miR-484	FALSE	FALSE	FALSE	FALSE
PTRF	MIMAT0004507	0.337076	hsa-miR-92a-1-5p	FALSE	FALSE	FALSE	FALSE
PODN	MIMAT0000261	0.336574	hsa-miR-183-5p	TRUE	FALSE	FALSE	FALSE
C1S	MIMAT0000728	0.336479	hsa-miR-375	TRUE	FALSE	FALSE	FALSE
PANX1	MIMAT0000420	0.336464	hsa-miR-30b-5p	FALSE	FALSE	FALSE	FALSE
MMD	MIMAT0000318	0.336463	hsa-miR-200b-3p	TRUE	FALSE	FALSE	FALSE
DLG2	MIMAT0000070	0.33621	hsa-miR-17-5p	TRUE	FALSE	FALSE	FALSE
ZFP62	MIMAT0004495	0.335667	hsa-miR-22-5p	FALSE	FALSE	FALSE	FALSE
TGFB1I1	MIMAT0000101	0.335263	hsa-miR-103a-3p	FALSE	FALSE	FALSE	FALSE
HSPB8	MIMAT0000074	0.334008	hsa-miR-19b-3p	TRUE	FALSE	FALSE	FALSE
COL8A1	MIMAT0000092	0.333935	hsa-miR-92a-3p	FALSE	FALSE	FALSE	FALSE
CALCRL	MIMAT0004680	0.33347	hsa-miR-130b-5p	TRUE	FALSE	FALSE	FALSE
IFITM2	MIMAT0000092	0.333171	hsa-miR-92a-3p	FALSE	FALSE	FALSE	FALSE
IL2RA	MIMAT0000432	0.333148	hsa-miR-141-3p	TRUE	FALSE	FALSE	FALSE
XPC	MIMAT0002819	0.333028	hsa-miR-193b-3p	FALSE	TRUE	FALSE	FALSE
TGFB1I1	MIMAT0000261	0.332955	hsa-miR-183-5p	TRUE	FALSE	FALSE	FALSE
INMT	MIMAT0004611	0.332908	hsa-miR-185-3p	TRUE	FALSE	FALSE	FALSE
ARSI	MIMAT0001536	0.331723	hsa-miR-429	TRUE	FALSE	FALSE	FALSE
NCOR2	MIMAT0003258	0.330958	hsa-miR-590-5p	FALSE	FALSE	FALSE	FALSE
TMEM127	MIMAT0000680	0.330531	hsa-miR-106b-5p	TRUE	FALSE	FALSE	FALSE
NPC2	MIMAT0000075	0.32981	hsa-miR-20a-5p	TRUE	FALSE	FALSE	FALSE
PJA2	MIMAT0003258	0.329709	hsa-miR-590-5p	FALSE	FALSE	FALSE	FALSE
HTRA3	MIMAT0000081	0.329341	hsa-miR-25-3p	TRUE	FALSE	FALSE	FALSE
COX7A1	MIMAT0004553	0.328546	hsa-miR-7-1-3p	FALSE	FALSE	FALSE	FALSE
NAALADL1	MIMAT0005951	0.328458	hsa-miR-1307-3p	FALSE	FALSE	FALSE	FALSE
NBL1	MIMAT0000417	0.327955	hsa-miR-15b-5p	TRUE	FALSE	FALSE	FALSE
CYB5R1	MIMAT0000071	0.327676	hsa-miR-17-3p	TRUE	FALSE	FALSE	FALSE
ZFYVE1	MIMAT0000072	0.32754	hsa-miR-18a-5p	TRUE	FALSE	FALSE	FALSE
C1S	MIMAT0000074	0.327459	hsa-miR-19b-3p	TRUE	FALSE	FALSE	FALSE
MMRN1	MIMAT0004509	0.327383	hsa-miR-93-3p	TRUE	FALSE	FALSE	FALSE
COPZ2	MIMAT0002871	0.327189	hsa-miR-500a-3p	FALSE	FALSE	FALSE	FALSE
NISCH	MIMAT0000252	0.3269	hsa-miR-7-5p	TRUE	FALSE	FALSE	FALSE
OGN	MIMAT0000617	0.326878	hsa-miR-200c-3p	TRUE	FALSE	FALSE	FALSE
VIPR1	MIMAT0004494	0.326702	hsa-miR-21-3p	TRUE	FALSE	FALSE	FALSE
RPRD2	MIMAT0016895	0.326153	hsa-miR-2355-5p	FALSE	FALSE	FALSE	FALSE
RAB3IL1	MIMAT0000261	0.325966	hsa-miR-183-5p	TRUE	FALSE	FALSE	FALSE
CRY2	MIMAT0004698	0.325624	hsa-miR-135b-3p	TRUE	FALSE	FALSE	FALSE
SLC29A4	MIMAT0000084	0.325506	hsa-miR-27a-3p	TRUE	FALSE	FALSE	FALSE
KANK2	MIMAT0000252	0.325383	hsa-miR-7-5p	TRUE	FALSE	FALSE	FALSE
INHBA	MIMAT0000693	0.32534	hsa-miR-30e-3p	FALSE	FALSE	FALSE	FALSE
SGCA	MIMAT0004493	0.325275	hsa-miR-20a-3p	TRUE	FALSE	FALSE	FALSE
TNFRSF1B	MIMAT0000267	0.325208	hsa-miR-210-3p	TRUE	FALSE	FALSE	FALSE
COPB1	MIMAT0000420	0.325205	hsa-miR-30b-5p	FALSE	FALSE	FALSE	FALSE
FGD5	MIMAT0003301	0.324902	hsa-miR-33b-5p	FALSE	FALSE	FALSE	FALSE
PGM5	MIMAT0004697	0.324712	hsa-miR-151a-5p	FALSE	FALSE	FALSE	FALSE
PODN	MIMAT0000759	0.324486	hsa-miR-148b-3p	TRUE	FALSE	FALSE	FALSE
TPP1	MIMAT0000092	0.324469	hsa-miR-92a-3p	FALSE	FALSE	FALSE	FALSE
C1RL	MIMAT0000070	0.323873	hsa-miR-17-5p	TRUE	FALSE	FALSE	FALSE
PLXDC2	MIMAT0000095	0.323741	hsa-miR-96-5p	TRUE	FALSE	FALSE	FALSE
NICN1	MIMAT0004494	0.323596	hsa-miR-21-3p	TRUE	FALSE	FALSE	FALSE
SMCHD1	MIMAT0004495	0.323592	hsa-miR-22-5p	FALSE	FALSE	FALSE	FALSE
ELF2	MIMAT0004495	0.323446	hsa-miR-22-5p	FALSE	FALSE	FALSE	FALSE
HNMT	MIMAT0000072	0.323025	hsa-miR-18a-5p	TRUE	FALSE	FALSE	FALSE
PLSCR4	MIMAT0000261	0.322734	hsa-miR-183-5p	TRUE	FALSE	FALSE	FALSE
SECISBP2	MIMAT0004495	0.322667	hsa-miR-22-5p	FALSE	FALSE	FALSE	FALSE
ASPA	MIMAT0000267	0.322453	hsa-miR-210-3p	TRUE	FALSE	FALSE	FALSE
GPX8	MIMAT0000318	0.32238	hsa-miR-200b-3p	TRUE	FALSE	FALSE	FALSE
FGF14	MIMAT0002876	0.322328	hsa-miR-505-3p	FALSE	FALSE	FALSE	FALSE
ZFP62	MIMAT0000433	0.322307	hsa-miR-142-5p	FALSE	FALSE	FALSE	FALSE
P2RX1	MIMAT0000762	0.321981	hsa-miR-324-3p	FALSE	FALSE	FALSE	FALSE
ZNFX1	MIMAT0000074	0.321868	hsa-miR-19b-3p	TRUE	FALSE	FALSE	FALSE
SECISBP2L	MIMAT0000072	0.321418	hsa-miR-18a-5p	TRUE	FALSE	FALSE	FALSE
ARPC1B	MIMAT0004559	0.321186	hsa-miR-181c-3p	TRUE	FALSE	FALSE	FALSE
PRDM2	MIMAT0004495	0.320894	hsa-miR-22-5p	FALSE	FALSE	FALSE	FALSE
COL4A2	MIMAT0004598	0.320882	hsa-miR-141-5p	TRUE	FALSE	FALSE	FALSE
IL3RA	MIMAT0004493	0.320657	hsa-miR-20a-3p	TRUE	FALSE	FALSE	FALSE
C3	MIMAT0001340	0.320189	hsa-miR-423-3p	FALSE	FALSE	FALSE	FALSE
PDK1	MIMAT0000250	0.319932	hsa-miR-139-5p	TRUE	FALSE	FALSE	FALSE
IGFBP4	MIMAT0000762	0.319595	hsa-miR-324-3p	FALSE	FALSE	FALSE	FALSE
MYH9	MIMAT0003258	0.319327	hsa-miR-590-5p	FALSE	TRUE	FALSE	FALSE
CDH11	MIMAT0004553	0.319182	hsa-miR-7-1-3p	FALSE	TRUE	FALSE	FALSE
PBRM1	MIMAT0004495	0.319051	hsa-miR-22-5p	FALSE	TRUE	FALSE	FALSE
BTN3A1	MIMAT0000093	0.318944	hsa-miR-93-5p	TRUE	FALSE	FALSE	FALSE
SLCO2B1	MIMAT0000104	0.318695	hsa-miR-107	TRUE	FALSE	FALSE	FALSE
BNC2	MIMAT0000432	0.317771	hsa-miR-141-3p	TRUE	FALSE	FALSE	FALSE
PTRF	MIMAT0000680	0.317702	hsa-miR-106b-5p	TRUE	FALSE	FALSE	FALSE
ADAM33	MIMAT0004598	0.31747	hsa-miR-141-5p	TRUE	FALSE	FALSE	FALSE
HAS2	MIMAT0000617	0.317393	hsa-miR-200c-3p	TRUE	FALSE	FALSE	FALSE
PLN	MIMAT0004598	0.317328	hsa-miR-141-5p	TRUE	FALSE	FALSE	FALSE
HBP1	MIMAT0004945	0.316813	hsa-miR-744-5p	FALSE	FALSE	FALSE	FALSE
SERPINF1	MIMAT0004598	0.316498	hsa-miR-141-5p	TRUE	FALSE	FALSE	FALSE
MMD	MIMAT0001620	0.316273	hsa-miR-200a-5p	TRUE	FALSE	FALSE	FALSE
SERPINF1	MIMAT0001536	0.315641	hsa-miR-429	TRUE	FALSE	FALSE	FALSE
TNKS	MIMAT0004495	0.315601	hsa-miR-22-5p	FALSE	FALSE	FALSE	FALSE
SERPING1	MIMAT0000104	0.315512	hsa-miR-107	TRUE	FALSE	FALSE	FALSE
CPEB3	MIMAT0000691	0.315393	hsa-miR-130b-3p	TRUE	FALSE	FALSE	FALSE
LRRC23	MIMAT0004501	0.315313	hsa-miR-27a-5p	TRUE	FALSE	FALSE	FALSE
FHL2	MIMAT0000104	0.314946	hsa-miR-107	TRUE	FALSE	FALSE	FALSE
SNED1	MIMAT0004702	0.314338	hsa-miR-339-3p	FALSE	FALSE	FALSE	FALSE
VPS13B	MIMAT0004495	0.314188	hsa-miR-22-5p	FALSE	FALSE	FALSE	FALSE
CCPG1	MIMAT0000074	0.314103	hsa-miR-19b-3p	TRUE	FALSE	FALSE	FALSE
P4HA3	MIMAT0000692	0.313831	hsa-miR-30e-5p	FALSE	FALSE	FALSE	FALSE
TPRG1L	MIMAT0004672	0.313471	hsa-miR-106b-3p	TRUE	FALSE	FALSE	FALSE
PRIM2	MIMAT0000681	0.313092	hsa-miR-29c-3p	TRUE	FALSE	FALSE	FALSE
NTM	MIMAT0000092	0.313091	hsa-miR-92a-3p	FALSE	FALSE	FALSE	FALSE
CD53	MIMAT0000095	0.312896	hsa-miR-96-5p	TRUE	FALSE	FALSE	FALSE
BTK	MIMAT0000617	0.312766	hsa-miR-200c-3p	TRUE	FALSE	FALSE	FALSE
UEVLD	MIMAT0000420	0.312609	hsa-miR-30b-5p	FALSE	FALSE	FALSE	FALSE
DACT3	MIMAT0000417	0.312356	hsa-miR-15b-5p	TRUE	FALSE	FALSE	FALSE
MAGED4	MIMAT0000728	0.312255	hsa-miR-375	TRUE	FALSE	FALSE	FALSE
ETV1	MIMAT0000692	0.312182	hsa-miR-30e-5p	FALSE	TRUE	FALSE	FALSE
COX7A1	MIMAT0000092	0.311714	hsa-miR-92a-3p	FALSE	FALSE	FALSE	FALSE
LYZ	MIMAT0000432	0.311607	hsa-miR-141-3p	TRUE	FALSE	FALSE	FALSE
C16orf89	MIMAT0005951	0.311392	hsa-miR-1307-3p	FALSE	FALSE	FALSE	FALSE
PROCR	MIMAT0000104	0.310463	hsa-miR-107	TRUE	FALSE	FALSE	FALSE
NACC1	MIMAT0000097	0.30957	hsa-miR-99a-5p	TRUE	FALSE	FALSE	FALSE
H2AFZ	MIMAT0000087	0.3095	hsa-miR-30a-5p	TRUE	FALSE	FALSE	FALSE
LRRC32	MIMAT0000759	0.309073	hsa-miR-148b-3p	TRUE	FALSE	FALSE	FALSE
SGTB	MIMAT0000432	0.308933	hsa-miR-141-3p	TRUE	FALSE	FALSE	FALSE
CLEC2B	MIMAT0004946	0.308902	hsa-miR-744-3p	FALSE	FALSE	FALSE	FALSE
ADAMTS2	MIMAT0004657	0.308707	hsa-miR-200c-5p	TRUE	FALSE	FALSE	FALSE
PLEKHM3	MIMAT0004495	0.308489	hsa-miR-22-5p	FALSE	FALSE	FALSE	FALSE
CYSLTR1	MIMAT0000093	0.30844	hsa-miR-93-5p	TRUE	FALSE	FALSE	FALSE
SIDT2	MIMAT0000081	0.308064	hsa-miR-25-3p	TRUE	FALSE	FALSE	FALSE
WBP1	MIMAT0004494	0.307928	hsa-miR-21-3p	TRUE	FALSE	FALSE	FALSE
MYL9	MIMAT0000759	0.307646	hsa-miR-148b-3p	TRUE	FALSE	FALSE	FALSE
FREM1	MIMAT0000084	0.307633	hsa-miR-27a-3p	TRUE	FALSE	FALSE	FALSE
RALB	MIMAT0000420	0.307485	hsa-miR-30b-5p	FALSE	FALSE	FALSE	FALSE
IFI30	MIMAT0000104	0.30716	hsa-miR-107	TRUE	FALSE	FALSE	FALSE
DLG2	MIMAT0005825	0.306855	hsa-miR-1180-3p	FALSE	FALSE	FALSE	FALSE
TM2D2	MIMAT0000093	0.306583	hsa-miR-93-5p	TRUE	FALSE	FALSE	FALSE
EFEMP2	MIMAT0000617	0.306304	hsa-miR-200c-3p	TRUE	FALSE	FALSE	FALSE
ABI3	MIMAT0004509	0.305772	hsa-miR-93-3p	TRUE	FALSE	FALSE	FALSE
BMF	MIMAT0003249	0.305681	hsa-miR-584-5p	FALSE	FALSE	FALSE	FALSE
IL3RA	MIMAT0004657	0.305266	hsa-miR-200c-5p	TRUE	FALSE	FALSE	FALSE
ARHGAP1	MIMAT0002888	0.305071	hsa-miR-532-5p	FALSE	FALSE	FALSE	FALSE
FNDC3A	MIMAT0000091	0.305057	hsa-miR-33a-5p	FALSE	FALSE	FALSE	FALSE
AXL	MIMAT0004657	0.304937	hsa-miR-200c-5p	TRUE	FALSE	FALSE	FALSE
MMP2	MIMAT0002888	0.304896	hsa-miR-532-5p	FALSE	FALSE	FALSE	FALSE
SELP	MIMAT0004697	0.304793	hsa-miR-151a-5p	FALSE	FALSE	FALSE	FALSE
TENC1	MIMAT0000267	0.304719	hsa-miR-210-3p	TRUE	FALSE	FALSE	FALSE
SERPINA1	MIMAT0000070	0.304674	hsa-miR-17-5p	TRUE	FALSE	FALSE	FALSE
UTRN	MIMAT0005900	0.30436	hsa-miR-1248	FALSE	FALSE	FALSE	FALSE
ADM	MIMAT0000099	0.304018	hsa-miR-101-3p	TRUE	FALSE	FALSE	FALSE
FCGR3A	MIMAT0000432	0.303962	hsa-miR-141-3p	TRUE	FALSE	FALSE	FALSE
ODZ3	MIMAT0000095	0.303892	hsa-miR-96-5p	TRUE	FALSE	FALSE	FALSE
FICD	MIMAT0000075	0.303276	hsa-miR-20a-5p	TRUE	FALSE	FALSE	FALSE
CD302	MIMAT0000424	0.303197	hsa-miR-128-3p	TRUE	FALSE	FALSE	FALSE
TCEAL4	MIMAT0000449	0.303148	hsa-miR-146a-5p	TRUE	FALSE	FALSE	FALSE
PLN	MIMAT0004586	0.303105	hsa-miR-15b-3p	TRUE	FALSE	FALSE	FALSE
CYLD	MIMAT0000091	0.302767	hsa-miR-33a-5p	FALSE	TRUE	FALSE	FALSE
ZEB2	MIMAT0000095	0.302658	hsa-miR-96-5p	TRUE	FALSE	FALSE	FALSE
LRRC32	MIMAT0004586	0.302532	hsa-miR-15b-3p	TRUE	FALSE	FALSE	FALSE
PCDHGC3	MIMAT0000680	0.301955	hsa-miR-106b-5p	TRUE	FALSE	FALSE	FALSE
SMPD1	MIMAT0000092	0.30175	hsa-miR-92a-3p	FALSE	FALSE	FALSE	FALSE
LRCH2	MIMAT0000617	0.300293	hsa-miR-200c-3p	TRUE	FALSE	FALSE	FALSE
GCNT4	MIMAT0000092	0.300204	hsa-miR-92a-3p	FALSE	FALSE	FALSE	FALSE
ZNF862	MIMAT0000455	0.300073	hsa-miR-185-5p	TRUE	FALSE	FALSE	FALSE
ZNF551	MIMAT0004495	0.299978	hsa-miR-22-5p	FALSE	FALSE	FALSE	FALSE
ZFP2	MIMAT0004494	0.299922	hsa-miR-21-3p	TRUE	FALSE	FALSE	FALSE
RGS4	MIMAT0004551	0.299808	hsa-miR-30d-3p	TRUE	FALSE	FALSE	FALSE
PTRF	MIMAT0000092	0.299733	hsa-miR-92a-3p	FALSE	FALSE	FALSE	FALSE
COL6A1	MIMAT0004598	0.299699	hsa-miR-141-5p	TRUE	FALSE	FALSE	FALSE
THBS2	MIMAT0004551	0.299469	hsa-miR-30d-3p	TRUE	FALSE	FALSE	FALSE
PEX2	MIMAT0004945	0.299357	hsa-miR-744-5p	FALSE	FALSE	FALSE	FALSE
DPY19L3	MIMAT0004495	0.299317	hsa-miR-22-5p	FALSE	FALSE	FALSE	FALSE
TGFBR2	MIMAT0000417	0.299299	hsa-miR-15b-5p	TRUE	FALSE	FALSE	FALSE
DPP8	MIMAT0005900	0.299153	hsa-miR-1248	FALSE	FALSE	FALSE	FALSE
COL4A2	MIMAT0004657	0.298459	hsa-miR-200c-5p	TRUE	FALSE	FALSE	FALSE
C7orf58	MIMAT0000093	0.297729	hsa-miR-93-5p	TRUE	FALSE	FALSE	FALSE
HERC6	MIMAT0004680	0.297418	hsa-miR-130b-5p	TRUE	FALSE	FALSE	FALSE
HLA-E	MIMAT0000074	0.297109	hsa-miR-19b-3p	TRUE	FALSE	FALSE	FALSE
QKI	MIMAT0004598	0.297083	hsa-miR-141-5p	TRUE	FALSE	FALSE	FALSE
MRAS	MIMAT0004553	0.296727	hsa-miR-7-1-3p	FALSE	FALSE	FALSE	FALSE
POLD4	MIMAT0000104	0.29641	hsa-miR-107	TRUE	FALSE	FALSE	FALSE
JAM2	MIMAT0000617	0.296083	hsa-miR-200c-3p	TRUE	FALSE	FALSE	FALSE
RAB27A	MIMAT0000104	0.295936	hsa-miR-107	TRUE	FALSE	FALSE	FALSE
JAM3	MIMAT0003322	0.295847	hsa-miR-652-3p	FALSE	FALSE	FALSE	FALSE
MICAL2	MIMAT0000692	0.295321	hsa-miR-30e-5p	FALSE	FALSE	FALSE	FALSE
SECISBP2	MIMAT0000077	0.295053	hsa-miR-22-3p	FALSE	FALSE	FALSE	FALSE
ADARB1	MIMAT0000259	0.294859	hsa-miR-182-5p	FALSE	FALSE	FALSE	FALSE
SNX6	MIMAT0000420	0.294228	hsa-miR-30b-5p	FALSE	FALSE	FALSE	FALSE
TWIST2	MIMAT0001620	0.294142	hsa-miR-200a-5p	TRUE	FALSE	FALSE	FALSE
CDK19	MIMAT0004495	0.293683	hsa-miR-22-5p	FALSE	FALSE	FALSE	FALSE
DYSF	MIMAT0000617	0.293591	hsa-miR-200c-3p	TRUE	FALSE	FALSE	FALSE
JAK1	MIMAT0000680	0.293532	hsa-miR-106b-5p	TRUE	TRUE	FALSE	FALSE
WRN	MIMAT0004495	0.292874	hsa-miR-22-5p	FALSE	TRUE	FALSE	FALSE
HLF	MIMAT0000455	0.292624	hsa-miR-185-5p	TRUE	TRUE	FALSE	FALSE
RASIP1	MIMAT0000259	0.292529	hsa-miR-182-5p	FALSE	FALSE	FALSE	FALSE
HRH1	MIMAT0000245	0.292254	hsa-miR-30d-5p	TRUE	FALSE	FALSE	FALSE
DNAJC4	MIMAT0004494	0.292116	hsa-miR-21-3p	TRUE	FALSE	FALSE	FALSE
DCXR	MIMAT0004766	0.291979	hsa-miR-146b-3p	FALSE	FALSE	FALSE	FALSE
TAGLN	MIMAT0000245	0.291939	hsa-miR-30d-5p	TRUE	FALSE	FALSE	FALSE
PSMB10	MIMAT0004946	0.291731	hsa-miR-744-3p	FALSE	FALSE	FALSE	FALSE
MAGI1	MIMAT0004494	0.291617	hsa-miR-21-3p	TRUE	FALSE	FALSE	FALSE
AXL	MIMAT0000617	0.291443	hsa-miR-200c-3p	TRUE	FALSE	FALSE	FALSE
PLA2G12A	MIMAT0000433	0.291316	hsa-miR-142-5p	FALSE	FALSE	FALSE	FALSE
FMOD	MIMAT0001343	0.291118	hsa-miR-425-3p	FALSE	FALSE	FALSE	FALSE
SFRP2	MIMAT0004551	0.290503	hsa-miR-30d-3p	TRUE	FALSE	FALSE	FALSE
COL4A1	MIMAT0004657	0.290258	hsa-miR-200c-5p	TRUE	FALSE	FALSE	FALSE
FAM49B	MIMAT0000418	0.290124	hsa-miR-23b-3p	TRUE	FALSE	FALSE	FALSE
ZNF84	MIMAT0000433	0.289916	hsa-miR-142-5p	FALSE	FALSE	FALSE	FALSE
CD63	MIMAT0000075	0.289665	hsa-miR-20a-5p	TRUE	FALSE	FALSE	FALSE
EAPP	MIMAT0000280	0.289328	hsa-miR-223-3p	TRUE	FALSE	FALSE	FALSE
C15orf17	MIMAT0017992	0.288744	hsa-miR-3614-5p	FALSE	FALSE	FALSE	FALSE
PJA2	MIMAT0000072	0.288712	hsa-miR-18a-5p	TRUE	FALSE	FALSE	FALSE
SLC7A7	MIMAT0004598	0.287313	hsa-miR-141-5p	TRUE	FALSE	FALSE	FALSE
ZNF428	MIMAT0004494	0.287151	hsa-miR-21-3p	TRUE	FALSE	FALSE	FALSE
SYNE1	MIMAT0000091	0.286987	hsa-miR-33a-5p	FALSE	FALSE	FALSE	FALSE
SPAG5	MIMAT0000087	0.286581	hsa-miR-30a-5p	TRUE	FALSE	FALSE	FALSE
DIXDC1	MIMAT0000068	0.286081	hsa-miR-15a-5p	TRUE	FALSE	FALSE	FALSE
COL16A1	MIMAT0000070	0.28599	hsa-miR-17-5p	TRUE	FALSE	FALSE	FALSE
MYCT1	MIMAT0004560	0.285869	hsa-miR-183-3p	TRUE	FALSE	FALSE	FALSE
HBP1	MIMAT0004799	0.285855	hsa-miR-589-5p	FALSE	FALSE	FALSE	FALSE
CAPZB	MIMAT0000245	0.285536	hsa-miR-30d-5p	TRUE	FALSE	FALSE	FALSE
TGFB3	MIMAT0004571	0.285348	hsa-miR-200b-5p	TRUE	FALSE	FALSE	FALSE
GNG2	MIMAT0000617	0.285331	hsa-miR-200c-3p	TRUE	FALSE	FALSE	FALSE
PBXIP1	MIMAT0003258	0.284842	hsa-miR-590-5p	FALSE	FALSE	FALSE	FALSE
IKZF1	MIMAT0000432	0.28443	hsa-miR-141-3p	TRUE	TRUE	FALSE	FALSE
PINK1	MIMAT0000104	0.284387	hsa-miR-107	TRUE	FALSE	FALSE	FALSE
RASSF8	MIMAT0000432	0.284227	hsa-miR-141-3p	TRUE	FALSE	FALSE	FALSE
ADARB1	MIMAT0000261	0.284113	hsa-miR-183-5p	TRUE	FALSE	FALSE	FALSE
CAPZB	MIMAT0004551	0.283868	hsa-miR-30d-3p	TRUE	FALSE	FALSE	FALSE
B3GNT9	MIMAT0005951	0.28338	hsa-miR-1307-3p	FALSE	FALSE	FALSE	FALSE
NAV1	MIMAT0000759	0.283253	hsa-miR-148b-3p	TRUE	FALSE	FALSE	FALSE
MLH3	MIMAT0000646	0.28316	hsa-miR-155-5p	TRUE	FALSE	FALSE	FALSE
FAM64A	MIMAT0000681	0.28206	hsa-miR-29c-3p	TRUE	FALSE	FALSE	FALSE
IKBIP	MIMAT0000432	0.2819	hsa-miR-141-3p	TRUE	FALSE	FALSE	FALSE
LATS2	MIMAT0000081	0.281748	hsa-miR-25-3p	TRUE	FALSE	FALSE	FALSE
MSC	MIMAT0004657	0.281685	hsa-miR-200c-5p	TRUE	FALSE	FALSE	FALSE
EEF1A1	MIMAT0000455	0.281269	hsa-miR-185-5p	TRUE	FALSE	FALSE	TRUE
NRXN2	MIMAT0004657	0.281062	hsa-miR-200c-5p	TRUE	FALSE	FALSE	FALSE
CCDC121	MIMAT0004494	0.281038	hsa-miR-21-3p	TRUE	FALSE	FALSE	FALSE
C1orf56	MIMAT0004569	0.280987	hsa-miR-222-5p	TRUE	FALSE	FALSE	FALSE
CXCL12	MIMAT0000617	0.280571	hsa-miR-200c-3p	TRUE	FALSE	FALSE	FALSE
S1PR3	MIMAT0001620	0.280337	hsa-miR-200a-5p	TRUE	FALSE	FALSE	FALSE
UBR1	MIMAT0000072	0.280297	hsa-miR-18a-5p	TRUE	FALSE	FALSE	FALSE
CDH11	MIMAT0004491	0.279904	hsa-miR-19b-1-5p	FALSE	TRUE	FALSE	FALSE
PINK1	MIMAT0004799	0.279214	hsa-miR-589-5p	FALSE	FALSE	FALSE	FALSE
NTM	MIMAT0000417	0.278972	hsa-miR-15b-5p	TRUE	FALSE	FALSE	FALSE
RAB37	MIMAT0004946	0.278966	hsa-miR-744-3p	FALSE	FALSE	FALSE	FALSE
ETS1	MIMAT0004657	0.278612	hsa-miR-200c-5p	TRUE	FALSE	FALSE	FALSE
ALOX5	MIMAT0000688	0.278589	hsa-miR-301a-3p	FALSE	FALSE	FALSE	FALSE
CXCL12	MIMAT0005951	0.278526	hsa-miR-1307-3p	FALSE	FALSE	FALSE	FALSE
COL14A1	MIMAT0004799	0.278472	hsa-miR-589-5p	FALSE	FALSE	FALSE	FALSE
RAB11FIP5	MIMAT0000691	0.278401	hsa-miR-130b-3p	TRUE	FALSE	FALSE	FALSE
FBN1	MIMAT0000092	0.278349	hsa-miR-92a-3p	FALSE	FALSE	FALSE	FALSE
STAT5A	MIMAT0004680	0.277846	hsa-miR-130b-5p	TRUE	FALSE	FALSE	FALSE
KANK2	MIMAT0004491	0.277798	hsa-miR-19b-1-5p	FALSE	FALSE	FALSE	FALSE
EGFLAM	MIMAT0000617	0.277731	hsa-miR-200c-3p	TRUE	FALSE	FALSE	FALSE
IBTK	MIMAT0000425	0.27763	hsa-miR-130a-3p	TRUE	FALSE	FALSE	FALSE
C21orf7	MIMAT0000424	0.277571	hsa-miR-128-3p	TRUE	FALSE	FALSE	FALSE
SNRPN	MIMAT0004494	0.277229	hsa-miR-21-3p	TRUE	FALSE	FALSE	FALSE
LMF1	MIMAT0004985	0.276689	hsa-miR-942-5p	FALSE	FALSE	FALSE	FALSE
ITFG1	MIMAT0000072	0.276561	hsa-miR-18a-5p	TRUE	FALSE	FALSE	FALSE
FLRT2	MIMAT0000318	0.2763	hsa-miR-200b-3p	TRUE	FALSE	FALSE	FALSE
SYNGR1	MIMAT0004494	0.276144	hsa-miR-21-3p	TRUE	FALSE	FALSE	FALSE
DPEP2	MIMAT0000075	0.275942	hsa-miR-20a-5p	TRUE	FALSE	FALSE	FALSE
TPBG	MIMAT0000104	0.275202	hsa-miR-107	TRUE	FALSE	FALSE	FALSE
CEP192	MIMAT0004495	0.275191	hsa-miR-22-5p	FALSE	FALSE	FALSE	FALSE
ARID1B	MIMAT0004495	0.275182	hsa-miR-22-5p	FALSE	FALSE	FALSE	FALSE
TLN1	MIMAT0017985	0.27501	hsa-miR-3607-3p	FALSE	FALSE	FALSE	FALSE
COPZ2	MIMAT0000318	0.274898	hsa-miR-200b-3p	TRUE	FALSE	FALSE	FALSE
SLC16A4	MIMAT0004553	0.274676	hsa-miR-7-1-3p	FALSE	FALSE	FALSE	FALSE
MMP28	MIMAT0000081	0.274332	hsa-miR-25-3p	TRUE	FALSE	FALSE	FALSE
STX12	MIMAT0000688	0.27426	hsa-miR-301a-3p	FALSE	FALSE	FALSE	FALSE
ZNF620	MIMAT0004495	0.273896	hsa-miR-22-5p	FALSE	FALSE	FALSE	FALSE
RAB31	MIMAT0000072	0.273382	hsa-miR-18a-5p	TRUE	FALSE	FALSE	FALSE
OSMR	MIMAT0000104	0.273336	hsa-miR-107	TRUE	FALSE	FALSE	FALSE
LXN	MIMAT0000762	0.273226	hsa-miR-324-3p	FALSE	FALSE	FALSE	FALSE
YWHAH	MIMAT0000245	0.273154	hsa-miR-30d-5p	TRUE	FALSE	FALSE	FALSE
WISP1	MIMAT0005825	0.272889	hsa-miR-1180-3p	FALSE	FALSE	FALSE	FALSE
PODN	MIMAT0003298	0.272853	hsa-miR-629-3p	FALSE	FALSE	FALSE	FALSE
EDNRA	MIMAT0004571	0.272422	hsa-miR-200b-5p	TRUE	FALSE	FALSE	FALSE
PDIK1L	MIMAT0004495	0.271774	hsa-miR-22-5p	FALSE	FALSE	FALSE	FALSE
LAMP1	MIMAT0000680	0.271369	hsa-miR-106b-5p	TRUE	FALSE	FALSE	FALSE
MMP2	MIMAT0000222	0.271348	hsa-miR-192-5p	TRUE	FALSE	FALSE	FALSE
ARHGAP6	MIMAT0004985	0.27111	hsa-miR-942-5p	FALSE	FALSE	FALSE	FALSE
TRPV2	MIMAT0000432	0.270303	hsa-miR-141-3p	TRUE	FALSE	FALSE	FALSE
NAV3	MIMAT0004571	0.269906	hsa-miR-200b-5p	TRUE	FALSE	FALSE	FALSE
FERMT2	MIMAT0000432	0.269559	hsa-miR-141-3p	TRUE	FALSE	FALSE	FALSE
TNFSF13	MIMAT0000070	0.269279	hsa-miR-17-5p	TRUE	FALSE	FALSE	FALSE
TAGLN	MIMAT0000081	0.268896	hsa-miR-25-3p	TRUE	FALSE	FALSE	FALSE
DIXDC1	MIMAT0000091	0.268887	hsa-miR-33a-5p	FALSE	FALSE	FALSE	FALSE
TCEAL7	MIMAT0000455	0.268809	hsa-miR-185-5p	TRUE	FALSE	FALSE	FALSE
PLN	MIMAT0000455	0.267449	hsa-miR-185-5p	TRUE	FALSE	FALSE	FALSE
RRAGC	MIMAT0000420	0.267424	hsa-miR-30b-5p	FALSE	FALSE	FALSE	FALSE
PBXIP1	MIMAT0003241	0.266339	hsa-miR-576-5p	FALSE	FALSE	FALSE	FALSE
ENTPD1	MIMAT0001620	0.265778	hsa-miR-200a-5p	TRUE	FALSE	FALSE	FALSE
SEC62	MIMAT0000074	0.265702	hsa-miR-19b-3p	TRUE	FALSE	FALSE	FALSE
COL8A2	MIMAT0001340	0.265685	hsa-miR-423-3p	FALSE	FALSE	FALSE	FALSE
SLC22A17	MIMAT0004985	0.265435	hsa-miR-942-5p	FALSE	FALSE	FALSE	FALSE
MYCT1	MIMAT0004493	0.265351	hsa-miR-20a-3p	TRUE	FALSE	FALSE	FALSE
GREM1	MIMAT0004551	0.264694	hsa-miR-30d-3p	TRUE	FALSE	FALSE	FALSE
GTF2IRD2	MIMAT0000252	0.264336	hsa-miR-7-5p	TRUE	FALSE	FALSE	FALSE
PCOLCE	MIMAT0001620	0.264076	hsa-miR-200a-5p	TRUE	FALSE	FALSE	FALSE
MBTD1	MIMAT0000086	0.263758	hsa-miR-29a-3p	TRUE	FALSE	FALSE	FALSE
PDE7B	MIMAT0000252	0.263561	hsa-miR-7-5p	TRUE	FALSE	FALSE	FALSE
C17orf80	MIMAT0000077	0.263359	hsa-miR-22-3p	FALSE	FALSE	FALSE	FALSE
GSN	MIMAT0000072	0.263293	hsa-miR-18a-5p	TRUE	FALSE	FALSE	FALSE
CPPED1	MIMAT0000071	0.263292	hsa-miR-17-3p	TRUE	FALSE	FALSE	FALSE
FERMT2	MIMAT0000259	0.263279	hsa-miR-182-5p	FALSE	FALSE	FALSE	FALSE
LRCH1	MIMAT0000432	0.263242	hsa-miR-141-3p	TRUE	FALSE	FALSE	FALSE
SH3BGRL2	MIMAT0004494	0.263146	hsa-miR-21-3p	TRUE	FALSE	FALSE	FALSE
ZBTB47	MIMAT0004810	0.262889	hsa-miR-629-5p	FALSE	FALSE	FALSE	FALSE
LRP10	MIMAT0003885	0.262813	hsa-miR-454-3p	FALSE	FALSE	FALSE	FALSE
RRAS	MIMAT0000261	0.262735	hsa-miR-183-5p	TRUE	FALSE	FALSE	FALSE
DPEP2	MIMAT0000070	0.262317	hsa-miR-17-5p	TRUE	FALSE	FALSE	FALSE
GYPC	MIMAT0000617	0.262289	hsa-miR-200c-3p	TRUE	FALSE	FALSE	FALSE
IFITM2	MIMAT0004657	0.26213	hsa-miR-200c-5p	TRUE	FALSE	FALSE	FALSE
PGM5	MIMAT0000267	0.262008	hsa-miR-210-3p	TRUE	FALSE	FALSE	FALSE
ALG12	MIMAT0004501	0.261681	hsa-miR-27a-5p	TRUE	FALSE	FALSE	FALSE
OSBPL5	MIMAT0000691	0.261255	hsa-miR-130b-3p	TRUE	FALSE	FALSE	FALSE
TMEM119	MIMAT0004598	0.26058	hsa-miR-141-5p	TRUE	FALSE	FALSE	FALSE
C17orf108	MIMAT0000089	0.260239	hsa-miR-31-5p	TRUE	FALSE	FALSE	FALSE
AGPAT4	MIMAT0000100	0.260125	hsa-miR-29b-3p	TRUE	FALSE	FALSE	FALSE
ZNF766	MIMAT0000280	0.259909	hsa-miR-223-3p	TRUE	FALSE	FALSE	FALSE
GRIA3	MIMAT0000617	0.259783	hsa-miR-200c-3p	TRUE	FALSE	FALSE	FALSE
PODNL1	MIMAT0000759	0.259587	hsa-miR-148b-3p	TRUE	FALSE	FALSE	FALSE
PLN	MIMAT0000424	0.259553	hsa-miR-128-3p	TRUE	FALSE	FALSE	FALSE
ZNF664	MIMAT0000280	0.259418	hsa-miR-223-3p	TRUE	FALSE	FALSE	FALSE
IL16	MIMAT0000261	0.259028	hsa-miR-183-5p	TRUE	FALSE	FALSE	FALSE
PLAC9	MIMAT0004598	0.259	hsa-miR-141-5p	TRUE	FALSE	FALSE	FALSE
SNAI1	MIMAT0000617	0.258795	hsa-miR-200c-3p	TRUE	FALSE	FALSE	FALSE
ABCA6	MIMAT0000680	0.258525	hsa-miR-106b-5p	TRUE	FALSE	FALSE	FALSE
SERPINA1	MIMAT0000074	0.258409	hsa-miR-19b-3p	TRUE	FALSE	FALSE	FALSE
ANXA6	MIMAT0000261	0.258192	hsa-miR-183-5p	TRUE	FALSE	FALSE	FALSE
C17orf103	MIMAT0003298	0.257591	hsa-miR-629-3p	FALSE	FALSE	FALSE	FALSE
DCAF7	MIMAT0004767	0.257119	hsa-miR-193b-5p	FALSE	FALSE	FALSE	FALSE
EIF4A1	MIMAT0005949	0.257113	hsa-miR-664a-3p	FALSE	FALSE	FALSE	FALSE
SLC1A7	MIMAT0004598	0.256841	hsa-miR-141-5p	TRUE	FALSE	FALSE	FALSE
ISCU	MIMAT0004810	0.256607	hsa-miR-629-5p	FALSE	FALSE	FALSE	FALSE
LPP	MIMAT0004491	0.256488	hsa-miR-19b-1-5p	FALSE	TRUE	FALSE	FALSE
PMP22	MIMAT0000261	0.255683	hsa-miR-183-5p	TRUE	FALSE	FALSE	FALSE
GPRASP1	MIMAT0000455	0.255006	hsa-miR-185-5p	TRUE	FALSE	FALSE	FALSE
NNMT	MIMAT0000074	0.254882	hsa-miR-19b-3p	TRUE	FALSE	FALSE	FALSE
ANTXR2	MIMAT0000081	0.254572	hsa-miR-25-3p	TRUE	FALSE	FALSE	FALSE
PODNL1	MIMAT0002888	0.253603	hsa-miR-532-5p	FALSE	FALSE	FALSE	FALSE
RLF	MIMAT0000086	0.253557	hsa-miR-29a-3p	TRUE	FALSE	FALSE	FALSE
FSTL1	MIMAT0000680	0.253461	hsa-miR-106b-5p	TRUE	FALSE	FALSE	FALSE
CD3D	MIMAT0005825	0.253274	hsa-miR-1180-3p	FALSE	FALSE	FALSE	FALSE
ZNF24	MIMAT0004495	0.253189	hsa-miR-22-5p	FALSE	FALSE	FALSE	FALSE
LGI2	MIMAT0000432	0.252558	hsa-miR-141-3p	TRUE	FALSE	FALSE	FALSE
MECOM	MIMAT0003298	0.252501	hsa-miR-629-3p	FALSE	FALSE	FALSE	FALSE
ZNF791	MIMAT0004497	0.252356	hsa-miR-24-2-5p	TRUE	FALSE	FALSE	FALSE
DSTN	MIMAT0000772	0.251915	hsa-miR-345-5p	TRUE	FALSE	FALSE	FALSE
C20orf94	MIMAT0004495	0.251721	hsa-miR-22-5p	FALSE	FALSE	FALSE	FALSE
ILK	MIMAT0004491	0.251665	hsa-miR-19b-1-5p	FALSE	FALSE	FALSE	FALSE
PRSS23	MIMAT0000069	0.251306	hsa-miR-16-5p	TRUE	FALSE	FALSE	FALSE
DBNDD2	MIMAT0015085	0.251109	hsa-miR-3200-3p	FALSE	FALSE	FALSE	FALSE
BOC	MIMAT0003284	0.251069	hsa-miR-616-5p	FALSE	FALSE	FALSE	FALSE
MEIS3	MIMAT0000682	0.250794	hsa-miR-200a-3p	TRUE	FALSE	FALSE	FALSE
CREBL2	MIMAT0000261	0.249794	hsa-miR-183-5p	TRUE	FALSE	FALSE	FALSE
COL5A1	MIMAT0001620	0.249445	hsa-miR-200a-5p	TRUE	FALSE	FALSE	FALSE
BNC2	MIMAT0004553	0.24892	hsa-miR-7-1-3p	FALSE	FALSE	FALSE	FALSE
FICD	MIMAT0000070	0.248657	hsa-miR-17-5p	TRUE	FALSE	FALSE	FALSE
HERC6	MIMAT0000691	0.248265	hsa-miR-130b-3p	TRUE	FALSE	FALSE	FALSE
MAF	MIMAT0000261	0.24808	hsa-miR-183-5p	TRUE	TRUE	FALSE	FALSE
PKD2	MIMAT0004810	0.248016	hsa-miR-629-5p	FALSE	FALSE	FALSE	FALSE
FKBP7	MIMAT0004571	0.248001	hsa-miR-200b-5p	TRUE	FALSE	FALSE	FALSE
BEND6	MIMAT0001536	0.24768	hsa-miR-429	TRUE	FALSE	FALSE	FALSE
DAP	MIMAT0000075	0.247663	hsa-miR-20a-5p	TRUE	FALSE	FALSE	FALSE
ATP5C1	MIMAT0000098	0.247348	hsa-miR-100-5p	TRUE	FALSE	FALSE	FALSE
DENND5B	MIMAT0000432	0.247318	hsa-miR-141-3p	TRUE	FALSE	FALSE	FALSE
RECK	MIMAT0005951	0.247294	hsa-miR-1307-3p	FALSE	FALSE	FALSE	FALSE
CCT2	MIMAT0000681	0.247276	hsa-miR-29c-3p	TRUE	FALSE	FALSE	FALSE
AEBP1	MIMAT0000104	0.247095	hsa-miR-107	TRUE	FALSE	FALSE	FALSE
CYB5R1	MIMAT0000226	0.247059	hsa-miR-196a-5p	TRUE	FALSE	FALSE	FALSE
DAZAP2	MIMAT0000081	0.246884	hsa-miR-25-3p	TRUE	FALSE	FALSE	FALSE
PCOLCE	MIMAT0000318	0.246779	hsa-miR-200b-3p	TRUE	FALSE	FALSE	FALSE
ZBTB4	MIMAT0003301	0.246707	hsa-miR-33b-5p	FALSE	FALSE	FALSE	FALSE
DAB2	MIMAT0000091	0.246362	hsa-miR-33a-5p	FALSE	FALSE	FALSE	FALSE
ADAMTS2	MIMAT0000680	0.246053	hsa-miR-106b-5p	TRUE	FALSE	FALSE	FALSE
ETHE1	MIMAT0000104	0.245687	hsa-miR-107	TRUE	FALSE	FALSE	FALSE
IL4R	MIMAT0000688	0.245544	hsa-miR-301a-3p	FALSE	FALSE	FALSE	FALSE
PINK1	MIMAT0000093	0.245248	hsa-miR-93-5p	TRUE	FALSE	FALSE	FALSE
SLC2A3	MIMAT0004598	0.244969	hsa-miR-141-5p	TRUE	FALSE	FALSE	FALSE
C17orf103	MIMAT0004569	0.244316	hsa-miR-222-5p	TRUE	FALSE	FALSE	FALSE
PALM2-AKAP2	MIMAT0004598	0.244216	hsa-miR-141-5p	TRUE	FALSE	FALSE	FALSE
ADD1	MIMAT0018071	0.243853	hsa-miR-3651	FALSE	FALSE	FALSE	FALSE
COL1A2	MIMAT0001620	0.243328	hsa-miR-200a-5p	TRUE	FALSE	FALSE	FALSE
ALPK2	MIMAT0000432	0.243047	hsa-miR-141-3p	TRUE	FALSE	FALSE	FALSE
2014-03-02	MIMAT0000075	0.243034	hsa-miR-20a-5p	TRUE	FALSE	FALSE	FALSE
RGS4	MIMAT0000732	0.242975	hsa-miR-378a-3p	FALSE	FALSE	FALSE	FALSE
CCDC159	MIMAT0004672	0.242959	hsa-miR-106b-3p	TRUE	FALSE	FALSE	FALSE
MAMDC2	MIMAT0000091	0.242744	hsa-miR-33a-5p	FALSE	FALSE	FALSE	FALSE
C7orf41	MIMAT0000279	0.242329	hsa-miR-222-3p	TRUE	FALSE	FALSE	FALSE
BNC2	MIMAT0000318	0.241631	hsa-miR-200b-3p	TRUE	FALSE	FALSE	FALSE
IFT140	MIMAT0004494	0.241616	hsa-miR-21-3p	TRUE	FALSE	FALSE	FALSE
CCDC69	MIMAT0004946	0.241597	hsa-miR-744-3p	FALSE	FALSE	FALSE	FALSE
GIT2	MIMAT0000617	0.241557	hsa-miR-200c-3p	TRUE	FALSE	FALSE	FALSE
TTC23	MIMAT0004810	0.24124	hsa-miR-629-5p	FALSE	FALSE	FALSE	FALSE
ZNF606	MIMAT0000280	0.241183	hsa-miR-223-3p	TRUE	FALSE	FALSE	FALSE
PRKCDBP	MIMAT0004589	0.241145	hsa-miR-30b-3p	FALSE	FALSE	FALSE	FALSE
GEM	MIMAT0000075	0.240709	hsa-miR-20a-5p	TRUE	FALSE	FALSE	FALSE
TMEM200B	MIMAT0004657	0.240653	hsa-miR-200c-5p	TRUE	FALSE	FALSE	FALSE
SPG20	MIMAT0000261	0.239791	hsa-miR-183-5p	TRUE	FALSE	FALSE	FALSE
EDNRB	MIMAT0000070	0.239646	hsa-miR-17-5p	TRUE	FALSE	FALSE	FALSE
LY96	MIMAT0000095	0.239409	hsa-miR-96-5p	TRUE	FALSE	FALSE	FALSE
PLSCR4	MIMAT0000259	0.23793	hsa-miR-182-5p	FALSE	FALSE	FALSE	FALSE
NEDD1	MIMAT0004673	0.237873	hsa-miR-29c-5p	TRUE	FALSE	FALSE	FALSE
SERINC3	MIMAT0005797	0.237675	hsa-miR-1301-3p	FALSE	FALSE	FALSE	FALSE
PRICKLE1	MIMAT0000761	0.237636	hsa-miR-324-5p	FALSE	FALSE	FALSE	FALSE
TCEAL3	MIMAT0000070	0.237231	hsa-miR-17-5p	TRUE	FALSE	FALSE	FALSE
TPP1	MIMAT0000075	0.23712	hsa-miR-20a-5p	TRUE	FALSE	FALSE	FALSE
MSR1	MIMAT0000617	0.237084	hsa-miR-200c-3p	TRUE	FALSE	FALSE	FALSE
KANK2	MIMAT0001343	0.236908	hsa-miR-425-3p	FALSE	FALSE	FALSE	FALSE
MS4A6A	MIMAT0004703	0.236825	hsa-miR-335-3p	TRUE	FALSE	FALSE	FALSE
TMEM204	MIMAT0000072	0.236723	hsa-miR-18a-5p	TRUE	FALSE	FALSE	FALSE
NBL1	MIMAT0005797	0.236673	hsa-miR-1301-3p	FALSE	FALSE	FALSE	FALSE
C17orf51	MIMAT0000432	0.23655	hsa-miR-141-3p	TRUE	FALSE	FALSE	FALSE
MSN	MIMAT0001620	0.236458	hsa-miR-200a-5p	TRUE	TRUE	FALSE	FALSE
HLA-DPA1	MIMAT0000691	0.235895	hsa-miR-130b-3p	TRUE	FALSE	FALSE	FALSE
LGALS1	MIMAT0000245	0.235604	hsa-miR-30d-5p	TRUE	FALSE	FALSE	FALSE
PCDHGC3	MIMAT0004700	0.23541	hsa-miR-331-5p	FALSE	FALSE	FALSE	FALSE
FBN1	MIMAT0000081	0.235358	hsa-miR-25-3p	TRUE	FALSE	FALSE	FALSE
LMOD1	MIMAT0005951	0.235303	hsa-miR-1307-3p	FALSE	FALSE	FALSE	FALSE
ZNF671	MIMAT0005951	0.234955	hsa-miR-1307-3p	FALSE	FALSE	FALSE	FALSE
CSDC2	MIMAT0004518	0.234915	hsa-miR-16-2-3p	FALSE	FALSE	FALSE	FALSE
ANXA2P1	MIMAT0004703	0.234321	hsa-miR-335-3p	TRUE	FALSE	FALSE	FALSE
EPT1	MIMAT0000423	0.234098	hsa-miR-125b-5p	TRUE	FALSE	FALSE	FALSE
MXRA7	MIMAT0004507	0.234044	hsa-miR-92a-1-5p	FALSE	FALSE	FALSE	FALSE
ECM2	MIMAT0004697	0.233887	hsa-miR-151a-5p	FALSE	FALSE	FALSE	FALSE
GUCY1A3	MIMAT0000091	0.233759	hsa-miR-33a-5p	FALSE	FALSE	FALSE	FALSE
RRM2B	MIMAT0000074	0.233564	hsa-miR-19b-3p	TRUE	FALSE	FALSE	FALSE
TGFB3	MIMAT0003322	0.233484	hsa-miR-652-3p	FALSE	FALSE	FALSE	FALSE
RAB3IL1	MIMAT0000068	0.232953	hsa-miR-15a-5p	TRUE	FALSE	FALSE	FALSE
MXRA8	MIMAT0001620	0.232535	hsa-miR-200a-5p	TRUE	FALSE	FALSE	FALSE
NRIP2	MIMAT0003257	0.23229	hsa-miR-550a-3p	FALSE	FALSE	FALSE	FALSE
ERAL1	MIMAT0000063	0.232141	hsa-let-7b-5p	TRUE	FALSE	FALSE	FALSE
EDNRA	MIMAT0004586	0.231979	hsa-miR-15b-3p	TRUE	FALSE	FALSE	FALSE
TNKS	MIMAT0000433	0.231789	hsa-miR-142-5p	FALSE	FALSE	FALSE	FALSE
UBE3A	MIMAT0004495	0.231472	hsa-miR-22-5p	FALSE	FALSE	FALSE	FALSE
SIGLEC1	MIMAT0000104	0.231313	hsa-miR-107	TRUE	FALSE	FALSE	FALSE
LMOD1	MIMAT0004611	0.231164	hsa-miR-185-3p	TRUE	FALSE	FALSE	FALSE
ARHGEF15	MIMAT0003301	0.231149	hsa-miR-33b-5p	FALSE	FALSE	FALSE	FALSE
ETS1	MIMAT0000259	0.231024	hsa-miR-182-5p	FALSE	FALSE	FALSE	FALSE
FBXO10	MIMAT0001536	0.230272	hsa-miR-429	TRUE	FALSE	FALSE	FALSE
THBS2	MIMAT0000617	0.230039	hsa-miR-200c-3p	TRUE	FALSE	FALSE	FALSE
ISLR	MIMAT0004553	0.229738	hsa-miR-7-1-3p	FALSE	FALSE	FALSE	FALSE
TIMP1	MIMAT0000070	0.229737	hsa-miR-17-5p	TRUE	FALSE	FALSE	FALSE
BMP8A	MIMAT0003322	0.229526	hsa-miR-652-3p	FALSE	FALSE	FALSE	FALSE
ODZ3	MIMAT0005951	0.229311	hsa-miR-1307-3p	FALSE	FALSE	FALSE	FALSE
PDGFRB	MIMAT0003322	0.229283	hsa-miR-652-3p	FALSE	TRUE	FALSE	FALSE
SAMD14	MIMAT0000617	0.229279	hsa-miR-200c-3p	TRUE	FALSE	FALSE	FALSE
GFPT2	MIMAT0000245	0.229154	hsa-miR-30d-5p	TRUE	FALSE	FALSE	FALSE
PTGFRN	MIMAT0000420	0.228827	hsa-miR-30b-5p	FALSE	FALSE	FALSE	FALSE
COL3A1	MIMAT0000244	0.22878	hsa-miR-30c-5p	FALSE	FALSE	FALSE	FALSE
THBS2	MIMAT0004598	0.228769	hsa-miR-141-5p	TRUE	FALSE	FALSE	FALSE
C9orf7	MIMAT0004501	0.228608	hsa-miR-27a-5p	TRUE	FALSE	FALSE	FALSE
C14orf119	MIMAT0004597	0.228564	hsa-miR-140-3p	TRUE	FALSE	FALSE	FALSE
PCDHGC3	MIMAT0000069	0.228277	hsa-miR-16-5p	TRUE	FALSE	FALSE	FALSE
DENND4C	MIMAT0005900	0.228117	hsa-miR-1248	FALSE	FALSE	FALSE	FALSE
PRKCB	MIMAT0004946	0.227949	hsa-miR-744-3p	FALSE	FALSE	FALSE	FALSE
CDK4	MIMAT0004552	0.227898	hsa-miR-139-3p	TRUE	TRUE	FALSE	FALSE
CRYAB	MIMAT0004553	0.227895	hsa-miR-7-1-3p	FALSE	FALSE	FALSE	FALSE
ALDH9A1	MIMAT0000691	0.227733	hsa-miR-130b-3p	TRUE	FALSE	FALSE	FALSE
COL6A3	MIMAT0001620	0.227475	hsa-miR-200a-5p	TRUE	FALSE	FALSE	FALSE
PPFIBP1	MIMAT0000095	0.22734	hsa-miR-96-5p	TRUE	FALSE	FALSE	FALSE
LAYN	MIMAT0004589	0.227214	hsa-miR-30b-3p	FALSE	FALSE	FALSE	FALSE
CREBL2	MIMAT0000072	0.226716	hsa-miR-18a-5p	TRUE	FALSE	FALSE	FALSE
HBP1	MIMAT0000457	0.226334	hsa-miR-188-5p	FALSE	FALSE	FALSE	FALSE
IDS	MIMAT0005951	0.226258	hsa-miR-1307-3p	FALSE	FALSE	FALSE	FALSE
PLEKHM1	MIMAT0000104	0.226165	hsa-miR-107	TRUE	FALSE	FALSE	FALSE
MARVELD1	MIMAT0001536	0.226162	hsa-miR-429	TRUE	FALSE	FALSE	FALSE
AQP1	MIMAT0004657	0.22594	hsa-miR-200c-5p	TRUE	FALSE	FALSE	FALSE
SLCO4A1	MIMAT0003328	0.225763	hsa-miR-653-5p	FALSE	FALSE	FALSE	FALSE
RAP1B	MIMAT0004589	0.225215	hsa-miR-30b-3p	FALSE	FALSE	FALSE	FALSE
ZNF423	MIMAT0000432	0.225131	hsa-miR-141-3p	TRUE	FALSE	FALSE	FALSE
EHD2	MIMAT0000075	0.225085	hsa-miR-20a-5p	TRUE	FALSE	FALSE	FALSE
MTA1	MIMAT0000077	0.22507	hsa-miR-22-3p	FALSE	FALSE	FALSE	FALSE
CNN1	MIMAT0000455	0.22487	hsa-miR-185-5p	TRUE	FALSE	FALSE	FALSE
WNT2	MIMAT0000075	0.224609	hsa-miR-20a-5p	TRUE	FALSE	FALSE	FALSE
CALD1	MIMAT0000420	0.224154	hsa-miR-30b-5p	FALSE	FALSE	FALSE	FALSE
BNC2	MIMAT0004657	0.223922	hsa-miR-200c-5p	TRUE	FALSE	FALSE	FALSE
ZBTB4	MIMAT0000691	0.223912	hsa-miR-130b-3p	TRUE	FALSE	FALSE	FALSE
SFRP2	MIMAT0000617	0.223799	hsa-miR-200c-3p	TRUE	FALSE	FALSE	FALSE
ZEB1	MIMAT0003301	0.223789	hsa-miR-33b-5p	FALSE	FALSE	FALSE	FALSE
EPAS1	MIMAT0002876	0.223708	hsa-miR-505-3p	FALSE	FALSE	FALSE	FALSE
NUMA1	MIMAT0002809	0.223518	hsa-miR-146b-5p	FALSE	TRUE	FALSE	FALSE
HSPA12B	MIMAT0000093	0.223445	hsa-miR-93-5p	TRUE	FALSE	FALSE	FALSE
RASGRP2	MIMAT0000261	0.223172	hsa-miR-183-5p	TRUE	FALSE	FALSE	FALSE
SMARCC1	MIMAT0000077	0.223171	hsa-miR-22-3p	FALSE	FALSE	FALSE	FALSE
SORBS1	MIMAT0004697	0.223161	hsa-miR-151a-5p	FALSE	FALSE	FALSE	FALSE
ARHGAP11A	MIMAT0000087	0.223	hsa-miR-30a-5p	TRUE	FALSE	FALSE	FALSE
CPXM1	MIMAT0000617	0.222994	hsa-miR-200c-3p	TRUE	FALSE	FALSE	FALSE
KIAA1191	MIMAT0000433	0.22293	hsa-miR-142-5p	FALSE	FALSE	FALSE	FALSE
SULF1	MIMAT0000245	0.222679	hsa-miR-30d-5p	TRUE	FALSE	FALSE	FALSE
KCTD11	MIMAT0002871	0.222637	hsa-miR-500a-3p	FALSE	FALSE	FALSE	FALSE
FMO5	MIMAT0002891	0.222554	hsa-miR-18a-3p	TRUE	FALSE	FALSE	FALSE
SLC35A5	MIMAT0000072	0.222551	hsa-miR-18a-5p	TRUE	FALSE	FALSE	FALSE
DENND5A	MIMAT0000432	0.222419	hsa-miR-141-3p	TRUE	FALSE	FALSE	FALSE
EIF2S1	MIMAT0000443	0.222317	hsa-miR-125a-5p	TRUE	FALSE	FALSE	FALSE
CAV2	MIMAT0004586	0.222136	hsa-miR-15b-3p	TRUE	FALSE	FALSE	FALSE
PIKFYVE	MIMAT0004495	0.221991	hsa-miR-22-5p	FALSE	FALSE	FALSE	FALSE
DPEP2	MIMAT0000762	0.221924	hsa-miR-324-3p	FALSE	FALSE	FALSE	FALSE
CXorf21	MIMAT0000432	0.221859	hsa-miR-141-3p	TRUE	FALSE	FALSE	FALSE
PODNL1	MIMAT0000092	0.221819	hsa-miR-92a-3p	FALSE	FALSE	FALSE	FALSE
NTM	MIMAT0002888	0.221391	hsa-miR-532-5p	FALSE	FALSE	FALSE	FALSE
SEC23A	MIMAT0000617	0.221334	hsa-miR-200c-3p	TRUE	FALSE	FALSE	FALSE
ETS1	MIMAT0000432	0.221287	hsa-miR-141-3p	TRUE	FALSE	FALSE	FALSE
MAF	MIMAT0000081	0.221122	hsa-miR-25-3p	TRUE	TRUE	FALSE	FALSE
LIMS1	MIMAT0000420	0.221091	hsa-miR-30b-5p	FALSE	FALSE	FALSE	FALSE
ITM2B	MIMAT0005825	0.220938	hsa-miR-1180-3p	FALSE	FALSE	FALSE	FALSE
PRUNE2	MIMAT0000417	0.220593	hsa-miR-15b-5p	TRUE	FALSE	FALSE	FALSE
YY1	MIMAT0000086	0.220407	hsa-miR-29a-3p	TRUE	FALSE	FALSE	FALSE
CTGF	MIMAT0000070	0.21975	hsa-miR-17-5p	TRUE	FALSE	FALSE	FALSE
TMEM204	MIMAT0004700	0.219663	hsa-miR-331-5p	FALSE	FALSE	FALSE	FALSE
ACOT9	MIMAT0000617	0.219581	hsa-miR-200c-3p	TRUE	FALSE	FALSE	FALSE
GPIHBP1	MIMAT0003258	0.21926	hsa-miR-590-5p	FALSE	FALSE	FALSE	FALSE
NEK4	MIMAT0004497	0.218842	hsa-miR-24-2-5p	TRUE	FALSE	FALSE	FALSE
SERPINH1	MIMAT0000617	0.218676	hsa-miR-200c-3p	TRUE	FALSE	FALSE	FALSE
SIRPB1	MIMAT0000095	0.218366	hsa-miR-96-5p	TRUE	FALSE	FALSE	FALSE
ARL6IP5	MIMAT0000075	0.218289	hsa-miR-20a-5p	TRUE	FALSE	FALSE	FALSE
ARHGAP1	MIMAT0004507	0.217569	hsa-miR-92a-1-5p	FALSE	FALSE	FALSE	FALSE
NALCN	MIMAT0005951	0.217435	hsa-miR-1307-3p	FALSE	FALSE	FALSE	FALSE
CTSF	MIMAT0004494	0.217411	hsa-miR-21-3p	TRUE	FALSE	FALSE	FALSE
ANTXR1	MIMAT0004507	0.217049	hsa-miR-92a-1-5p	FALSE	FALSE	FALSE	FALSE
MPP1	MIMAT0001536	0.216858	hsa-miR-429	TRUE	FALSE	FALSE	FALSE
CBFA2T2	MIMAT0003249	0.2165	hsa-miR-584-5p	FALSE	FALSE	FALSE	FALSE
NOX4	MIMAT0016847	0.216397	hsa-miR-378c	FALSE	FALSE	FALSE	FALSE
PRRG2	MIMAT0000424	0.216362	hsa-miR-128-3p	TRUE	FALSE	FALSE	FALSE
TPP1	MIMAT0000093	0.216317	hsa-miR-93-5p	TRUE	FALSE	FALSE	FALSE
GCOM1	MIMAT0000691	0.215858	hsa-miR-130b-3p	TRUE	FALSE	FALSE	FALSE
VSIG4	MIMAT0000617	0.215583	hsa-miR-200c-3p	TRUE	FALSE	FALSE	FALSE
ARHGAP1	MIMAT0000691	0.215296	hsa-miR-130b-3p	TRUE	FALSE	FALSE	FALSE
SMTN	MIMAT0005797	0.215286	hsa-miR-1301-3p	FALSE	FALSE	FALSE	FALSE
TPM1	MIMAT0000222	0.214895	hsa-miR-192-5p	TRUE	FALSE	FALSE	FALSE
COL4A1	MIMAT0000617	0.214803	hsa-miR-200c-3p	TRUE	FALSE	FALSE	FALSE
TGFB1I1	MIMAT0000073	0.213927	hsa-miR-19a-3p	TRUE	FALSE	FALSE	FALSE
P2RY2	MIMAT0000104	0.213877	hsa-miR-107	TRUE	FALSE	FALSE	FALSE
PMP22	MIMAT0000095	0.213643	hsa-miR-96-5p	TRUE	FALSE	FALSE	FALSE
PROCR	MIMAT0004589	0.213581	hsa-miR-30b-3p	FALSE	FALSE	FALSE	FALSE
PINK1	MIMAT0004672	0.213353	hsa-miR-106b-3p	TRUE	FALSE	FALSE	FALSE
COL5A3	MIMAT0004657	0.213266	hsa-miR-200c-5p	TRUE	FALSE	FALSE	FALSE
HLA-DPB1	MIMAT0004957	0.212929	hsa-miR-760	FALSE	FALSE	FALSE	FALSE
NKIRAS2	MIMAT0000100	0.212561	hsa-miR-29b-3p	TRUE	FALSE	FALSE	FALSE
AXL	MIMAT0000680	0.212553	hsa-miR-106b-5p	TRUE	FALSE	FALSE	FALSE
PMP22	MIMAT0004657	0.21232	hsa-miR-200c-5p	TRUE	FALSE	FALSE	FALSE
C1QTNF1	MIMAT0000318	0.21221	hsa-miR-200b-3p	TRUE	FALSE	FALSE	FALSE
FN1	MIMAT0000092	0.212152	hsa-miR-92a-3p	FALSE	FALSE	FALSE	FALSE
CALCRL	MIMAT0000072	0.212075	hsa-miR-18a-5p	TRUE	FALSE	FALSE	FALSE
COX7A1	MIMAT0004518	0.21201	hsa-miR-16-2-3p	FALSE	FALSE	FALSE	FALSE
S100A11	MIMAT0000081	0.21146	hsa-miR-25-3p	TRUE	FALSE	FALSE	FALSE
SOCS5	MIMAT0000432	0.211217	hsa-miR-141-3p	TRUE	FALSE	FALSE	FALSE
RBMS2	MIMAT0000691	0.210974	hsa-miR-130b-3p	TRUE	FALSE	FALSE	FALSE
VWA5A	MIMAT0004799	0.210744	hsa-miR-589-5p	FALSE	FALSE	FALSE	FALSE
DPEP2	MIMAT0004491	0.210162	hsa-miR-19b-1-5p	FALSE	FALSE	FALSE	FALSE
NBL1	MIMAT0000081	0.209861	hsa-miR-25-3p	TRUE	FALSE	FALSE	FALSE
SLC16A3	MIMAT0000104	0.20948	hsa-miR-107	TRUE	FALSE	FALSE	FALSE
PLN	MIMAT0000075	0.209316	hsa-miR-20a-5p	TRUE	FALSE	FALSE	FALSE
RNF138	MIMAT0004673	0.208486	hsa-miR-29c-5p	TRUE	FALSE	FALSE	FALSE
SPON1	MIMAT0000095	0.208483	hsa-miR-96-5p	TRUE	FALSE	FALSE	FALSE
ANGPTL4	MIMAT0002871	0.208238	hsa-miR-500a-3p	FALSE	FALSE	FALSE	FALSE
SPRYD3	MIMAT0000093	0.208184	hsa-miR-93-5p	TRUE	FALSE	FALSE	FALSE
THY1	MIMAT0000456	0.208135	hsa-miR-186-5p	FALSE	FALSE	FALSE	FALSE
TSPAN2	MIMAT0000074	0.208026	hsa-miR-19b-3p	TRUE	FALSE	FALSE	FALSE
LRP10	MIMAT0002872	0.208023	hsa-miR-501-5p	FALSE	FALSE	FALSE	FALSE
OLFML2B	MIMAT0000692	0.207865	hsa-miR-30e-5p	FALSE	FALSE	FALSE	FALSE
NNMT	MIMAT0000688	0.207773	hsa-miR-301a-3p	FALSE	FALSE	FALSE	FALSE
ITGB6	MIMAT0000104	0.207476	hsa-miR-107	TRUE	FALSE	FALSE	FALSE
ALDH1L2	MIMAT0000244	0.207432	hsa-miR-30c-5p	FALSE	FALSE	FALSE	FALSE
OPTN	MIMAT0000617	0.20743	hsa-miR-200c-3p	TRUE	FALSE	FALSE	FALSE
LPAR5	MIMAT0004509	0.207424	hsa-miR-93-3p	TRUE	FALSE	FALSE	FALSE
RCAN2	MIMAT0004553	0.207421	hsa-miR-7-1-3p	FALSE	FALSE	FALSE	FALSE
PDS5B	MIMAT0004495	0.207356	hsa-miR-22-5p	FALSE	FALSE	FALSE	FALSE
MCM10	MIMAT0000681	0.207015	hsa-miR-29c-3p	TRUE	FALSE	FALSE	FALSE
VASH1	MIMAT0004598	0.206988	hsa-miR-141-5p	TRUE	FALSE	FALSE	FALSE
PLD1	MIMAT0004697	0.206626	hsa-miR-151a-5p	FALSE	FALSE	FALSE	FALSE
SPARCL1	MIMAT0003885	0.206538	hsa-miR-454-3p	FALSE	FALSE	FALSE	FALSE
ARHGAP1	MIMAT0000424	0.206371	hsa-miR-128-3p	TRUE	FALSE	FALSE	FALSE
CENPW	MIMAT0004673	0.20612	hsa-miR-29c-5p	TRUE	FALSE	FALSE	FALSE
LAMA4	MIMAT0004551	0.205604	hsa-miR-30d-3p	TRUE	FALSE	FALSE	FALSE
PTGER3	MIMAT0000455	0.205222	hsa-miR-185-5p	TRUE	FALSE	FALSE	FALSE
ABCD2	MIMAT0000261	0.204862	hsa-miR-183-5p	TRUE	FALSE	FALSE	FALSE
CDH11	MIMAT0000072	0.204506	hsa-miR-18a-5p	TRUE	TRUE	FALSE	FALSE
SYNPO	MIMAT0003284	0.204296	hsa-miR-616-5p	FALSE	FALSE	FALSE	FALSE
PRICKLE2	MIMAT0000680	0.20394	hsa-miR-106b-5p	TRUE	FALSE	FALSE	FALSE
KCND3	MIMAT0000093	0.203741	hsa-miR-93-5p	TRUE	FALSE	FALSE	FALSE
TPP1	MIMAT0000432	0.203662	hsa-miR-141-3p	TRUE	FALSE	FALSE	FALSE
PTK7	MIMAT0000759	0.203462	hsa-miR-148b-3p	TRUE	FALSE	FALSE	FALSE
CD46	MIMAT0004672	0.203405	hsa-miR-106b-3p	TRUE	FALSE	FALSE	FALSE
STX11	MIMAT0000432	0.202737	hsa-miR-141-3p	TRUE	FALSE	FALSE	FALSE
WISP2	MIMAT0004484	0.202206	hsa-let-7d-3p	TRUE	FALSE	FALSE	FALSE
SNAI2	MIMAT0004673	0.201996	hsa-miR-29c-5p	TRUE	FALSE	FALSE	FALSE
MAF	MIMAT0000417	0.201826	hsa-miR-15b-5p	TRUE	TRUE	FALSE	FALSE
RCAN2	MIMAT0003301	0.201637	hsa-miR-33b-5p	FALSE	FALSE	FALSE	FALSE
EVI2B	MIMAT0000070	0.201565	hsa-miR-17-5p	TRUE	FALSE	FALSE	FALSE
PDE2A	MIMAT0000759	0.201216	hsa-miR-148b-3p	TRUE	FALSE	FALSE	FALSE
OGN	MIMAT0000432	0.201201	hsa-miR-141-3p	TRUE	FALSE	FALSE	FALSE
LOC400752	MIMAT0002809	0.200951	hsa-miR-146b-5p	FALSE	FALSE	FALSE	FALSE
CTHRC1	MIMAT0000244	0.200842	hsa-miR-30c-5p	FALSE	FALSE	FALSE	FALSE
PMP22	MIMAT0004598	0.20076	hsa-miR-141-5p	TRUE	FALSE	FALSE	FALSE
KIAA1644	MIMAT0000680	0.200614	hsa-miR-106b-5p	TRUE	FALSE	FALSE	FALSE
ECSCR	MIMAT0004598	0.200606	hsa-miR-141-5p	TRUE	FALSE	FALSE	FALSE
CYBB	MIMAT0000432	0.200403	hsa-miR-141-3p	TRUE	FALSE	FALSE	FALSE
SLC16A4	MIMAT0004810	0.200148	hsa-miR-629-5p	FALSE	FALSE	FALSE	FALSE
PLA2G4C	MIMAT0000762	0.200095	hsa-miR-324-3p	FALSE	FALSE	FALSE	FALSE
PAN2	MIMAT0000280	0.200055	hsa-miR-223-3p	TRUE	FALSE	FALSE	FALSE
FLRT2	MIMAT0000682	0.199693	hsa-miR-200a-3p	TRUE	FALSE	FALSE	FALSE
RALB	MIMAT0000440	0.199133	hsa-miR-191-5p	TRUE	FALSE	FALSE	FALSE
ACVRL1	MIMAT0000691	0.199054	hsa-miR-130b-3p	TRUE	FALSE	FALSE	FALSE
FLRT2	MIMAT0001620	0.198923	hsa-miR-200a-5p	TRUE	FALSE	FALSE	FALSE
F13A1	MIMAT0004657	0.198748	hsa-miR-200c-5p	TRUE	FALSE	FALSE	FALSE
CTSO	MIMAT0000072	0.198669	hsa-miR-18a-5p	TRUE	FALSE	FALSE	FALSE
SENP6	MIMAT0004495	0.198335	hsa-miR-22-5p	FALSE	FALSE	FALSE	FALSE
MEIS3	MIMAT0003338	0.19829	hsa-miR-660-5p	FALSE	FALSE	FALSE	FALSE
ANXA5	MIMAT0004589	0.198133	hsa-miR-30b-3p	FALSE	FALSE	FALSE	FALSE
DNAJB4	MIMAT0000432	0.197754	hsa-miR-141-3p	TRUE	FALSE	FALSE	FALSE
LRRC15	MIMAT0000074	0.197737	hsa-miR-19b-3p	TRUE	FALSE	FALSE	FALSE
ABI3	MIMAT0004493	0.197559	hsa-miR-20a-3p	TRUE	FALSE	FALSE	FALSE
JAM3	MIMAT0000455	0.197316	hsa-miR-185-5p	TRUE	FALSE	FALSE	FALSE
CGNL1	MIMAT0004491	0.196986	hsa-miR-19b-1-5p	FALSE	FALSE	FALSE	FALSE
B3GNT9	MIMAT0000075	0.196889	hsa-miR-20a-5p	TRUE	FALSE	FALSE	FALSE
TAGLN	MIMAT0000617	0.196716	hsa-miR-200c-3p	TRUE	FALSE	FALSE	FALSE
NACAD	MIMAT0000617	0.196698	hsa-miR-200c-3p	TRUE	FALSE	FALSE	FALSE
S1PR3	MIMAT0000318	0.19645	hsa-miR-200b-3p	TRUE	FALSE	FALSE	FALSE
CAPN2	MIMAT0000081	0.196224	hsa-miR-25-3p	TRUE	FALSE	FALSE	FALSE
RCN3	MIMAT0000759	0.196141	hsa-miR-148b-3p	TRUE	FALSE	FALSE	FALSE
C1orf212	MIMAT0005949	0.196038	hsa-miR-664a-3p	FALSE	FALSE	FALSE	FALSE
CLIP3	MIMAT0000068	0.195802	hsa-miR-15a-5p	TRUE	FALSE	FALSE	FALSE
CLIC4	MIMAT0004598	0.19572	hsa-miR-141-5p	TRUE	FALSE	FALSE	FALSE
ZNF519	MIMAT0000077	0.195711	hsa-miR-22-3p	FALSE	FALSE	FALSE	FALSE
STARD13	MIMAT0000261	0.195461	hsa-miR-183-5p	TRUE	FALSE	FALSE	FALSE
ARSB	MIMAT0000095	0.195215	hsa-miR-96-5p	TRUE	FALSE	FALSE	FALSE
RNF175	MIMAT0000222	0.195083	hsa-miR-192-5p	TRUE	FALSE	FALSE	FALSE
DSEL	MIMAT0004598	0.194671	hsa-miR-141-5p	TRUE	FALSE	FALSE	FALSE
RNF180	MIMAT0004985	0.194447	hsa-miR-942-5p	FALSE	FALSE	FALSE	FALSE
CLCN3	MIMAT0004495	0.194187	hsa-miR-22-5p	FALSE	FALSE	FALSE	FALSE
GGT7	MIMAT0000646	0.194053	hsa-miR-155-5p	TRUE	FALSE	FALSE	FALSE
TNFRSF13B	MIMAT0004946	0.193985	hsa-miR-744-3p	FALSE	FALSE	FALSE	FALSE
KIAA1274	MIMAT0000432	0.193977	hsa-miR-141-3p	TRUE	FALSE	FALSE	FALSE
RASGRF2	MIMAT0000075	0.193903	hsa-miR-20a-5p	TRUE	FALSE	FALSE	FALSE
IL2RA	MIMAT0000450	0.193775	hsa-miR-149-5p	TRUE	FALSE	FALSE	FALSE
PDPN	MIMAT0000759	0.193649	hsa-miR-148b-3p	TRUE	FALSE	FALSE	FALSE
DES	MIMAT0003260	0.193321	hsa-miR-592	FALSE	FALSE	FALSE	FALSE
DCHS1	MIMAT0004503	0.192447	hsa-miR-29a-5p	TRUE	FALSE	FALSE	FALSE
ZDHHC5	MIMAT0000680	0.19206	hsa-miR-106b-5p	TRUE	FALSE	FALSE	FALSE
KIF3C	MIMAT0000100	0.191775	hsa-miR-29b-3p	TRUE	FALSE	FALSE	FALSE
PMP22	MIMAT0004571	0.19175	hsa-miR-200b-5p	TRUE	FALSE	FALSE	FALSE
FERMT2	MIMAT0000617	0.191748	hsa-miR-200c-3p	TRUE	FALSE	FALSE	FALSE
TMEM140	MIMAT0004703	0.191481	hsa-miR-335-3p	TRUE	FALSE	FALSE	FALSE
TCTA	MIMAT0005895	0.191395	hsa-miR-548f-3p	FALSE	FALSE	FALSE	FALSE
GPRASP1	MIMAT0000072	0.191165	hsa-miR-18a-5p	TRUE	FALSE	FALSE	FALSE
DHH	MIMAT0000691	0.190744	hsa-miR-130b-3p	TRUE	FALSE	FALSE	FALSE
PMP22	MIMAT0004507	0.190647	hsa-miR-92a-1-5p	FALSE	FALSE	FALSE	FALSE
COL15A1	MIMAT0000092	0.190612	hsa-miR-92a-3p	FALSE	FALSE	FALSE	FALSE
KIAA0430	MIMAT0000252	0.190416	hsa-miR-7-5p	TRUE	FALSE	FALSE	FALSE
LIMS1	MIMAT0005900	0.190019	hsa-miR-1248	FALSE	FALSE	FALSE	FALSE
TMEM55A	MIMAT0000682	0.189751	hsa-miR-200a-3p	TRUE	FALSE	FALSE	FALSE
UBR1	MIMAT0000450	0.189719	hsa-miR-149-5p	TRUE	FALSE	FALSE	FALSE
FGF7	MIMAT0001618	0.189557	hsa-miR-191-3p	TRUE	FALSE	FALSE	FALSE
CD33	MIMAT0004703	0.18949	hsa-miR-335-3p	TRUE	FALSE	FALSE	FALSE
PDGFRB	MIMAT0000093	0.189394	hsa-miR-93-5p	TRUE	TRUE	FALSE	FALSE
LPAR5	MIMAT0000104	0.189191	hsa-miR-107	TRUE	FALSE	FALSE	FALSE
C1S	MIMAT0000245	0.188735	hsa-miR-30d-5p	TRUE	FALSE	FALSE	FALSE
DUSP26	MIMAT0004810	0.188303	hsa-miR-629-5p	FALSE	FALSE	FALSE	FALSE
ECM2	MIMAT0000261	0.188287	hsa-miR-183-5p	TRUE	FALSE	FALSE	FALSE
HLA-DPA1	MIMAT0004598	0.187898	hsa-miR-141-5p	TRUE	FALSE	FALSE	FALSE
KIAA1644	MIMAT0000222	0.187706	hsa-miR-192-5p	TRUE	FALSE	FALSE	FALSE
CYTH3	MIMAT0000069	0.187623	hsa-miR-16-5p	TRUE	FALSE	FALSE	FALSE
MLYCD	MIMAT0004494	0.187555	hsa-miR-21-3p	TRUE	FALSE	FALSE	FALSE
NRXN2	MIMAT0000617	0.187433	hsa-miR-200c-3p	TRUE	FALSE	FALSE	FALSE
SERPING1	MIMAT0000432	0.187389	hsa-miR-141-3p	TRUE	FALSE	FALSE	FALSE
CDC42BPA	MIMAT0000091	0.186628	hsa-miR-33a-5p	FALSE	FALSE	FALSE	FALSE
HDHD3	MIMAT0000755	0.186471	hsa-miR-323a-3p	FALSE	FALSE	FALSE	FALSE
FAM149B1	MIMAT0000280	0.186328	hsa-miR-223-3p	TRUE	FALSE	FALSE	FALSE
CLEC14A	MIMAT0000267	0.186131	hsa-miR-210-3p	TRUE	FALSE	FALSE	FALSE
FHL2	MIMAT0002871	0.186114	hsa-miR-500a-3p	FALSE	FALSE	FALSE	FALSE
WIPF1	MIMAT0000432	0.186103	hsa-miR-141-3p	TRUE	FALSE	FALSE	FALSE
CPXM2	MIMAT0004985	0.186085	hsa-miR-942-5p	FALSE	FALSE	FALSE	FALSE
EPAS1	MIMAT0000691	0.185968	hsa-miR-130b-3p	TRUE	FALSE	FALSE	FALSE
MS4A4A	MIMAT0004598	0.185926	hsa-miR-141-5p	TRUE	FALSE	FALSE	FALSE
CDH11	MIMAT0005951	0.185837	hsa-miR-1307-3p	FALSE	TRUE	FALSE	FALSE
CD34	MIMAT0000279	0.185747	hsa-miR-222-3p	TRUE	FALSE	FALSE	FALSE
NR2F1	MIMAT0000252	0.185727	hsa-miR-7-5p	TRUE	FALSE	FALSE	FALSE
DNAJB5	MIMAT0001620	0.185085	hsa-miR-200a-5p	TRUE	FALSE	FALSE	FALSE
MFAP5	MIMAT0000759	0.184992	hsa-miR-148b-3p	TRUE	FALSE	FALSE	FALSE
FAM149B1	MIMAT0018101	0.184733	hsa-miR-3677-3p	FALSE	FALSE	FALSE	FALSE
MPEG1	MIMAT0000617	0.184733	hsa-miR-200c-3p	TRUE	FALSE	FALSE	FALSE
GLIS2	MIMAT0004551	0.184585	hsa-miR-30d-3p	TRUE	FALSE	FALSE	FALSE
BCL6B	MIMAT0000261	0.184544	hsa-miR-183-5p	TRUE	FALSE	FALSE	FALSE
PODN	MIMAT0000081	0.184347	hsa-miR-25-3p	TRUE	FALSE	FALSE	FALSE
LAPTM4A	MIMAT0004586	0.184345	hsa-miR-15b-3p	TRUE	FALSE	FALSE	FALSE
PRICKLE1	MIMAT0003393	0.184091	hsa-miR-425-5p	FALSE	FALSE	FALSE	FALSE
CTSD	MIMAT0004493	0.184077	hsa-miR-20a-3p	TRUE	FALSE	FALSE	FALSE
OSBP	MIMAT0000072	0.184067	hsa-miR-18a-5p	TRUE	FALSE	FALSE	FALSE
COL6A2	MIMAT0001620	0.183979	hsa-miR-200a-5p	TRUE	FALSE	FALSE	FALSE
SPARC	MIMAT0001620	0.183916	hsa-miR-200a-5p	TRUE	FALSE	FALSE	FALSE
TWIST2	MIMAT0004598	0.183886	hsa-miR-141-5p	TRUE	FALSE	FALSE	FALSE
RAB31	MIMAT0000081	0.183863	hsa-miR-25-3p	TRUE	FALSE	FALSE	FALSE
HLA-DPA1	MIMAT0000093	0.183625	hsa-miR-93-5p	TRUE	FALSE	FALSE	FALSE
IQSEC1	MIMAT0000267	0.183363	hsa-miR-210-3p	TRUE	FALSE	FALSE	FALSE
EPAS1	MIMAT0000680	0.182913	hsa-miR-106b-5p	TRUE	FALSE	FALSE	FALSE
P2RY12	MIMAT0000261	0.182742	hsa-miR-183-5p	TRUE	FALSE	FALSE	FALSE
LAMA2	MIMAT0000104	0.182715	hsa-miR-107	TRUE	FALSE	FALSE	FALSE
DACT3	MIMAT0000222	0.182591	hsa-miR-192-5p	TRUE	FALSE	FALSE	FALSE
KBTBD4	MIMAT0004495	0.182484	hsa-miR-22-5p	FALSE	FALSE	FALSE	FALSE
KIAA0513	MIMAT0000691	0.182291	hsa-miR-130b-3p	TRUE	FALSE	FALSE	FALSE
PSMA7	MIMAT0005949	0.182119	hsa-miR-664a-3p	FALSE	FALSE	FALSE	FALSE
GIT2	MIMAT0000093	0.181654	hsa-miR-93-5p	TRUE	FALSE	FALSE	FALSE
KIAA1468	MIMAT0004564	0.181197	hsa-miR-214-5p	TRUE	FALSE	FALSE	FALSE
S1PR4	MIMAT0000070	0.181119	hsa-miR-17-5p	TRUE	FALSE	FALSE	FALSE
COX7A1	MIMAT0004697	0.181096	hsa-miR-151a-5p	FALSE	FALSE	FALSE	FALSE
C4A	MIMAT0000688	0.181027	hsa-miR-301a-3p	FALSE	FALSE	FALSE	FALSE
CXorf36	MIMAT0000092	0.180841	hsa-miR-92a-3p	FALSE	FALSE	FALSE	FALSE
CORO1C	MIMAT0000318	0.180246	hsa-miR-200b-3p	TRUE	FALSE	FALSE	FALSE
CTSH	MIMAT0005825	0.180207	hsa-miR-1180-3p	FALSE	FALSE	FALSE	FALSE
GSN	MIMAT0005951	0.180106	hsa-miR-1307-3p	FALSE	FALSE	FALSE	FALSE
MMP2	MIMAT0004507	0.180097	hsa-miR-92a-1-5p	FALSE	FALSE	FALSE	FALSE
HLA-DRB1	MIMAT0000617	0.18005	hsa-miR-200c-3p	TRUE	FALSE	FALSE	FALSE
CYBRD1	MIMAT0004507	0.179556	hsa-miR-92a-1-5p	FALSE	FALSE	FALSE	FALSE
C13orf33	MIMAT0000104	0.179547	hsa-miR-107	TRUE	FALSE	FALSE	FALSE
AOX1	MIMAT0000092	0.179459	hsa-miR-92a-3p	FALSE	FALSE	FALSE	FALSE
CD53	MIMAT0000091	0.17945	hsa-miR-33a-5p	FALSE	FALSE	FALSE	FALSE
INHBA	MIMAT0000680	0.179234	hsa-miR-106b-5p	TRUE	FALSE	FALSE	FALSE
ASTN1	MIMAT0004494	0.179088	hsa-miR-21-3p	TRUE	FALSE	FALSE	FALSE
GLCCI1	MIMAT0004494	0.178968	hsa-miR-21-3p	TRUE	FALSE	FALSE	FALSE
C10orf128	MIMAT0000432	0.178486	hsa-miR-141-3p	TRUE	FALSE	FALSE	FALSE
TYMP	MIMAT0005794	0.178166	hsa-miR-1296-5p	FALSE	FALSE	FALSE	FALSE
TMEM59	MIMAT0000073	0.178124	hsa-miR-19a-3p	TRUE	FALSE	FALSE	FALSE
TIMP2	MIMAT0000072	0.178117	hsa-miR-18a-5p	TRUE	FALSE	FALSE	FALSE
CYSLTR2	MIMAT0000074	0.177643	hsa-miR-19b-3p	TRUE	FALSE	FALSE	FALSE
MRTO4	MIMAT0005949	0.177616	hsa-miR-664a-3p	FALSE	FALSE	FALSE	FALSE
CTSO	MIMAT0004946	0.177335	hsa-miR-744-3p	FALSE	FALSE	FALSE	FALSE
COL5A2	MIMAT0000732	0.177279	hsa-miR-378a-3p	FALSE	FALSE	FALSE	FALSE
SHE	MIMAT0000261	0.177241	hsa-miR-183-5p	TRUE	FALSE	FALSE	FALSE
TPP1	MIMAT0004598	0.177235	hsa-miR-141-5p	TRUE	FALSE	FALSE	FALSE
PTPRB	MIMAT0000267	0.17716	hsa-miR-210-3p	TRUE	FALSE	FALSE	FALSE
METTL7A	MIMAT0004494	0.176956	hsa-miR-21-3p	TRUE	FALSE	FALSE	FALSE
STON1	MIMAT0003301	0.176952	hsa-miR-33b-5p	FALSE	FALSE	FALSE	FALSE
GPSM3	MIMAT0000093	0.176715	hsa-miR-93-5p	TRUE	FALSE	FALSE	FALSE
TSPAN4	MIMAT0004598	0.176688	hsa-miR-141-5p	TRUE	FALSE	FALSE	FALSE
KDELC1	MIMAT0004657	0.176534	hsa-miR-200c-5p	TRUE	FALSE	FALSE	FALSE
GLIS3	MIMAT0000432	0.176506	hsa-miR-141-3p	TRUE	FALSE	FALSE	FALSE
SPAG5	MIMAT0000088	0.176503	hsa-miR-30a-3p	TRUE	FALSE	FALSE	FALSE
PLK3	MIMAT0000104	0.176234	hsa-miR-107	TRUE	FALSE	FALSE	FALSE
APLNR	MIMAT0004598	0.176065	hsa-miR-141-5p	TRUE	FALSE	FALSE	FALSE
HSD11B1	MIMAT0004481	0.175999	hsa-let-7a-3p	TRUE	FALSE	FALSE	FALSE
ZMAT3	MIMAT0000688	0.175934	hsa-miR-301a-3p	FALSE	FALSE	FALSE	FALSE
GGT5	MIMAT0000081	0.175752	hsa-miR-25-3p	TRUE	FALSE	FALSE	FALSE
OLFML3	MIMAT0000081	0.175679	hsa-miR-25-3p	TRUE	FALSE	FALSE	FALSE
INPP5D	MIMAT0000691	0.175595	hsa-miR-130b-3p	TRUE	FALSE	FALSE	FALSE
NBR1	MIMAT0003258	0.175509	hsa-miR-590-5p	FALSE	FALSE	FALSE	FALSE
ELMO1	MIMAT0004657	0.17544	hsa-miR-200c-5p	TRUE	FALSE	FALSE	FALSE
THBS1	MIMAT0000692	0.17519	hsa-miR-30e-5p	FALSE	FALSE	FALSE	FALSE
BBS1	MIMAT0004494	0.175186	hsa-miR-21-3p	TRUE	FALSE	FALSE	FALSE
PCDH7	MIMAT0004586	0.175103	hsa-miR-15b-3p	TRUE	FALSE	FALSE	FALSE
BEST1	MIMAT0004571	0.174973	hsa-miR-200b-5p	TRUE	FALSE	FALSE	FALSE
ALPK2	MIMAT0000259	0.174926	hsa-miR-182-5p	FALSE	FALSE	FALSE	FALSE
CTSO	MIMAT0000227	0.174836	hsa-miR-197-3p	TRUE	FALSE	FALSE	FALSE
ZBTB4	MIMAT0004799	0.174453	hsa-miR-589-5p	FALSE	FALSE	FALSE	FALSE
MYO1C	MIMAT0000424	0.174274	hsa-miR-128-3p	TRUE	FALSE	FALSE	FALSE
OLFML2A	MIMAT0004598	0.174268	hsa-miR-141-5p	TRUE	FALSE	FALSE	FALSE
TLN1	MIMAT0004598	0.173809	hsa-miR-141-5p	TRUE	FALSE	FALSE	FALSE
ENTPD1	MIMAT0000318	0.173753	hsa-miR-200b-3p	TRUE	FALSE	FALSE	FALSE
AXL	MIMAT0000073	0.173653	hsa-miR-19a-3p	TRUE	FALSE	FALSE	FALSE
HECW1	MIMAT0000617	0.173648	hsa-miR-200c-3p	TRUE	FALSE	FALSE	FALSE
PYGB	MIMAT0004680	0.17343	hsa-miR-130b-5p	TRUE	FALSE	FALSE	FALSE
SPIN1	MIMAT0000434	0.173078	hsa-miR-142-3p	FALSE	FALSE	FALSE	FALSE
FXYD1	MIMAT0000104	0.172973	hsa-miR-107	TRUE	FALSE	FALSE	FALSE
C1QTNF2	MIMAT0004598	0.172632	hsa-miR-141-5p	TRUE	FALSE	FALSE	FALSE
IPO11	MIMAT0004495	0.172541	hsa-miR-22-5p	FALSE	FALSE	FALSE	FALSE
F13A1	MIMAT0000691	0.1724	hsa-miR-130b-3p	TRUE	FALSE	FALSE	FALSE
CD40	MIMAT0000261	0.172254	hsa-miR-183-5p	TRUE	FALSE	FALSE	FALSE
SAMD14	MIMAT0004598	0.172199	hsa-miR-141-5p	TRUE	FALSE	FALSE	FALSE
C7orf42	MIMAT0002891	0.172196	hsa-miR-18a-3p	TRUE	FALSE	FALSE	FALSE
CCDC149	MIMAT0018067	0.17194	NA	FALSE	FALSE	FALSE	FALSE
CSDC2	MIMAT0000455	0.171937	hsa-miR-185-5p	TRUE	FALSE	FALSE	FALSE
FERMT2	MIMAT0004598	0.171838	hsa-miR-141-5p	TRUE	FALSE	FALSE	FALSE
CLEC10A	MIMAT0000762	0.171525	hsa-miR-324-3p	FALSE	FALSE	FALSE	FALSE
MYCT1	MIMAT0000104	0.171149	hsa-miR-107	TRUE	FALSE	FALSE	FALSE
TMEM140	MIMAT0004493	0.171069	hsa-miR-20a-3p	TRUE	FALSE	FALSE	FALSE
VGLL3	MIMAT0000261	0.170838	hsa-miR-183-5p	TRUE	FALSE	FALSE	FALSE
EPHA3	MIMAT0000617	0.170573	hsa-miR-200c-3p	TRUE	FALSE	FALSE	FALSE
PSME1	MIMAT0004945	0.170261	hsa-miR-744-5p	FALSE	FALSE	FALSE	FALSE
GNG12	MIMAT0000081	0.170204	hsa-miR-25-3p	TRUE	FALSE	FALSE	FALSE
FGF14	MIMAT0005951	0.170187	hsa-miR-1307-3p	FALSE	FALSE	FALSE	FALSE
ATP6V1A	MIMAT0000072	0.170151	hsa-miR-18a-5p	TRUE	FALSE	FALSE	FALSE
CUBN	MIMAT0000432	0.170081	hsa-miR-141-3p	TRUE	FALSE	FALSE	FALSE
CIAPIN1	MIMAT0004597	0.169523	hsa-miR-140-3p	TRUE	FALSE	FALSE	FALSE
GGT5	MIMAT0003886	0.169058	hsa-miR-769-5p	FALSE	FALSE	FALSE	FALSE
PBXIP1	MIMAT0003257	0.16904	hsa-miR-550a-3p	FALSE	FALSE	FALSE	FALSE
PGM5	MIMAT0004699	0.168726	hsa-miR-148b-5p	TRUE	FALSE	FALSE	FALSE
CXorf36	MIMAT0000279	0.1682	hsa-miR-222-3p	TRUE	FALSE	FALSE	FALSE
ZCCHC5	MIMAT0000617	0.168043	hsa-miR-200c-3p	TRUE	FALSE	FALSE	FALSE
AXIN2	MIMAT0000279	0.168036	hsa-miR-222-3p	TRUE	FALSE	FALSE	FALSE
LOXL2	MIMAT0000617	0.167687	hsa-miR-200c-3p	TRUE	FALSE	FALSE	FALSE
TPM1	MIMAT0000759	0.167498	hsa-miR-148b-3p	TRUE	FALSE	FALSE	FALSE
SLCO2B1	MIMAT0000617	0.167317	hsa-miR-200c-3p	TRUE	FALSE	FALSE	FALSE
PDPN	MIMAT0004657	0.167199	hsa-miR-200c-5p	TRUE	FALSE	FALSE	FALSE
ALOX5	MIMAT0001340	0.167167	hsa-miR-423-3p	FALSE	FALSE	FALSE	FALSE
C16orf87	MIMAT0004515	0.167005	hsa-miR-29b-2-5p	FALSE	FALSE	FALSE	FALSE
COL6A2	MIMAT0017985	0.166567	hsa-miR-3607-3p	FALSE	FALSE	FALSE	FALSE
UBE2F	MIMAT0000245	0.166443	hsa-miR-30d-5p	TRUE	FALSE	FALSE	FALSE
COL15A1	MIMAT0000420	0.166271	hsa-miR-30b-5p	FALSE	FALSE	FALSE	FALSE
MED9	MIMAT0000076	0.166216	hsa-miR-21-5p	TRUE	FALSE	FALSE	FALSE
C1QTNF6	MIMAT0004657	0.166202	hsa-miR-200c-5p	TRUE	FALSE	FALSE	FALSE
ADAMTS12	MIMAT0000680	0.166076	hsa-miR-106b-5p	TRUE	FALSE	FALSE	FALSE
BOC	MIMAT0004799	0.165862	hsa-miR-589-5p	FALSE	FALSE	FALSE	FALSE
APOD	MIMAT0000072	0.165631	hsa-miR-18a-5p	TRUE	FALSE	FALSE	FALSE
LOC100272228	MIMAT0000733	0.165588	hsa-miR-379-5p	FALSE	FALSE	FALSE	FALSE
COL6A3	MIMAT0000318	0.165243	hsa-miR-200b-3p	TRUE	FALSE	FALSE	FALSE
GTSE1	MIMAT0000087	0.165216	hsa-miR-30a-5p	TRUE	FALSE	FALSE	FALSE
PRUNE2	MIMAT0000093	0.165137	hsa-miR-93-5p	TRUE	FALSE	FALSE	FALSE
MYCT1	MIMAT0003298	0.165073	hsa-miR-629-3p	FALSE	FALSE	FALSE	FALSE
BTD	MIMAT0005895	0.165054	hsa-miR-548f-3p	FALSE	FALSE	FALSE	FALSE
OSTM1	MIMAT0000093	0.164883	hsa-miR-93-5p	TRUE	FALSE	FALSE	FALSE
CD33	MIMAT0000432	0.164435	hsa-miR-141-3p	TRUE	FALSE	FALSE	FALSE
LOC284276	MIMAT0005951	0.164305	hsa-miR-1307-3p	FALSE	FALSE	FALSE	FALSE
PCDHGC3	MIMAT0004518	0.164266	hsa-miR-16-2-3p	FALSE	FALSE	FALSE	FALSE
CAPN7	MIMAT0004495	0.164015	hsa-miR-22-5p	FALSE	FALSE	FALSE	FALSE
FAT4	MIMAT0000617	0.163982	hsa-miR-200c-3p	TRUE	FALSE	FALSE	FALSE
SSH3	MIMAT0000424	0.163979	hsa-miR-128-3p	TRUE	FALSE	FALSE	FALSE
RAB11FIP2	MIMAT0004495	0.163979	hsa-miR-22-5p	FALSE	FALSE	FALSE	FALSE
DBF4	MIMAT0000087	0.163496	hsa-miR-30a-5p	TRUE	FALSE	FALSE	FALSE
POSTN	MIMAT0004551	0.163484	hsa-miR-30d-3p	TRUE	FALSE	FALSE	FALSE
LTBP2	MIMAT0000095	0.163408	hsa-miR-96-5p	TRUE	FALSE	FALSE	FALSE
FMOD	MIMAT0004518	0.163353	hsa-miR-16-2-3p	FALSE	FALSE	FALSE	FALSE
FGF7	MIMAT0000267	0.16331	hsa-miR-210-3p	TRUE	FALSE	FALSE	FALSE
HMCN1	MIMAT0004598	0.163198	hsa-miR-141-5p	TRUE	FALSE	FALSE	FALSE
HTRA3	MIMAT0004598	0.163023	hsa-miR-141-5p	TRUE	FALSE	FALSE	FALSE
CYTH3	MIMAT0003301	0.162618	hsa-miR-33b-5p	FALSE	FALSE	FALSE	FALSE
VCL	MIMAT0000318	0.162548	hsa-miR-200b-3p	TRUE	FALSE	FALSE	FALSE
ACTB	MIMAT0004598	0.1625	hsa-miR-141-5p	TRUE	FALSE	FALSE	FALSE
TEP1	MIMAT0000093	0.162484	hsa-miR-93-5p	TRUE	FALSE	FALSE	FALSE
RCAN2	MIMAT0004800	0.16248	hsa-miR-550a-5p	FALSE	FALSE	FALSE	FALSE
CALCOCO1	MIMAT0000072	0.162422	hsa-miR-18a-5p	TRUE	FALSE	FALSE	FALSE
COL5A2	MIMAT0000456	0.162303	hsa-miR-186-5p	FALSE	FALSE	FALSE	FALSE
FLNA	MIMAT0000440	0.161746	hsa-miR-191-5p	TRUE	FALSE	FALSE	FALSE
KANK2	MIMAT0000617	0.161444	hsa-miR-200c-3p	TRUE	FALSE	FALSE	FALSE
PTPLAD2	MIMAT0004672	0.161311	hsa-miR-106b-3p	TRUE	FALSE	FALSE	FALSE
CDA	MIMAT0003886	0.161308	hsa-miR-769-5p	FALSE	FALSE	FALSE	FALSE
LOC100130776	MIMAT0004657	0.161049	hsa-miR-200c-5p	TRUE	FALSE	FALSE	FALSE
TUBB6	MIMAT0004515	0.160888	hsa-miR-29b-2-5p	FALSE	FALSE	FALSE	FALSE
GREM1	MIMAT0000244	0.160641	hsa-miR-30c-5p	FALSE	FALSE	FALSE	FALSE
KCTD10	MIMAT0003301	0.160552	hsa-miR-33b-5p	FALSE	FALSE	FALSE	FALSE
FILIP1L	MIMAT0004598	0.160316	hsa-miR-141-5p	TRUE	FALSE	FALSE	FALSE
HSPB7	MIMAT0004598	0.160249	hsa-miR-141-5p	TRUE	FALSE	FALSE	FALSE
NXN	MIMAT0000681	0.16015	hsa-miR-29c-3p	TRUE	FALSE	FALSE	FALSE
NAP1L3	MIMAT0001536	0.160078	hsa-miR-429	TRUE	FALSE	FALSE	FALSE
S1PR2	MIMAT0000259	0.160035	hsa-miR-182-5p	FALSE	FALSE	FALSE	FALSE
THBS1	MIMAT0004491	0.159878	hsa-miR-19b-1-5p	FALSE	FALSE	FALSE	FALSE
DKK2	MIMAT0000617	0.159842	hsa-miR-200c-3p	TRUE	FALSE	FALSE	FALSE
P4HTM	MIMAT0000446	0.159833	hsa-miR-127-3p	TRUE	FALSE	FALSE	FALSE
PSMD2	MIMAT0000099	0.159739	hsa-miR-101-3p	TRUE	FALSE	FALSE	FALSE
FUK	MIMAT0000447	0.159294	hsa-miR-134-5p	TRUE	FALSE	FALSE	FALSE
GPR124	MIMAT0000682	0.159073	hsa-miR-200a-3p	TRUE	FALSE	FALSE	FALSE
MYL12A	MIMAT0002871	0.158932	hsa-miR-500a-3p	FALSE	FALSE	FALSE	FALSE
ADAMTSL4	MIMAT0000095	0.158762	hsa-miR-96-5p	TRUE	FALSE	FALSE	FALSE
DARC	MIMAT0000762	0.15873	hsa-miR-324-3p	FALSE	FALSE	FALSE	FALSE
FERMT2	MIMAT0004699	0.158685	hsa-miR-148b-5p	TRUE	FALSE	FALSE	FALSE
PTRF	MIMAT0005797	0.158512	hsa-miR-1301-3p	FALSE	FALSE	FALSE	FALSE
PCDH12	MIMAT0000267	0.158503	hsa-miR-210-3p	TRUE	FALSE	FALSE	FALSE
RSPO1	MIMAT0000075	0.158263	hsa-miR-20a-5p	TRUE	FALSE	FALSE	FALSE
C10orf26	MIMAT0004491	0.158198	hsa-miR-19b-1-5p	FALSE	FALSE	FALSE	FALSE
SYNPO	MIMAT0004518	0.158116	hsa-miR-16-2-3p	FALSE	FALSE	FALSE	FALSE
CNDP2	MIMAT0000450	0.158112	hsa-miR-149-5p	TRUE	FALSE	FALSE	FALSE
MAF	MIMAT0000093	0.158054	hsa-miR-93-5p	TRUE	TRUE	FALSE	FALSE
GAS1	MIMAT0004657	0.157715	hsa-miR-200c-5p	TRUE	FALSE	FALSE	FALSE
RAC2	MIMAT0000261	0.157669	hsa-miR-183-5p	TRUE	FALSE	FALSE	FALSE
SGCD	MIMAT0000691	0.157537	hsa-miR-130b-3p	TRUE	FALSE	FALSE	FALSE
LUM	MIMAT0001340	0.157358	hsa-miR-423-3p	FALSE	FALSE	FALSE	FALSE
RABGGTB	MIMAT0004601	0.157255	hsa-miR-145-3p	TRUE	FALSE	FALSE	FALSE
CAPZA2	MIMAT0002876	0.157217	hsa-miR-505-3p	FALSE	FALSE	FALSE	FALSE
LIMS2	MIMAT0004611	0.157151	hsa-miR-185-3p	TRUE	FALSE	FALSE	FALSE
LOX	MIMAT0000244	0.156982	hsa-miR-30c-5p	FALSE	FALSE	FALSE	FALSE
TRAPPC6A	MIMAT0004504	0.156839	hsa-miR-31-3p	TRUE	FALSE	FALSE	FALSE
NAPSB	MIMAT0000075	0.156579	hsa-miR-20a-5p	TRUE	FALSE	FALSE	FALSE
ITGB3	MIMAT0000093	0.156399	hsa-miR-93-5p	TRUE	FALSE	FALSE	FALSE
YPEL5	MIMAT0000081	0.156149	hsa-miR-25-3p	TRUE	FALSE	FALSE	FALSE
MMD	MIMAT0004571	0.156116	hsa-miR-200b-5p	TRUE	FALSE	FALSE	FALSE
SNX18	MIMAT0017990	0.156098	hsa-miR-3613-5p	FALSE	FALSE	FALSE	FALSE
ARHGAP1	MIMAT0004958	0.156096	hsa-miR-301b-3p	FALSE	FALSE	FALSE	FALSE
C2	MIMAT0000261	0.156033	hsa-miR-183-5p	TRUE	FALSE	FALSE	FALSE
CPXM1	MIMAT0001620	0.155965	hsa-miR-200a-5p	TRUE	FALSE	FALSE	FALSE
GLIPR1	MIMAT0000244	0.155799	hsa-miR-30c-5p	FALSE	FALSE	FALSE	FALSE
GIT2	MIMAT0004598	0.155693	hsa-miR-141-5p	TRUE	FALSE	FALSE	FALSE
AOX1	MIMAT0000691	0.155297	hsa-miR-130b-3p	TRUE	FALSE	FALSE	FALSE
PDGFD	MIMAT0000070	0.155277	hsa-miR-17-5p	TRUE	FALSE	FALSE	FALSE
SCRG1	MIMAT0000432	0.155162	hsa-miR-141-3p	TRUE	FALSE	FALSE	FALSE
FAP	MIMAT0004551	0.154943	hsa-miR-30d-3p	TRUE	FALSE	FALSE	FALSE
PINK1	MIMAT0000074	0.154645	hsa-miR-19b-3p	TRUE	FALSE	FALSE	FALSE
HCFC2	MIMAT0004672	0.154456	hsa-miR-106b-3p	TRUE	FALSE	FALSE	FALSE
HRC	MIMAT0000267	0.154031	hsa-miR-210-3p	TRUE	FALSE	FALSE	FALSE
IL1R1	MIMAT0000417	0.15386	hsa-miR-15b-5p	TRUE	FALSE	FALSE	FALSE
BAI1	MIMAT0004598	0.153857	hsa-miR-141-5p	TRUE	FALSE	FALSE	FALSE
KCTD15	MIMAT0000100	0.153673	hsa-miR-29b-3p	TRUE	FALSE	FALSE	FALSE
COL5A2	MIMAT0000222	0.153602	hsa-miR-192-5p	TRUE	FALSE	FALSE	FALSE
TPP1	MIMAT0001536	0.153514	hsa-miR-429	TRUE	FALSE	FALSE	FALSE
PECAM1	MIMAT0004493	0.153463	hsa-miR-20a-3p	TRUE	FALSE	FALSE	FALSE
CDH11	MIMAT0004657	0.153309	hsa-miR-200c-5p	TRUE	TRUE	FALSE	FALSE
FAM70B	MIMAT0004657	0.153219	hsa-miR-200c-5p	TRUE	FALSE	FALSE	FALSE
TMEM204	MIMAT0000267	0.153024	hsa-miR-210-3p	TRUE	FALSE	FALSE	FALSE
PTRF	MIMAT0004509	0.152817	hsa-miR-93-3p	TRUE	FALSE	FALSE	FALSE
STK17B	MIMAT0000764	0.152782	hsa-miR-339-5p	FALSE	FALSE	FALSE	FALSE
SELP	MIMAT0004946	0.152696	hsa-miR-744-3p	FALSE	FALSE	FALSE	FALSE
POLR1A	MIMAT0004495	0.15265	hsa-miR-22-5p	FALSE	FALSE	FALSE	FALSE
MXRA8	MIMAT0000318	0.152473	hsa-miR-200b-3p	TRUE	FALSE	FALSE	FALSE
COL15A1	MIMAT0004551	0.152361	hsa-miR-30d-3p	TRUE	FALSE	FALSE	FALSE
CDKN1A	MIMAT0000072	0.151923	hsa-miR-18a-5p	TRUE	FALSE	FALSE	FALSE
TPBG	MIMAT0002872	0.151518	hsa-miR-501-5p	FALSE	FALSE	FALSE	FALSE
SYDE1	MIMAT0001536	0.151363	hsa-miR-429	TRUE	FALSE	FALSE	FALSE
PHACTR2	MIMAT0003301	0.151205	hsa-miR-33b-5p	FALSE	FALSE	FALSE	FALSE
EMCN	MIMAT0000095	0.151163	hsa-miR-96-5p	TRUE	FALSE	FALSE	FALSE
PCDHGC3	MIMAT0000456	0.151112	hsa-miR-186-5p	FALSE	FALSE	FALSE	FALSE
GPRASP1	MIMAT0003393	0.15104	hsa-miR-425-5p	FALSE	FALSE	FALSE	FALSE
LEPRE1	MIMAT0004657	0.150761	hsa-miR-200c-5p	TRUE	FALSE	FALSE	FALSE
DACT3	MIMAT0016847	0.150669	hsa-miR-378c	FALSE	FALSE	FALSE	FALSE
COL3A1	MIMAT0000074	0.150654	hsa-miR-19b-3p	TRUE	FALSE	FALSE	FALSE
ELK3	MIMAT0000432	0.150584	hsa-miR-141-3p	TRUE	FALSE	FALSE	FALSE
HSPB7	MIMAT0003284	0.150384	hsa-miR-616-5p	FALSE	FALSE	FALSE	FALSE
AMIGO1	MIMAT0004495	0.150351	hsa-miR-22-5p	FALSE	FALSE	FALSE	FALSE
DCN	MIMAT0003393	0.150223	hsa-miR-425-5p	FALSE	FALSE	FALSE	FALSE
GLT8D2	MIMAT0016847	0.150014	hsa-miR-378c	FALSE	FALSE	FALSE	FALSE
MEIS3	MIMAT0001620	0.149717	hsa-miR-200a-5p	TRUE	FALSE	FALSE	FALSE
TBC1D17	MIMAT0004494	0.149649	hsa-miR-21-3p	TRUE	FALSE	FALSE	FALSE
FRMD6	MIMAT0003301	0.149596	hsa-miR-33b-5p	FALSE	FALSE	FALSE	FALSE
NEFH	MIMAT0004497	0.149582	hsa-miR-24-2-5p	TRUE	FALSE	FALSE	FALSE
CD63	MIMAT0000093	0.149509	hsa-miR-93-5p	TRUE	FALSE	FALSE	FALSE
SMOC2	MIMAT0004799	0.149466	hsa-miR-589-5p	FALSE	FALSE	FALSE	FALSE
MRPL43	MIMAT0004911	0.149313	hsa-miR-874-3p	FALSE	FALSE	FALSE	FALSE
FAM155A	MIMAT0000074	0.149169	hsa-miR-19b-3p	TRUE	FALSE	FALSE	FALSE
TGFB1I1	MIMAT0000227	0.149053	hsa-miR-197-3p	TRUE	FALSE	FALSE	FALSE
RHOJ	MIMAT0000252	0.14902	hsa-miR-7-5p	TRUE	FALSE	FALSE	FALSE
SOD2	MIMAT0000261	0.148785	hsa-miR-183-5p	TRUE	FALSE	FALSE	FALSE
GIMAP1	MIMAT0004657	0.148742	hsa-miR-200c-5p	TRUE	FALSE	FALSE	FALSE
TGFB1I1	MIMAT0000071	0.148723	hsa-miR-17-3p	TRUE	FALSE	FALSE	FALSE
EPHX1	MIMAT0004491	0.148556	hsa-miR-19b-1-5p	FALSE	FALSE	FALSE	FALSE
PRRX1	MIMAT0004673	0.148474	hsa-miR-29c-5p	TRUE	FALSE	FALSE	FALSE
ENOX1	MIMAT0000318	0.1479	hsa-miR-200b-3p	TRUE	FALSE	FALSE	FALSE
EGFLAM	MIMAT0004598	0.147784	hsa-miR-141-5p	TRUE	FALSE	FALSE	FALSE
CTSO	MIMAT0000760	0.147722	hsa-miR-331-3p	FALSE	FALSE	FALSE	FALSE
C17orf103	MIMAT0003301	0.147709	hsa-miR-33b-5p	FALSE	FALSE	FALSE	FALSE
BCHE	MIMAT0000068	0.147693	hsa-miR-15a-5p	TRUE	FALSE	FALSE	FALSE
PECAM1	MIMAT0000432	0.14768	hsa-miR-141-3p	TRUE	FALSE	FALSE	FALSE
GNAI2	MIMAT0003338	0.147425	hsa-miR-660-5p	FALSE	FALSE	FALSE	FALSE
MITF	MIMAT0000261	0.147263	hsa-miR-183-5p	TRUE	TRUE	FALSE	FALSE
CALD1	MIMAT0000101	0.14696	hsa-miR-103a-3p	FALSE	FALSE	FALSE	FALSE
KCTD21	MIMAT0000691	0.146605	hsa-miR-130b-3p	TRUE	FALSE	FALSE	FALSE
PLBD2	MIMAT0000093	0.146457	hsa-miR-93-5p	TRUE	FALSE	FALSE	FALSE
SNAI2	MIMAT0004571	0.146254	hsa-miR-200b-5p	TRUE	FALSE	FALSE	FALSE
MAPRE3	MIMAT0000093	0.14622	hsa-miR-93-5p	TRUE	FALSE	FALSE	FALSE
LOC644936	MIMAT0004598	0.146067	hsa-miR-141-5p	TRUE	FALSE	FALSE	FALSE
NAPSB	MIMAT0004493	0.146018	hsa-miR-20a-3p	TRUE	FALSE	FALSE	FALSE
MRGPRF	MIMAT0003260	0.145999	hsa-miR-592	FALSE	FALSE	FALSE	FALSE
DNAJC3	MIMAT0000074	0.145909	hsa-miR-19b-3p	TRUE	FALSE	FALSE	FALSE
C17orf28	MIMAT0000089	0.145785	hsa-miR-31-5p	TRUE	FALSE	FALSE	FALSE
TPM1	MIMAT0004598	0.145607	hsa-miR-141-5p	TRUE	FALSE	FALSE	FALSE
HSD11B1	MIMAT0000259	0.145495	hsa-miR-182-5p	FALSE	FALSE	FALSE	FALSE
PODNL1	MIMAT0000222	0.145466	hsa-miR-192-5p	TRUE	FALSE	FALSE	FALSE
COL8A1	MIMAT0004598	0.145287	hsa-miR-141-5p	TRUE	FALSE	FALSE	FALSE
TMEM200B	MIMAT0000692	0.144784	hsa-miR-30e-5p	FALSE	FALSE	FALSE	FALSE
PJA2	MIMAT0000680	0.144446	hsa-miR-106b-5p	TRUE	FALSE	FALSE	FALSE
ZNF415	MIMAT0001340	0.14441	hsa-miR-423-3p	FALSE	FALSE	FALSE	FALSE
NCF4	MIMAT0000070	0.144176	hsa-miR-17-5p	TRUE	FALSE	FALSE	FALSE
MYADM	MIMAT0000318	0.1441	hsa-miR-200b-3p	TRUE	FALSE	FALSE	FALSE
NBL1	MIMAT0004657	0.144074	hsa-miR-200c-5p	TRUE	FALSE	FALSE	FALSE
TCEAL7	MIMAT0000417	0.143852	hsa-miR-15b-5p	TRUE	FALSE	FALSE	FALSE
CD59	MIMAT0004586	0.143485	hsa-miR-15b-3p	TRUE	FALSE	FALSE	FALSE
SFRP4	MIMAT0004697	0.143395	hsa-miR-151a-5p	FALSE	FALSE	FALSE	FALSE
PREPL	MIMAT0004494	0.143341	hsa-miR-21-3p	TRUE	FALSE	FALSE	FALSE
PLAC9	MIMAT0000092	0.143318	hsa-miR-92a-3p	FALSE	FALSE	FALSE	FALSE
CTSO	MIMAT0003257	0.143252	hsa-miR-550a-3p	FALSE	FALSE	FALSE	FALSE
FRAS1	MIMAT0004767	0.142898	hsa-miR-193b-5p	FALSE	FALSE	FALSE	FALSE
MITF	MIMAT0000073	0.142782	hsa-miR-19a-3p	TRUE	TRUE	FALSE	FALSE
SLC35E2	MIMAT0000280	0.142725	hsa-miR-223-3p	TRUE	FALSE	FALSE	FALSE
ADAP2	MIMAT0000104	0.142717	hsa-miR-107	TRUE	FALSE	FALSE	FALSE
MPP1	MIMAT0001620	0.142704	hsa-miR-200a-5p	TRUE	FALSE	FALSE	FALSE
PMP22	MIMAT0004697	0.142113	hsa-miR-151a-5p	FALSE	FALSE	FALSE	FALSE
ADRA2A	MIMAT0005951	0.141727	hsa-miR-1307-3p	FALSE	FALSE	FALSE	FALSE
MAPRE1	MIMAT0000318	0.141674	hsa-miR-200b-3p	TRUE	FALSE	FALSE	FALSE
COL8A2	MIMAT0003393	0.141415	hsa-miR-425-5p	FALSE	FALSE	FALSE	FALSE
RPS3A	MIMAT0004597	0.141332	hsa-miR-140-3p	TRUE	FALSE	FALSE	FALSE
DDX17	MIMAT0004495	0.141315	hsa-miR-22-5p	FALSE	FALSE	FALSE	FALSE
WDR62	MIMAT0000087	0.141196	hsa-miR-30a-5p	TRUE	FALSE	FALSE	FALSE
DHTKD1	MIMAT0004606	0.141025	hsa-miR-136-3p	TRUE	FALSE	FALSE	FALSE
TGFB1I1	MIMAT0004799	0.140981	hsa-miR-589-5p	FALSE	FALSE	FALSE	FALSE
CHD6	MIMAT0002809	0.140966	hsa-miR-146b-5p	FALSE	FALSE	FALSE	FALSE
IQSEC1	MIMAT0003301	0.140754	hsa-miR-33b-5p	FALSE	FALSE	FALSE	FALSE
DCN	MIMAT0000318	0.140671	hsa-miR-200b-3p	TRUE	FALSE	FALSE	FALSE
C3	MIMAT0000091	0.1406	hsa-miR-33a-5p	FALSE	FALSE	FALSE	FALSE
ACTA2	MIMAT0004551	0.140543	hsa-miR-30d-3p	TRUE	FALSE	FALSE	FALSE
TP53INP2	MIMAT0000075	0.140499	hsa-miR-20a-5p	TRUE	FALSE	FALSE	FALSE
SCN3B	MIMAT0001340	0.140355	hsa-miR-423-3p	FALSE	FALSE	FALSE	FALSE
FOXF1	MIMAT0000070	0.14021	hsa-miR-17-5p	TRUE	FALSE	FALSE	FALSE
RAB11FIP5	MIMAT0000092	0.140168	hsa-miR-92a-3p	FALSE	FALSE	FALSE	FALSE
RASGRP2	MIMAT0000617	0.140058	hsa-miR-200c-3p	TRUE	FALSE	FALSE	FALSE
CPEB4	MIMAT0000072	0.140018	hsa-miR-18a-5p	TRUE	FALSE	FALSE	FALSE
PTGFR	MIMAT0000222	0.140006	hsa-miR-192-5p	TRUE	FALSE	FALSE	FALSE
TCEAL3	MIMAT0000264	0.139979	hsa-miR-203a-3p	FALSE	FALSE	FALSE	FALSE
MYL9	MIMAT0004589	0.139922	hsa-miR-30b-3p	FALSE	FALSE	FALSE	FALSE
MSRB3	MIMAT0003284	0.139911	hsa-miR-616-5p	FALSE	FALSE	FALSE	FALSE
C18orf1	MIMAT0005825	0.139758	hsa-miR-1180-3p	FALSE	FALSE	FALSE	FALSE
IFNAR2	MIMAT0000264	0.139646	hsa-miR-203a-3p	FALSE	FALSE	FALSE	FALSE
ZNF76	MIMAT0000426	0.139461	hsa-miR-132-3p	FALSE	FALSE	FALSE	FALSE
RFX7	MIMAT0004495	0.1391	hsa-miR-22-5p	FALSE	FALSE	FALSE	FALSE
CLEC11A	MIMAT0004657	0.139008	hsa-miR-200c-5p	TRUE	FALSE	FALSE	FALSE
NAA35	MIMAT0000271	0.138976	hsa-miR-214-3p	TRUE	FALSE	FALSE	FALSE
FLI1	MIMAT0000091	0.138892	hsa-miR-33a-5p	FALSE	TRUE	FALSE	FALSE
ARID5A	MIMAT0004657	0.138791	hsa-miR-200c-5p	TRUE	FALSE	FALSE	FALSE
ITK	MIMAT0000450	0.13878	hsa-miR-149-5p	TRUE	TRUE	FALSE	FALSE
HLA-DRA	MIMAT0004509	0.138615	hsa-miR-93-3p	TRUE	FALSE	FALSE	FALSE
FAP	MIMAT0003321	0.138607	hsa-miR-651-5p	FALSE	FALSE	FALSE	FALSE
ELN	MIMAT0005951	0.138434	hsa-miR-1307-3p	FALSE	TRUE	FALSE	FALSE
MYOF	MIMAT0004680	0.138365	hsa-miR-130b-5p	TRUE	FALSE	FALSE	FALSE
ECM2	MIMAT0000680	0.137648	hsa-miR-106b-5p	TRUE	FALSE	FALSE	FALSE
C10orf10	MIMAT0005951	0.137592	hsa-miR-1307-3p	FALSE	FALSE	FALSE	FALSE
MCAM	MIMAT0004598	0.137291	hsa-miR-141-5p	TRUE	FALSE	FALSE	FALSE
IKZF1	MIMAT0004509	0.137208	hsa-miR-93-3p	TRUE	TRUE	FALSE	FALSE
COL1A2	MIMAT0004673	0.137205	hsa-miR-29c-5p	TRUE	FALSE	FALSE	FALSE
MYADM	MIMAT0004571	0.137142	hsa-miR-200b-5p	TRUE	FALSE	FALSE	FALSE
N4BP2L1	MIMAT0005951	0.13701	hsa-miR-1307-3p	FALSE	FALSE	FALSE	FALSE
SSC5D	MIMAT0000432	0.136988	hsa-miR-141-3p	TRUE	FALSE	FALSE	FALSE
C7orf10	MIMAT0004484	0.136934	hsa-let-7d-3p	TRUE	FALSE	FALSE	FALSE
ARPC2	MIMAT0004589	0.136759	hsa-miR-30b-3p	FALSE	FALSE	FALSE	FALSE
FAM160B1	MIMAT0000091	0.136666	hsa-miR-33a-5p	FALSE	FALSE	FALSE	FALSE
TMEM204	MIMAT0003258	0.13658	hsa-miR-590-5p	FALSE	FALSE	FALSE	FALSE
ASPN	MIMAT0000081	0.136544	hsa-miR-25-3p	TRUE	FALSE	FALSE	FALSE
CYBRD1	MIMAT0014990	0.136325	hsa-miR-3127-5p	FALSE	FALSE	FALSE	FALSE
C15orf17	MIMAT0000447	0.136143	hsa-miR-134-5p	TRUE	FALSE	FALSE	FALSE
WWTR1	MIMAT0000617	0.13611	hsa-miR-200c-3p	TRUE	TRUE	FALSE	FALSE
WDR7	MIMAT0005900	0.136108	hsa-miR-1248	FALSE	FALSE	FALSE	FALSE
LMOD1	MIMAT0000075	0.135835	hsa-miR-20a-5p	TRUE	FALSE	FALSE	FALSE
CCDC159	MIMAT0004810	0.135549	hsa-miR-629-5p	FALSE	FALSE	FALSE	FALSE
DYSF	MIMAT0004598	0.135256	hsa-miR-141-5p	TRUE	FALSE	FALSE	FALSE
TNIP1	MIMAT0003338	0.134967	hsa-miR-660-5p	FALSE	FALSE	FALSE	FALSE
TRPT1	MIMAT0004766	0.134909	hsa-miR-146b-3p	FALSE	FALSE	FALSE	FALSE
FYCO1	MIMAT0018071	0.134817	hsa-miR-3651	FALSE	FALSE	FALSE	FALSE
CBX7	MIMAT0004586	0.134579	hsa-miR-15b-3p	TRUE	FALSE	FALSE	FALSE
TREM2	MIMAT0004672	0.134546	hsa-miR-106b-3p	TRUE	FALSE	FALSE	FALSE
CYB5R1	MIMAT0000093	0.134535	hsa-miR-93-5p	TRUE	FALSE	FALSE	FALSE
CNRIP1	MIMAT0004598	0.134411	hsa-miR-141-5p	TRUE	FALSE	FALSE	FALSE
MOAP1	MIMAT0000737	0.134291	hsa-miR-382-5p	FALSE	FALSE	FALSE	FALSE
TGFBR1	MIMAT0000617	0.134288	hsa-miR-200c-3p	TRUE	FALSE	FALSE	FALSE
ITGA4	MIMAT0000688	0.133917	hsa-miR-301a-3p	FALSE	FALSE	FALSE	FALSE
PHTF1	MIMAT0000264	0.1339	hsa-miR-203a-3p	FALSE	FALSE	FALSE	FALSE
IGFL2	MIMAT0000075	0.133869	hsa-miR-20a-5p	TRUE	FALSE	FALSE	FALSE
CCL5	MIMAT0004680	0.133777	hsa-miR-130b-5p	TRUE	FALSE	FALSE	FALSE
FAM13B	MIMAT0004495	0.133771	hsa-miR-22-5p	FALSE	FALSE	FALSE	FALSE
FLT3LG	MIMAT0005825	0.133538	hsa-miR-1180-3p	FALSE	FALSE	FALSE	FALSE
ARL6IP5	MIMAT0000070	0.133268	hsa-miR-17-5p	TRUE	FALSE	FALSE	FALSE
IL18R1	MIMAT0000259	0.133192	hsa-miR-182-5p	FALSE	FALSE	FALSE	FALSE
HEPH	MIMAT0003301	0.13293	hsa-miR-33b-5p	FALSE	FALSE	FALSE	FALSE
CRTAM	MIMAT0000432	0.132901	hsa-miR-141-3p	TRUE	FALSE	FALSE	FALSE
BMP1	MIMAT0000432	0.13277	hsa-miR-141-3p	TRUE	FALSE	FALSE	FALSE
TLL1	MIMAT0004518	0.132494	hsa-miR-16-2-3p	FALSE	FALSE	FALSE	FALSE
LTBP2	MIMAT0003301	0.132237	hsa-miR-33b-5p	FALSE	FALSE	FALSE	FALSE
RGMA	MIMAT0000267	0.132068	hsa-miR-210-3p	TRUE	FALSE	FALSE	FALSE
MPP1	MIMAT0000318	0.131488	hsa-miR-200b-3p	TRUE	FALSE	FALSE	FALSE
TACC1	MIMAT0000091	0.131359	hsa-miR-33a-5p	FALSE	FALSE	FALSE	FALSE
IKZF3	MIMAT0000095	0.131098	hsa-miR-96-5p	TRUE	FALSE	FALSE	FALSE
GLT8D2	MIMAT0001343	0.130899	hsa-miR-425-3p	FALSE	FALSE	FALSE	FALSE
LRP1	MIMAT0000073	0.130384	hsa-miR-19a-3p	TRUE	FALSE	FALSE	FALSE
FYB	MIMAT0000432	0.130116	hsa-miR-141-3p	TRUE	FALSE	FALSE	FALSE
SEMA6B	MIMAT0000092	0.130081	hsa-miR-92a-3p	FALSE	FALSE	FALSE	FALSE
ZNFX1	MIMAT0000072	0.13008	hsa-miR-18a-5p	TRUE	FALSE	FALSE	FALSE
FCER1A	MIMAT0005825	0.130035	hsa-miR-1180-3p	FALSE	FALSE	FALSE	FALSE
ADAMTS3	MIMAT0004598	0.129961	hsa-miR-141-5p	TRUE	FALSE	FALSE	FALSE
FAM198B	MIMAT0004657	0.129665	hsa-miR-200c-5p	TRUE	FALSE	FALSE	FALSE
MAP1B	MIMAT0001620	0.129464	hsa-miR-200a-5p	TRUE	FALSE	FALSE	FALSE
BTN3A1	MIMAT0000617	0.129366	hsa-miR-200c-3p	TRUE	FALSE	FALSE	FALSE
PRTG	MIMAT0000091	0.129273	hsa-miR-33a-5p	FALSE	FALSE	FALSE	FALSE
RPS27L	MIMAT0001635	0.129156	hsa-miR-452-5p	FALSE	FALSE	FALSE	FALSE
PRKD1	MIMAT0004518	0.129094	hsa-miR-16-2-3p	FALSE	FALSE	FALSE	FALSE
MGAT4A	MIMAT0004481	0.12901	hsa-let-7a-3p	TRUE	FALSE	FALSE	FALSE
FPR3	MIMAT0000617	0.129001	hsa-miR-200c-3p	TRUE	FALSE	FALSE	FALSE
CYYR1	MIMAT0003301	0.128993	hsa-miR-33b-5p	FALSE	FALSE	FALSE	FALSE
ANGPTL2	MIMAT0004946	0.128937	hsa-miR-744-3p	FALSE	FALSE	FALSE	FALSE
DLGAP4	MIMAT0004673	0.128731	hsa-miR-29c-5p	TRUE	FALSE	FALSE	FALSE
CTF1	MIMAT0005951	0.128649	hsa-miR-1307-3p	FALSE	FALSE	FALSE	FALSE
TIRAP	MIMAT0000425	0.128501	hsa-miR-130a-3p	TRUE	FALSE	FALSE	FALSE
DOCK11	MIMAT0004598	0.128304	hsa-miR-141-5p	TRUE	FALSE	FALSE	FALSE
WNT2	MIMAT0000074	0.128197	hsa-miR-19b-3p	TRUE	FALSE	FALSE	FALSE
EXOC4	MIMAT0004495	0.128108	hsa-miR-22-5p	FALSE	FALSE	FALSE	FALSE
LAMA4	MIMAT0004657	0.1278	hsa-miR-200c-5p	TRUE	FALSE	FALSE	FALSE
HDAC5	MIMAT0000252	0.127778	hsa-miR-7-5p	TRUE	FALSE	FALSE	FALSE
DENND4A	MIMAT0000072	0.127475	hsa-miR-18a-5p	TRUE	FALSE	FALSE	FALSE
PTGER3	MIMAT0004657	0.1271	hsa-miR-200c-5p	TRUE	FALSE	FALSE	FALSE
HEPH	MIMAT0000081	0.127069	hsa-miR-25-3p	TRUE	FALSE	FALSE	FALSE
IFI35	MIMAT0004559	0.127042	hsa-miR-181c-3p	TRUE	FALSE	FALSE	FALSE
SERINC1	MIMAT0000691	0.126832	hsa-miR-130b-3p	TRUE	FALSE	FALSE	FALSE
CNTNAP1	MIMAT0001536	0.126742	hsa-miR-429	TRUE	FALSE	FALSE	FALSE
RNF11	MIMAT0000074	0.12672	hsa-miR-19b-3p	TRUE	FALSE	FALSE	FALSE
CCR6	MIMAT0000267	0.126526	hsa-miR-210-3p	TRUE	FALSE	FALSE	FALSE
LAT2	MIMAT0000691	0.126439	hsa-miR-130b-3p	TRUE	FALSE	FALSE	FALSE
COL3A1	MIMAT0000092	0.126232	hsa-miR-92a-3p	FALSE	FALSE	FALSE	FALSE
EHD2	MIMAT0001620	0.126211	hsa-miR-200a-5p	TRUE	FALSE	FALSE	FALSE
C5orf41	MIMAT0000070	0.126129	hsa-miR-17-5p	TRUE	FALSE	FALSE	FALSE
PODN	MIMAT0000432	0.126116	hsa-miR-141-3p	TRUE	FALSE	FALSE	FALSE
UBE2D4	MIMAT0000071	0.125923	hsa-miR-17-3p	TRUE	FALSE	FALSE	FALSE
HLA-DRA	MIMAT0000075	0.125908	hsa-miR-20a-5p	TRUE	FALSE	FALSE	FALSE
CAPN2	MIMAT0000093	0.125354	hsa-miR-93-5p	TRUE	FALSE	FALSE	FALSE
CLEC2B	MIMAT0004680	0.125322	hsa-miR-130b-5p	TRUE	FALSE	FALSE	FALSE
H6PD	MIMAT0004700	0.125124	hsa-miR-331-5p	FALSE	FALSE	FALSE	FALSE
MITF	MIMAT0004699	0.125123	hsa-miR-148b-5p	TRUE	TRUE	FALSE	FALSE
GPR146	MIMAT0004494	0.124944	hsa-miR-21-3p	TRUE	FALSE	FALSE	FALSE
FAP	MIMAT0000081	0.124862	hsa-miR-25-3p	TRUE	FALSE	FALSE	FALSE
GPR4	MIMAT0004598	0.124569	hsa-miR-141-5p	TRUE	FALSE	FALSE	FALSE
COL15A1	MIMAT0003301	0.124553	hsa-miR-33b-5p	FALSE	FALSE	FALSE	FALSE
UNC119B	MIMAT0000710	0.124519	hsa-miR-365a-3p	FALSE	FALSE	FALSE	FALSE
TMEM8B	MIMAT0000646	0.124515	hsa-miR-155-5p	TRUE	FALSE	FALSE	FALSE
C7orf58	MIMAT0004982	0.124482	hsa-miR-939-5p	FALSE	FALSE	FALSE	FALSE
SUOX	MIMAT0000078	0.124153	hsa-miR-23a-3p	TRUE	FALSE	FALSE	FALSE
TBC1D2B	MIMAT0003393	0.123842	hsa-miR-425-5p	FALSE	FALSE	FALSE	FALSE
C4orf38	MIMAT0000261	0.123627	hsa-miR-183-5p	TRUE	FALSE	FALSE	FALSE
SSPN	MIMAT0018071	0.123572	hsa-miR-3651	FALSE	FALSE	FALSE	FALSE
PECAM1	MIMAT0003258	0.123251	hsa-miR-590-5p	FALSE	FALSE	FALSE	FALSE
HLA-DPB1	MIMAT0004680	0.123071	hsa-miR-130b-5p	TRUE	FALSE	FALSE	FALSE
GGT5	MIMAT0000104	0.122897	hsa-miR-107	TRUE	FALSE	FALSE	FALSE
C1S	MIMAT0004589	0.122843	hsa-miR-30b-3p	FALSE	FALSE	FALSE	FALSE
BOC	MIMAT0003393	0.122789	hsa-miR-425-5p	FALSE	FALSE	FALSE	FALSE
CDH11	MIMAT0000070	0.122732	hsa-miR-17-5p	TRUE	TRUE	FALSE	FALSE
THY1	MIMAT0000759	0.121819	hsa-miR-148b-3p	TRUE	FALSE	FALSE	FALSE
DAB2	MIMAT0000093	0.121705	hsa-miR-93-5p	TRUE	FALSE	FALSE	FALSE
EPHA3	MIMAT0000071	0.121167	hsa-miR-17-3p	TRUE	FALSE	FALSE	FALSE
FBLN2	MIMAT0004553	0.121147	hsa-miR-7-1-3p	FALSE	FALSE	FALSE	FALSE
MRFAP1L1	MIMAT0000280	0.120823	hsa-miR-223-3p	TRUE	FALSE	FALSE	FALSE
[truncated: 18,820 more rows]
