# Supplementary material for: Potential microRNA-mediated oncogenic intercellular communication revealed by pan-cancer analysis
Source: Sci Rep. 2014 Nov 18;4:7097. doi: 10.1038/srep07097 (PMC4235308; doi:10.1038/srep07097)
Supplement: Supplementary Information — Supplementary Table S2 [file srep07097-s3.xls]

## Sheet: david_recur_genes_tol02.txt
Category	Term	Count	%	PValue	Genes	List Total	Pop Hits	Pop Total	Fold Enrichment	Bonferroni	Benjamini	FDR
SP_PIR_KEYWORDS	extracellular matrix	62	6.16915	6.66466e-26	ASPN, CTHRC1, PODNL1, MMP28, MMP2, WNT2, OGN, CTGF, TGFBI, COL12A1, SERPINA1, GFOD2, SPON1, COL10A1, SPARCL1, CRTAP, MMP16, ANXA2P1, PRELP, BGN, EGFLAM, COL1A2, LAMC1, MFAP5, ADAMTS2, ADAMTS4, FMOD, PODN, MAMDC2, LUM, COL3A1, ITGB5, DCN, TIMP2, TIMP3, LAMB2, COL6A3, COL6A2, COL6A1, COL8A1, COL8A2, FN1, ANGPTL4, DPT, COL18A1, COL4A2, TNXB, COL4A1, LGALS1, FBN1, CCDC80, COL15A1, SPARC, ECM2, COL16A…	996	241	19235	4.9683	3.65223e-23	3.65223e-23	9.72102e-23
GOTERM_CC_FAT	GO:0031012~extracellular matrix	76	0.758937	1.07253e-24	ASPN, CTHRC1, PODNL1, TGFB3, MMP28, MMP2, TGFB1, WNT2, OGN, CTGF, TGFBI, COL12A1, SERPINA1, LOX, GFOD2, SPON1, COL10A1, SPARCL1, CRTAP, MMP16, MMP14, ANXA2P1, ANXA2P2, PRELP, EGFLAM, BGN, COL1A2, LAMC1, ADAMTS2, MFAP5, ADAMTS4, FMOD, PODN, MAMDC2, LUM, CD248, COL3A1, DCN, TIMP2, TIMP3, TIMP1, LAMB2, CRISPLD2, COL6A3, COL6A2, COL6A1, COL8A1, ENTPD1, THBS1, COL8A2, FN1, DPT, ANGPTL4, COL18A1, FLRT2…	731	345	12782	3.85191	5.30905e-22	5.30905e-22	1.54231e-21
GOTERM_CC_FAT	GO:0005578~proteinaceous extracellular matrix	72	0.718993	5.65339e-24	ASPN, CTHRC1, PODNL1, MMP28, MMP2, TGFB1, WNT2, OGN, CTGF, TGFBI, COL12A1, SERPINA1, LOX, GFOD2, SPON1, COL10A1, SPARCL1, CRTAP, MMP16, ANXA2P1, MMP14, ANXA2P2, PRELP, EGFLAM, BGN, COL1A2, LAMC1, ADAMTS2, MFAP5, ADAMTS4, FMOD, PODN, MAMDC2, LUM, CD248, COL3A1, DCN, TIMP2, TIMP3, TIMP1, LAMB2, COL6A3, COL6A2, COL6A1, COL8A1, ENTPD1, COL8A2, FN1, ANGPTL4, DPT, COL18A1, FLRT2, COL4A2, COL4A1, TNXB, …	731	320	12782	3.93427	2.79843e-21	1.39921e-21	8.12961e-21
SP_PIR_KEYWORDS	signal	280	27.8607	6.44774e-20	TGOLN2, CTHRC1, CADM3, RARRES2, OSMR, GPR124, PGF, FSTL1, SIDT2, C1QC, OGN, PLOD1, APOD, CTGF, HTRA1, CD46, COL12A1, HTRA3, COL10A1, ITFG1, RECK, CD3D, PDPN, OLFML2B, CRTAP, F8, SERPING1, SIRPA, PRELP, THY1, C1QA, LILRB2, BTN3A1, NPC2, EGFLAM, SERPINF1, CD33, NPTN, PDGFRA, PDGFRB, LRCH3, HLA-DPA1, LAMC1, VSIG4, ADAMTS2, ADAMTS4, HLA-DRA, EMCN, HLA-DRB1, PTH1R, ITGA11, IFI30, SERPINH1, SORCS2, CAL…	996	3250	19235	1.66382	3.53336e-17	1.76668e-17	9.40463e-17
UP_SEQ_FEATURE	signal peptide	280	27.8607	1.56767e-19	TGOLN2, CTHRC1, CADM3, RARRES2, OSMR, GPR124, PGF, FSTL1, SIDT2, C1QC, OGN, PLOD1, APOD, CTGF, HTRA1, CD46, COL12A1, HTRA3, COL10A1, ITFG1, RECK, CD3D, PDPN, OLFML2B, CRTAP, F8, SERPING1, SIRPA, PRELP, THY1, C1QA, LILRB2, BTN3A1, NPC2, EGFLAM, SERPINF1, CD33, NPTN, PDGFRA, PDGFRB, LRCH3, HLA-DPA1, LAMC1, VSIG4, ADAMTS2, ADAMTS4, HLA-DRA, EMCN, HLA-DRB1, PTH1R, ITGA11, IFI30, SERPINH1, SORCS2, CAL…	996	3250	19113	1.65327	4.53055e-16	4.53055e-16	2.81111e-16
GOTERM_CC_FAT	GO:0044420~extracellular matrix part	37	0.369483	1.48462e-17	LUM, COL3A1, TIMP2, TIMP3, LAMB2, COL6A3, COL6A1, COL12A1, LOX, COL8A1, ENTPD1, COL8A2, COL10A1, FN1, COL18A1, COL4A2, TNXB, COL4A1, EFEMP2, FBN1, CCDC80, COL15A1, GRIA3, SPARC, COL16A1, ANXA2P1, COL5A3, COL5A2, COL5A1, ANXA2P2, LAMA4, EGFLAM, COL14A1, FREM1, COL1A2, LAMC1, MFAP5	731	117	12782	5.52965	7.34885e-15	2.44962e-15	2.13489e-14
GOTERM_CC_FAT	GO:0044421~extracellular region part	120	1.19832	2.08403e-16	ASPN, CTHRC1, IL16, PGF, TGFB3, TNFSF13, FSTL1, CXCL12, MMP2, TGFB1, WNT2, OGN, APOD, HTRA1, CTGF, TGFBI, COL12A1, LOX, COL10A1, SPON1, SPARCL1, CRTAP, F8, SERPING1, VASH1, PRELP, C1QA, EGFLAM, SERPINF1, COL1A2, LAMC1, ADAMTS2, MFAP5, ADAMTS4, PODN, MAMDC2, TIMP2, GREM1, TIMP3, TIMP1, LAMB2, FGL2, ENTPD1, ANGPTL2, FN1, ANGPTL4, COL18A1, BMP1, LGALS1, EFEMP2, EFEMP1, CCDC80, ECM2, COL16A1, EMILIN1…	731	960	12782	2.1857	1.09912e-13	2.74225e-14	3.21965e-13
GOTERM_BP_FAT	GO:0030198~extracellular matrix organization	33	0.329539	7.8803e-16	LUM, COL3A1, DCN, SERPINH1, CRISPLD2, TGFBI, ILK, COL6A2, COL12A1, LOX, COL8A2, GFOD2, DPT, RECK, COL18A1, COL4A2, TNXB, CCDC80, ANXA2P1, COL5A3, ECM2, COL5A2, COL5A1, EMILIN1, ANXA2P2, COL14A1, EGFLAM, FBLN5, COL1A2, PDGFRA, LAMC1, ENG, ADAMTS2	764	104	13528	5.61851	2.21567e-12	2.21567e-12	1.38778e-12
SP_PIR_KEYWORDS	hydroxylation	26	2.58706	5.23152e-15	COL3A1, C1R, C1S, C1QC, COL6A3, COL6A2, COL6A1, LUC7L2, COL12A1, COL8A1, COL8A2, COL10A1, COL18A1, COL4A2, COL4A1, EPAS1, CRTAP, COL15A1, COL5A3, COL16A1, COL5A2, COL5A1, C1QA, COL14A1, COL1A2, PROS1	996	71	19235	7.07209	2.85949e-12	9.53126e-13	7.61613e-12
GOTERM_CC_FAT	GO:0005581~collagen	19	0.189734	6.17328e-14	COL18A1, COL4A2, TNXB, COL4A1, LUM, COL3A1, COL15A1, COL5A3, COL16A1, COL5A2, COL5A1, COL14A1, COL6A3, COL1A2, COL12A1, COL6A1, LOX, COL8A1, COL10A1	731	35	12782	9.4922	3.05556e-11	6.11111e-12	8.87623e-11
GOTERM_BP_FAT	GO:0007155~cell adhesion	91	0.908728	8.25191e-14	AEBP1, CADM3, OPCML, FERMT2, MMRN1, CXCL12, VCL, WISP2, ARHGAP6, WISP1, CTGF, ILK, TGFBI, COL12A1, MSN, FNDC3A, BOC, SPON1, MAGI1, NRXN2, PDPN, SIGLEC10, F8, MYH9, SIRPA, THY1, TNFAIP6, SIGLEC1, PGM5, CD33, SIGLEC7, CPXM1, NPTN, LAMC1, TGFB1I1, JAM2, EMCN, LIMS1, CCR1, COL3A1, PTK7, ITGA11, ITGB5, PCDHGC3, DCHS1, VCAM1, ISLR, LAMB2, SORBS1, COL6A3, ITGB6, PKD2, COL6A2, CD2, COL6A1, COL8A1, ENTPD1…	764	700	13528	2.30188	2.35178e-10	1.17589e-10	1.47693e-10
GOTERM_BP_FAT	GO:0022610~biological adhesion	91	0.908728	8.92151e-14	AEBP1, CADM3, OPCML, FERMT2, MMRN1, CXCL12, VCL, WISP2, ARHGAP6, WISP1, CTGF, ILK, TGFBI, COL12A1, MSN, FNDC3A, BOC, SPON1, MAGI1, NRXN2, PDPN, SIGLEC10, F8, MYH9, SIRPA, THY1, TNFAIP6, SIGLEC1, PGM5, CD33, SIGLEC7, CPXM1, NPTN, LAMC1, TGFB1I1, JAM2, EMCN, LIMS1, CCR1, COL3A1, PTK7, ITGA11, ITGB5, PCDHGC3, DCHS1, VCAM1, ISLR, LAMB2, SORBS1, COL6A3, ITGB6, PKD2, COL6A2, CD2, COL6A1, COL8A1, ENTPD1…	764	701	13528	2.2986	2.54486e-10	8.48286e-11	1.59817e-10
SP_PIR_KEYWORDS	collagen	28	2.78607	1.72374e-13	CTHRC1, MSR1, COL3A1, C1QC, TIMP1, C1QTNF7, C1QTNF3, PLOD1, C1QTNF1, COL6A3, COL6A2, COL6A1, COL12A1, COL8A1, COL8A2, COL10A1, COL18A1, COL4A2, COL4A1, COL15A1, COL5A3, COL16A1, COL5A2, COL5A1, EMILIN1, C1QA, COL14A1, COL1A2	996	95	19235	5.69203	9.44849e-11	2.36212e-11	2.51488e-10
SP_PIR_KEYWORDS	phosphoprotein	487	48.4577	1.72691e-13	TGOLN2, HGSNAT, PLEKHM3, PLEKHM1, OSMR, AIF1, PGAM1, BTK, EPC2, BRPF3, KIAA1267, ILK, GIT2, ZNF397, LUC7L2, GNG2, PLS3, STAG1, RAB27A, IBTK, MAGI2, MAGI1, ZNF644, CRYAB, NCF4, ZNF507, MED12, GEM, MECOM, MYH9, SIRPA, CTDSPL2, NCAPD2, PTRF, SERPINF1, TAGLN, MAPK6, SPAG5, KIAA1524, EIF2S1, ZZZ3, KIAA1107, DBNDD2, GNAI2, TMEM127, C1ORF56, SLC29A4, TNKS, CDC42EP3, DHX9, MKI67, SPHK1, TGFBR2, PPFIBP1, …	996	7263	19235	1.29493	9.46065e-11	1.89213e-11	2.5181e-10
SP_PIR_KEYWORDS	glycoprotein	320	31.8408	4.89854e-13	HGSNAT, TGOLN2, CTHRC1, CADM3, PGF, GPR124, OSMR, ATP1B2, ADCY5, FSTL1, CD53, SIDT2, AQP1, C1QC, S1PR3, OGN, PLOD1, APOD, CTGF, FAP, CD46, COL12A1, COL10A1, ITFG1, RECK, CD3D, CRYAB, PDPN, OLFML2B, CRTAP, F8, TMEM200B, SERPING1, SIRPA, PRELP, THY1, C1QA, LILRB2, BTN3A1, EGFLAM, NPC2, LPAR5, SERPINF1, GPBAR1, CD33, HSD11B1, NPTN, PDGFRA, PDGFRB, HLA-DPA1, LAMC1, PMP22, ADAMTS2, ADAMTS4, HLA-DRA, G…	996	4318	19235	1.4312	2.68427e-10	4.47379e-11	7.14462e-10
GOTERM_BP_FAT	GO:0009611~response to wounding	74	0.738965	7.80475e-13	FGF7, AIF1, STAT5B, TGFB3, MMRN1, C1QC, TLR8, TGFB1, S1PR3, NLRC4, DYSF, CTGF, GSN, CD46, SERPINA1, LOX, RAB27A, NFX1, PTGER3, LY96, PDPN, LYZ, F8, SERPING1, MECOM, C1QA, SIGLEC1, TNFAIP6, ADM, DARC, PDGFRA, VSIG4, PROS1, PTAFR, CYSLTR1, C3, CCR1, COL3A1, C1R, ELK3, C1S, TIMP3, TPM1, HRH1, TNFRSF1B, LAMB2, PROCR, ITGB6, ENTPD1, THBS1, FN1, NOX4, SELP, IL2RA, LIPA, CFB, NFRKB, EFEMP2, TGFBR2, COL5…	764	530	13528	2.47227	2.22517e-09	5.56292e-10	1.39743e-09
INTERPRO	IPR008160:Collagen triple helix repeat	26	2.58706	1.38501e-12	CTHRC1, MSR1, COL3A1, C1QC, C1QTNF7, C1QTNF3, C1QTNF1, COL6A3, COL6A2, COL6A1, COL12A1, COL8A1, COL8A2, COL10A1, COL18A1, COL4A2, COL4A1, COL15A1, COL5A3, COL16A1, COL5A2, COL5A1, EMILIN1, C1QA, COL14A1, COL1A2	911	84	16659	5.66011	1.80189e-09	1.80189e-09	2.2616e-09
SP_PIR_KEYWORDS	triple helix	16	1.59204	6.31276e-12	COL4A2, COL4A1, COL3A1, UTRN, COL16A1, COL5A2, C1QC, COL5A1, C1QA, COL14A1, COL6A3, COL1A2, COL6A2, COL12A1, COL6A1, COL10A1	996	31	19235	9.96761	3.45938e-09	4.94196e-10	9.2077e-09
GOTERM_BP_FAT	GO:0043062~extracellular structure organization	35	0.349511	2.23279e-11	LUM, UTRN, COL3A1, DCN, SERPINH1, CRISPLD2, TGFBI, ILK, COL6A2, COL12A1, LOX, COL8A2, GFOD2, DPT, RECK, COL18A1, COL4A2, TNXB, CCDC80, ANXA2P1, COL5A3, ECM2, COL5A2, COL5A1, EMILIN1, ANXA2P2, COL14A1, EGFLAM, TSC1, FBLN5, COL1A2, PDGFRA, LAMC1, ENG, ADAMTS2	764	163	13528	3.80207	6.36569e-08	1.27314e-08	3.99772e-08
GOTERM_MF_FAT	GO:0005201~extracellular matrix structural constituent	25	2.48756	4.85656e-11	LUM, COL3A1, WNT2, COL6A2, COL12A1, COL8A2, FN1, COL18A1, COL4A2, COL4A1, TNXB, EFEMP2, FBN1, COL15A1, COL5A3, COL5A2, COL5A1, EMILIN1, PRELP, LAMA4, COL14A1, BGN, COL1A2, LAMC1, MFAP5	747	86	12983	5.05238	4.02609e-08	4.02609e-08	7.48971e-08
UP_SEQ_FEATURE	glycosylation site:N-linked (GlcNAc...)	301	29.9502	5.71287e-11	HGSNAT, TGOLN2, CTHRC1, CADM3, OSMR, ATP1B2, GPR124, PGF, ADCY5, FSTL1, CD53, AQP1, SIDT2, OGN, S1PR3, PLOD1, APOD, CTGF, FAP, CD46, COL12A1, ITFG1, RECK, CD3D, OLFML2B, CRTAP, F8, TMEM200B, SERPING1, SIRPA, PRELP, THY1, C1QA, LILRB2, BTN3A1, EGFLAM, NPC2, LPAR5, SERPINF1, GPBAR1, CD33, HSD11B1, NPTN, PDGFRA, PDGFRB, HLA-DPA1, LAMC1, PMP22, ADAMTS2, ADAMTS4, HLA-DRA, GCNT4, EMCN, HLA-DRB1, PTH1R,…	996	4129	19113	1.39891	1.65102e-07	8.25509e-08	1.02442e-07
KEGG_PATHWAY	hsa04510:Focal adhesion	38	3.78109	7.61664e-11	CAV2, TLN1, CAV1, PGF, COL3A1, ITGA11, ITGB5, MYL9, VCL, LAMB2, ILK, ITGB6, COL6A3, COL6A2, COL6A1, PDGFD, THBS1, THBS2, FN1, ACTB, COL4A2, TNXB, COL4A1, ITGA1, HGF, FLNC, COL5A3, CAPN2, COL5A2, COL5A1, PRKCB, LAMA4, COL1A2, PDGFRA, PDGFRB, RAP1B, LAMC1, MYLK	290	201	5085	3.31498	1.15773e-08	1.15773e-08	9.11637e-08
UP_SEQ_FEATURE	short sequence motif:Cell attachment site	24	2.38806	8.00437e-11	COL18A1, TNXB, TGFB3, MMRN1, ECM2, COL16A1, COL5A2, TGFB1, LAMA4, COL14A1, FREM1, FBLN5, TGFBI, COL6A3, COL6A2, COL12A1, COL6A1, PTGFRN, THBS1, THBS2, ADAMTS2, MFAP5, ENG, FN1	996	88	19113	5.23357	2.31326e-07	7.71088e-08	1.43533e-07
SP_PIR_KEYWORDS	hydroxylysine	15	1.49254	1.04261e-10	COL4A2, COL4A1, COL3A1, COL16A1, COL5A2, C1QC, COL5A1, C1QA, COL14A1, COL6A3, COL1A2, COL6A2, COL12A1, COL6A1, COL10A1	996	31	19235	9.34464	5.71352e-08	7.1419e-09	1.52075e-07
SP_PIR_KEYWORDS	Secreted	147	14.6269	2.72542e-10	ASPN, CTHRC1, RARRES2, IL16, PGF, TGFB3, TNFSF13, FSTL1, MMRN1, CXCL12, MMP2, C1QC, TGFB1, WNT2, OLFML1, OGN, APOD, HTRA1, CTGF, TGFBI, COL12A1, HTRA3, LOX, LGI2, PDGFD, ITFG1, COL10A1, SPON1, SPARCL1, OLFML2B, CRTAP, F8, SERPING1, VASH1, PRELP, C1QA, EGFLAM, NPC2, SERPINF1, COL1A2, LRCH3, LAMC1, MFAP5, ADAMTS2, ADAMTS4, EMCN, PODN, MAMDC2, GREM1, TIMP2, TIMP3, CALU, TIMP1, C1ORF56, LAMB2, HEG1, …	996	1689	19235	1.68082	1.49353e-07	1.65948e-08	3.97528e-07
SP_PIR_KEYWORDS	cell adhesion	55	5.47264	7.44101e-10	CADM3, OPCML, FERMT2, VCL, WISP2, WISP1, CTGF, TGFBI, COL12A1, BOC, SPON1, NRXN2, SIGLEC10, SIGLEC1, TNFAIP6, PGM5, CD33, SIGLEC7, LAMC1, ITGA11, PTK7, ITGB5, PCDHGC3, DCHS1, VCAM1, LAMB2, COL6A3, ITGB6, CD2, COL6A2, COL6A1, COL8A1, THBS1, COL8A2, THBS2, DPT, FN1, COL18A1, SELP, FLRT2, TNXB, LPP, ITGA1, COL15A1, COL16A1, EMILIN1, LAMA4, COL14A1, FBLN5, FREM1, PECAM1, ABL2, ENG, NTM, CDH11	996	422	19235	2.517	4.07768e-07	4.07768e-08	1.08534e-06
GOTERM_CC_FAT	GO:0005576~extracellular region	177	1.76753	8.79396e-10	ASPN, CTHRC1, RARRES2, IL16, PGF, TGFB3, TNFSF13, FSTL1, MMRN1, CXCL12, MMP2, C1QC, TGFB1, VCL, WNT2, OLFML1, OGN, BRPF3, APOD, HTRA1, CTGF, TGFBI, COL12A1, HTRA3, LOX, LGI2, PDGFD, ITFG1, SPON1, COL10A1, SPARCL1, OLFML2B, CRTAP, F8, SERPING1, VASH1, PRELP, C1QA, NPC2, EGFLAM, SERPINF1, COL1A2, LRCH3, LAMC1, MFAP5, ADAMTS2, ADAMTS4, EMCN, PODN, MAMDC2, IFI30, GREM1, TIMP2, TIMP3, TIMP1, CALU, LAM…	731	2010	12782	1.53978	4.35301e-07	7.25502e-08	1.26458e-06
GOTERM_CC_FAT	GO:0005604~basement membrane	22	0.219692	1.45621e-09	COL18A1, COL4A2, COL4A1, EFEMP2, FBN1, COL15A1, CCDC80, SPARC, TIMP2, ANXA2P1, TIMP3, COL5A1, ANXA2P2, LAMA4, EGFLAM, LAMB2, FREM1, LAMC1, ENTPD1, COL8A1, COL8A2, FN1	731	78	12782	4.93185	7.20826e-07	1.02975e-07	2.09405e-06
GOTERM_BP_FAT	GO:0030199~collagen fibril organization	14	0.139804	1.54625e-09	LUM, COL3A1, ANXA2P1, COL5A3, SERPINH1, COL5A2, COL5A1, ANXA2P2, COL14A1, COL1A2, COL12A1, LOX, ADAMTS2, DPT	764	29	13528	8.54811	4.40836e-06	7.34728e-07	2.7685e-06
SP_PIR_KEYWORDS	trimer	13	1.29353	1.69324e-09	COL4A1, COL3A1, COL16A1, COL5A2, COL5A1, COL14A1, COL6A3, COL6A2, COL1A2, COL12A1, COL6A1, THBS1, THBS2	996	26	19235	9.65612	9.27895e-07	8.43542e-08	2.46975e-06
SP_PIR_KEYWORDS	hydroxyproline	15	1.49254	1.79352e-09	COL4A2, COL4A1, COL3A1, COL16A1, COL5A2, C1QC, COL5A1, C1QA, COL14A1, COL6A3, COL1A2, COL6A2, COL12A1, COL6A1, COL10A1	996	37	19235	7.82929	9.8285e-07	8.19042e-08	2.61602e-06
GOTERM_BP_FAT	GO:0001944~vasculature development	41	0.409427	2.16011e-09	EMCN, CAV1, PGF, COL3A1, CSPG4, TNFSF13, PRRX2, ELK3, CXCL12, MMP2, EDNRA, CTGF, SEMA3C, QKI, SOX18, LOX, VEZF1, THBS1, PLXND1, ANGPTL4, RECK, COL18A1, SELP, EPAS1, PDPN, SMAD7, TGFBR2, COL15A1, MYH9, MMP14, ANXA2P1, COL5A1, THY1, ANXA2P2, LAMA4, BGN, MEOX2, ECSCR, COL1A2, TGFBR3, ENG	764	251	13528	2.89235	6.15846e-06	8.79782e-07	3.86758e-06
GOTERM_BP_FAT	GO:0006954~inflammatory response	48	0.479329	2.27341e-09	CYSLTR1, AIF1, C3, CCR1, STAT5B, C1R, C1S, C1QC, TLR8, TGFB1, S1PR3, NLRC4, HRH1, TNFRSF1B, CD46, ITGB6, SERPINA1, THBS1, NFX1, FN1, NOX4, SELP, IL2RA, PTGER3, LIPA, PDPN, LY96, CFB, NFRKB, F8, LYZ, SERPING1, MECOM, C1QA, SIGLEC1, TNFAIP6, CYBB, P2RX1, DARC, CXCL13, AOX1, C1RL, ALOX5, PLA2G4C, VSIG4, CD302, IGFBP4, PTAFR	764	325	13528	2.61516	6.48148e-06	8.10188e-07	4.07045e-06
GOTERM_BP_FAT	GO:0001568~blood vessel development	40	0.399441	3.55329e-09	EMCN, CAV1, PGF, COL3A1, CSPG4, TNFSF13, PRRX2, ELK3, CXCL12, MMP2, EDNRA, CTGF, SEMA3C, QKI, SOX18, LOX, VEZF1, THBS1, PLXND1, ANGPTL4, RECK, COL18A1, SELP, EPAS1, SMAD7, TGFBR2, COL15A1, MYH9, MMP14, ANXA2P1, COL5A1, THY1, ANXA2P2, LAMA4, BGN, MEOX2, ECSCR, COL1A2, TGFBR3, ENG	764	245	13528	2.89091	1.01304e-05	1.1256e-06	6.36202e-06
GOTERM_MF_FAT	GO:0019838~growth factor binding	25	2.48756	4.15134e-09	OSMR, COL3A1, TGFB3, WISP2, WISP1, CEP57, HTRA1, CTGF, IL4R, CSF2RB, COL6A1, HTRA3, THBS1, COL4A1, IL2RA, TGFBR2, COL5A1, ACVR2B, PDGFRA, COL1A2, PDGFRB, TGFBR3, ENG, IGFBP4, IL3RA	747	105	12983	4.13814	3.44146e-06	1.72073e-06	6.40213e-06
KEGG_PATHWAY	hsa04512:ECM-receptor interaction	22	2.18905	4.31402e-09	COL4A2, TNXB, COL4A1, COL3A1, ITGA1, ITGA11, ITGB5, COL5A3, COL5A2, COL5A1, SDC2, LAMA4, LAMB2, ITGB6, COL6A3, COL1A2, COL6A2, COL6A1, LAMC1, THBS1, THBS2, FN1	290	84	5085	4.59236	6.55731e-07	3.27866e-07	5.16346e-06
SP_PIR_KEYWORDS	disulfide bond	217	21.592	1.28803e-08	CADM3, OSMR, ATP1B2, PGF, FSTL1, PRKG1, C1QC, OGN, APOD, CTGF, CD46, FAP, COL12A1, RAB27A, RECK, CD3D, OLFML2B, F8, SERPING1, SIRPA, PRELP, THY1, C1QA, LILRB2, BTN3A1, NPC2, EGFLAM, LPAR5, GPBAR1, CD33, PDGFRA, NPTN, PDGFRB, HLA-DPA1, LAMC1, VSIG4, ADAMTS2, ADAMTS4, HLA-DRA, GCNT4, HLA-DRB1, PTH1R, ITGA11, IFI30, LAMB2, PROCR, HLA-DRB5, FGL2, HLA-DPB1, COL18A1, BMP1, CFB, TGFBR2, S100A11, SLAMF8,…	996	2924	19235	1.43323	7.05836e-06	5.42953e-07	1.87871e-05
GOTERM_BP_FAT	GO:0031589~cell-substrate adhesion	23	0.229678	1.88475e-08	LIMS1, COL3A1, ITGA1, ITGA11, ITGB5, COL5A3, ECM2, THY1, SIGLEC1, LYVE1, ARHGAP6, SNED1, SORBS1, TSC1, CTGF, FREM1, FBLN5, ILK, ITGB6, PKD2, ANTXR1, LAMC1, FN1	764	98	13528	4.15568	5.37329e-05	5.37342e-06	3.37457e-05
UP_SEQ_FEATURE	disulfide bond	209	20.796	4.84584e-08	CADM3, OSMR, ATP1B2, PGF, FSTL1, PRKG1, C1QC, OGN, APOD, CTGF, CD46, FAP, RAB27A, RECK, CD3D, OLFML2B, F8, SERPING1, SIRPA, THY1, PRELP, C1QA, LILRB2, BTN3A1, NPC2, EGFLAM, LPAR5, GPBAR1, CD33, PDGFRA, NPTN, PDGFRB, HLA-DPA1, LAMC1, VSIG4, ADAMTS2, ADAMTS4, HLA-DRA, GCNT4, HLA-DRB1, PTH1R, ITGA11, IFI30, LAMB2, PROCR, HLA-DRB5, FGL2, HLA-DPB1, COL18A1, BMP1, CFB, TGFBR2, S100A11, SLAMF8, HGF, GAS…	996	2819	19113	1.42272	0.000140035	3.50106e-05	8.68947e-05
GOTERM_BP_FAT	GO:0007160~cell-matrix adhesion	21	0.209706	8.17847e-08	LIMS1, COL3A1, ITGA1, ITGA11, ITGB5, COL5A3, ECM2, THY1, SIGLEC1, LYVE1, ARHGAP6, SNED1, SORBS1, TSC1, CTGF, FREM1, FBLN5, ILK, ITGB6, PKD2, FN1	764	89	13528	4.17801	0.000233141	2.11969e-05	0.000146432
UP_SEQ_FEATURE	domain:LIM zinc-binding 3	11	1.09453	2.23219e-07	LIMS1, PDLIM7, PRICKLE1, LPP, ABLIM3, PDLIM5, PRICKLE2, FHL3, FHL2, TGFB1I1, TES	996	25	19113	8.44349	0.000644896	0.000129012	0.000400272
SP_PIR_KEYWORDS	cell binding	9	0.895522	2.31759e-07	LAMA4, COL4A2, LAMB2, COL4A1, COL6A3, COL6A2, COL6A1, LAMC1, COL16A1	996	15	19235	11.5873	0.000126996	9.07166e-06	0.000338041
SP_PIR_KEYWORDS	Ehlers-Danlos syndrome	8	0.79602	2.66741e-07	ZNF469, TNXB, PLOD1, COL3A1, COL1A2, COL5A2, ADAMTS2, COL5A1	996	11	19235	14.0453	0.000146164	9.7449e-06	0.000389066
GOTERM_MF_FAT	GO:0005539~glycosaminoglycan binding	26	2.58706	3.52972e-07	FGF7, MAMDC2, PGF, FSTL1, DCN, CRISPLD2, CTGF, THBS1, THBS2, FN1, SELP, TNXB, TGFBR2, CCDC80, COL5A3, ECM2, COL5A1, PRELP, TNFAIP6, LYVE1, CCL14, EGFLAM, BGN, LAYN, TGFBR3, ENG	747	140	12983	3.22775	0.000292571	9.75332e-05	0.000544346
GOTERM_MF_FAT	GO:0005518~collagen binding	13	1.29353	4.1312e-07	SMAD7, LUM, ITGA11, ITGA1, SPARC, DCN, ECM2, COL5A3, SERPINH1, COL14A1, ANTXR1, THBS1, FN1	747	36	12983	6.27618	0.000342418	8.56154e-05	0.000637105
GOTERM_MF_FAT	GO:0005178~integrin binding	16	1.59204	7.93763e-07	TNXB, COL3A1, ITGA1, ECM2, COL16A1, TIMP2, COL5A1, THY1, VCAM1, NISCH, CTGF, FBLN5, TGFBI, ILK, ITGB6, THBS1	747	59	12983	4.71327	0.000657813	0.000131597	0.00122412
GOTERM_BP_FAT	GO:0048514~blood vessel morphogenesis	32	0.319553	8.85438e-07	EMCN, CAV1, PGF, CSPG4, TNFSF13, PRRX2, ELK3, CXCL12, EDNRA, CTGF, SEMA3C, QKI, SOX18, VEZF1, THBS1, PLXND1, ANGPTL4, COL18A1, SELP, EPAS1, SMAD7, TGFBR2, COL15A1, MYH9, MMP14, ANXA2P1, THY1, ANXA2P2, BGN, MEOX2, ECSCR, ENG	764	211	13528	2.68539	0.0025212	0.000210343	0.00158533
UP_SEQ_FEATURE	region of interest:Triple-helical region	10	0.995025	1.14161e-06	COL4A2, COL4A1, COL6A3, COL3A1, COL6A2, COL6A1, COL5A3, COL8A2, COL5A1, COL10A1	996	23	19113	8.34337	0.00329382	0.000549725	0.0020471
UP_SEQ_FEATURE	domain:VWFC	9	0.895522	1.43804e-06	WISP2, WISP1, CTGF, COL3A1, FSTL1, ECM2, THBS1, COL5A2, THBS2	996	18	19113	9.59488	0.0041473	0.000593527	0.00257863
GOTERM_CC_FAT	GO:0031093~platelet alpha granule lumen	13	0.129818	1.87255e-06	F8, TGFB3, SERPING1, SPARC, HGF, MMRN1, TGFB1, TIMP1, SERPINA1, THBS1, PROS1, THBS2, FN1	731	41	12782	5.54423	0.000926482	0.000115857	0.0026927
GOTERM_CC_FAT	GO:0005924~cell-substrate adherens junction	21	0.209706	1.94506e-06	NOX4, CAV2, DIXDC1, CAV1, TLN1, LIMS1, LPP, FERMT2, FHL2, HCFC2, TENC1, VCL, WNT2, PGM5, SORBS1, LAYN, ARPC2, ILK, FAIM3, TGFB1I1, TES	731	106	12782	3.46414	0.000962345	0.000106973	0.00279698
GOTERM_CC_FAT	GO:0031091~platelet alpha granule	15	0.14979	2.13802e-06	SELP, F8, TGFB3, SERPING1, SPARC, HGF, MMRN1, TGFB1, TIMP1, PECAM1, SERPINA1, THBS1, THBS2, PROS1, FN1	731	56	12782	4.68365	0.00105776	0.000105826	0.00307444
GOTERM_MF_FAT	GO:0001871~pattern binding	26	0.259637	2.21392e-06	FGF7, MAMDC2, PGF, FSTL1, DCN, CRISPLD2, CTGF, THBS1, THBS2, FN1, SELP, TNXB, TGFBR2, CCDC80, COL5A3, ECM2, COL5A1, PRELP, TNFAIP6, LYVE1, CCL14, EGFLAM, BGN, LAYN, TGFBR3, ENG	747	154	12983	2.93432	0.00183366	0.000305843	0.00341422
GOTERM_MF_FAT	GO:0030247~polysaccharide binding	26	2.58706	2.21392e-06	FGF7, MAMDC2, PGF, FSTL1, DCN, CRISPLD2, CTGF, THBS1, THBS2, FN1, SELP, TNXB, TGFBR2, CCDC80, COL5A3, ECM2, COL5A1, PRELP, TNFAIP6, LYVE1, CCL14, EGFLAM, BGN, LAYN, TGFBR3, ENG	747	154	12983	2.93432	0.00183366	0.000305843	0.00341422
SP_PIR_KEYWORDS	metal-binding	208	20.6965	2.32772e-06	PLEKHM3, PDLIM7, PLEKHM1, PDLIM5, ADCY5, UTRN, MYLIP, EPT1, ZNF253, BTK, BRPF3, PLOD1, PRIM2, ZNF397, GIT2, LUC7L2, COL10A1, ZNF644, YY1, ZNF507, F8, ZNF791, UBR1, MECOM, ESCO2, PGM5, ZZZ3, PRDM2, TGFB1I1, NEK4, ADAMTS2, ADAMTS4, ZNF517, ZNF510, ZNF232, ZNF619, VEZF1, COL18A1, ZBTB47, BMP1, IKZF1, ZNF620, TGFBR2, CREBBP, KLF15, ZBTB44, GAS6, ZNF385D, ZCCHC24, ZNFX1, ARSI, ZBTB39, ZEB2, MMP28, ZEB…	996	2972	19235	1.3516	0.00127478	7.97213e-05	0.00339514
GOTERM_BP_FAT	GO:0001525~angiogenesis	25	0.24965	2.622e-06	EMCN, PGF, CSPG4, TNFSF13, ELK3, CXCL12, EDNRA, CTGF, SOX18, PLXND1, VEZF1, THBS1, ANGPTL4, COL18A1, EPAS1, TGFBR2, COL15A1, MMP14, ANXA2P1, MYH9, ANXA2P2, THY1, MEOX2, ECSCR, ENG	764	148	13528	2.99101	0.00744745	0.00057486	0.00469447
GOTERM_CC_FAT	GO:0015629~actin cytoskeleton	36	0.359497	4.17754e-06	CGNL1, PDLIM7, AIF1, PDLIM5, CALD1, UTRN, FERMT2, FHL3, STK17B, TPM2, CAPZB, TPM1, DSTN, MYL9, VCL, ARHGAP6, SORBS1, ARPC2, GSN, ILK, PKD2, BMF, CDC42EP3, SYNPO, CRYAB, ACTA2, MYH9, PALLD, ARPC1B, PGM5, SMTN, TSC1, CLIC4, ABL2, SEPT7, ADD1	731	269	12782	2.34009	0.00206575	0.000187972	0.00600716
GOTERM_CC_FAT	GO:0005925~focal adhesion	20	0.19972	4.26552e-06	NOX4, CAV2, DIXDC1, CAV1, TLN1, LIMS1, LPP, FERMT2, FHL2, HCFC2, TENC1, VCL, WNT2, PGM5, LAYN, ARPC2, ILK, FAIM3, TGFB1I1, TES	731	102	12782	3.42856	0.00210921	0.000175938	0.00613367
GOTERM_CC_FAT	GO:0060205~cytoplasmic membrane-bounded vesicle lumen	13	0.129818	4.26728e-06	F8, TGFB3, SERPING1, SPARC, HGF, MMRN1, TGFB1, TIMP1, SERPINA1, THBS1, PROS1, THBS2, FN1	731	44	12782	5.16621	0.00211008	0.000162472	0.00613621
SP_PIR_KEYWORDS	zinc	160	15.9204	4.64867e-06	RNASEL, PLEKHM3, PDLIM7, PLEKHM1, PDLIM5, UTRN, ZXDC, MYLIP, MCM10, ZNF253, MMP2, BTK, ASPA, BRPF3, RNF38, ZNF397, GIT2, LUC7L2, ZNF445, ZNF446, KCND3, ZNF644, ZNF507, YY1, MTA1, ZNF791, UBR1, MECOM, ESCO2, ZNF192, EP300, RPAIN, NBR1, RNF138, ZZZ3, PYGO2, PRDM2, TGFB1I1, ADAMTS2, RNF20, ADAMTS4, TSHZ3, ZFAND3, ZNF517, ZNF510, ZNF232, ZNF619, TIMP2, TIMP3, NR2C2, TIMP1, ZNF428, RNF169, ADAM33, RNF…	996	2189	19235	1.41159	0.00254424	0.00014984	0.00678031
GOTERM_CC_FAT	GO:0030055~cell-substrate junction	21	0.209706	4.71949e-06	NOX4, CAV2, DIXDC1, CAV1, TLN1, LIMS1, LPP, FERMT2, FHL2, HCFC2, TENC1, VCL, WNT2, PGM5, SORBS1, LAYN, ARPC2, ILK, FAIM3, TGFB1I1, TES	731	112	12782	3.27856	0.00233343	0.000166854	0.00678645
GOTERM_CC_FAT	GO:0031983~vesicle lumen	13	0.129818	7.08418e-06	F8, TGFB3, SERPING1, SPARC, HGF, MMRN1, TGFB1, TIMP1, SERPINA1, THBS1, PROS1, THBS2, FN1	731	46	12782	4.94159	0.00350054	0.000233751	0.0101866
GOTERM_CC_FAT	GO:0005912~adherens junction	25	0.24965	7.34552e-06	CAV2, CAV1, LIMS1, TLN1, FERMT2, GJA1, FHL2, HCFC2, TENC1, VCL, WNT2, SORBS1, ARPC2, ILK, TES, NOX4, DIXDC1, TMEM204, SMAD7, LPP, MYH9, PGM5, LAYN, FAIM3, TGFB1I1	731	155	12782	2.82026	0.00362944	0.000227227	0.0105624
GOTERM_CC_FAT	GO:0032432~actin filament bundle	10	0.0998602	7.97346e-06	PGM5, PDLIM7, SORBS1, CRYAB, ILK, FERMT2, FHL3, MYH9, TPM1, SEPT7	731	26	12782	6.72524	0.0039391	0.000232142	0.0114653
GOTERM_BP_FAT	GO:0051271~negative regulation of cell motion	15	0.14979	8.25844e-06	SP100, SMAD7, GREM1, TPM1, VASH1, TGFB1, THY1, VCL, NISCH, CLIC4, ILK, RRAS, TGFBR3, THBS1, RNF20	764	63	13528	4.21591	0.0232699	0.00168037	0.0147853
GOTERM_BP_FAT	GO:0030324~lung development	19	0.189734	9.15547e-06	CAV2, FGF7, LIPA, EPAS1, PDPN, TGFBR2, TGFB3, MMP14, GLI3, WNT2, ACVR2B, EP300, CRISPLD2, CTGF, PDGFRA, HOPX, HSD11B1, LOX, ADAMTS2	764	99	13528	3.39828	0.0257646	0.00173864	0.0163912
INTERPRO	IPR006703:AIG1	6	0.597015	9.21376e-06	GIMAP2, GIMAP4, GIMAP6, GIMAP7, GIMAP8, GIMAP1	911	7	16659	15.6741	0.0119156	0.00597565	0.0150443
GOTERM_BP_FAT	GO:0042060~wound healing	28	0.279609	9.26542e-06	FGF7, COL3A1, TGFB3, ELK3, MMRN1, TPM1, TIMP3, TGFB1, DYSF, PROCR, GSN, SERPINA1, LOX, ENTPD1, RAB27A, FN1, EFEMP2, TGFBR2, F8, SERPING1, COL5A1, PLSCR4, P2RX1, FBLN5, CD59, PDGFRA, ENG, PROS1	764	191	13528	2.59576	0.02607	0.00164963	0.016588
GOTERM_CC_FAT	GO:0044459~plasma membrane part	171	1.70761	1.05109e-05	CADM3, OSMR, AIF1, UTRN, CSPG4, TGFB3, TSPAN7, TNFSF13, VIPR1, AQP1, SLC7A7, VCL, WNT2, S1PR3, DYSF, CD46, PDE4A, ILK, RALB, RRAS, GNG2, RAB27A, PLD1, KCND3, TMEM204, MAGI2, MAGI1, CD3D, PDPN, NCF4, GEM, HLA-E, MYH9, THY1, IGSF6, LILRB2, PGM5, EGFLAM, PTRF, CD33, PDGFRA, PDGFRB, HAS2, HLA-DPA1, TGFB1I1, PMP22, NEU3, ADD1, HLA-DRA, COPZ2, CAV2, CGNL1, CAV1, EMCN, PANX1, CYSLTR1, HLA-DRB1, MRAS, PT…	731	2203	12782	1.35726	0.00518941	0.000289009	0.0151137
GOTERM_MF_FAT	GO:0048407~platelet-derived growth factor binding	7	0.696517	1.27052e-05	COL4A1, COL3A1, COL1A2, PDGFRA, PDGFRB, COL6A1, COL5A1	747	11	12983	11.0601	0.0104774	0.00150353	0.0195919
UP_SEQ_FEATURE	domain:TSP N-terminal	9	0.895522	1.27596e-05	COL18A1, COL14A1, COL15A1, COL12A1, COL5A3, COL16A1, THBS1, THBS2, COL5A1	996	23	19113	7.50904	0.0362038	0.00459882	0.0228778
GOTERM_BP_FAT	GO:0030336~negative regulation of cell migration	14	0.139804	1.28191e-05	SMAD7, GREM1, TPM1, VASH1, TGFB1, THY1, VCL, NISCH, CLIC4, ILK, RRAS, TGFBR3, THBS1, RNF20	764	57	13528	4.34904	0.0358876	0.00214754	0.0229495
GOTERM_BP_FAT	GO:0030323~respiratory tube development	19	0.189734	1.40685e-05	CAV2, FGF7, LIPA, EPAS1, PDPN, TGFBR2, TGFB3, MMP14, GLI3, WNT2, ACVR2B, EP300, CRISPLD2, CTGF, PDGFRA, HOPX, HSD11B1, LOX, ADAMTS2	764	102	13528	3.29833	0.0393158	0.00222583	0.025186
GOTERM_BP_FAT	GO:0035295~tube development	30	0.299581	1.72427e-05	CAV2, FGF7, PGF, TGFB3, PTK7, ZEB2, GREM1, CXCL12, GLI3, EDNRA, WNT2, CRISPLD2, CTGF, ILK, LOX, PLXND1, HECTD1, LIPA, EPAS1, PDPN, TGFBR2, MMP14, ACVR2B, EP300, TSC1, PDGFRA, HSD11B1, HOPX, ADAMTS2, ENG	764	220	13528	2.41456	0.0479705	0.00258398	0.0308677
UP_SEQ_FEATURE	domain:C1q	10	0.995025	1.93127e-05	C1QA, C1QTNF7, C1QTNF3, C1QTNF1, COL8A1, MMRN1, C1QC, COL8A2, EMILIN1, COL10A1	996	31	19113	6.19024	0.0542853	0.0061824	0.0346256
GOTERM_CC_FAT	GO:0005583~fibrillar collagen	7	0.0699021	2.33436e-05	TNXB, LUM, COL3A1, COL1A2, COL5A3, COL5A2, COL5A1	731	12	12782	10.2	0.0114887	0.000607984	0.033563
GOTERM_BP_FAT	GO:0030155~regulation of cell adhesion	22	0.219692	2.64199e-05	EMCN, SMAD7, STAT5A, STAT5B, CCDC80, CYTH3, FXYD5, ECM2, MMP14, TPM1, TGFB1, EMILIN1, ARHGAP6, LAMA4, EGFLAM, TSC1, GSN, TGFBI, ILK, COL8A1, THBS1, ENG	764	137	13528	2.84343	0.0725571	0.00375912	0.0472931
SP_PIR_KEYWORDS	actin binding	11	1.09453	2.68523e-05	TAGLN, GSN, CALD1, UTRN, CNN1, MSN, FLNC, ANXA2P1, TPM1, PLS3, DSTN	996	40	19235	5.31087	0.0146075	0.000817179	0.0391594
GOTERM_BP_FAT	GO:0040013~negative regulation of locomotion	14	0.139804	2.78935e-05	SMAD7, GREM1, TPM1, VASH1, TGFB1, THY1, VCL, NISCH, CLIC4, ILK, RRAS, TGFBR3, THBS1, RNF20	764	61	13528	4.06386	0.0764454	0.00377976	0.0499303
GOTERM_BP_FAT	GO:0060541~respiratory system development	19	0.189734	3.14496e-05	CAV2, FGF7, LIPA, EPAS1, PDPN, TGFBR2, TGFB3, MMP14, GLI3, WNT2, ACVR2B, EP300, CRISPLD2, CTGF, PDGFRA, HOPX, HSD11B1, LOX, ADAMTS2	764	108	13528	3.11509	0.0857618	0.00406735	0.0562941
GOTERM_BP_FAT	GO:0051270~regulation of cell motion	27	0.269623	3.18161e-05	STAT5B, ABI3, GREM1, CXCL12, TPM1, TGFB1, VCL, NISCH, ILK, RRAS, THBS1, COL18A1, SELP, PLD1, SP100, PDPN, SMAD7, SPHK1, VASH1, THY1, LAMA4, CLIC4, ETS1, PDGFRA, PDGFRB, TGFBR3, RNF20	764	193	13528	2.47712	0.0867167	0.00393611	0.0569501
SP_PIR_KEYWORDS	zinc-finger	127	12.6368	3.34187e-05	RNASEL, PLEKHM3, PLEKHM1, UTRN, ZXDC, MYLIP, ZNF253, MCM10, BTK, BRPF3, RNF38, ZNF397, GIT2, LUC7L2, ZNF445, ZNF446, ZNF644, YY1, ZNF507, ZNF791, MTA1, UBR1, MECOM, ESCO2, ZNF192, EP300, RPAIN, NBR1, PYGO2, ZZZ3, RNF138, PRDM2, RNF20, TSHZ3, ZFAND3, ZNF517, ZNF510, ZNF232, ZNF619, NR2C2, ZNF428, RNF169, RNF11, VEZF1, FGD5, ZNF423, ZBTB47, SHPRH, IKZF1, ZNF620, CREBBP, KLF15, ZBTB44, MSL2, PHF3, P…	996	1718	19235	1.42762	0.0181471	0.000963418	0.0487332
GOTERM_CC_FAT	GO:0001725~stress fiber	9	0.0898742	3.53277e-05	PGM5, PDLIM7, SORBS1, ILK, FERMT2, FHL3, MYH9, TPM1, SEPT7	731	24	12782	6.55711	0.0173355	0.000873994	0.0507895
INTERPRO	IPR001073:Complement C1q protein	10	0.995025	3.73417e-05	C1QA, C1QTNF7, C1QTNF3, C1QTNF1, COL8A1, MMRN1, C1QC, COL8A2, EMILIN1, COL10A1	911	32	16659	5.71453	0.0474212	0.0160637	0.0609587
UP_SEQ_FEATURE	domain:LIM zinc-binding 2	12	1.19403	4.13892e-05	LIMS1, PDLIM7, PRICKLE1, LPP, ABLIM3, PDLIM5, PRICKLE2, FHL3, LMCD1, FHL2, TGFB1I1, TES	996	50	19113	4.60554	0.11274	0.0118905	0.0741924
UP_SEQ_FEATURE	domain:LIM zinc-binding 1	12	1.19403	4.13892e-05	LIMS1, PDLIM7, PRICKLE1, LPP, ABLIM3, PDLIM5, PRICKLE2, FHL3, LMCD1, FHL2, TGFB1I1, TES	996	50	19113	4.60554	0.11274	0.0118905	0.0741924
GOTERM_CC_FAT	GO:0070161~anchoring junction	25	0.24965	4.31839e-05	CAV2, CAV1, LIMS1, TLN1, FERMT2, GJA1, FHL2, HCFC2, TENC1, VCL, WNT2, SORBS1, ARPC2, ILK, TES, NOX4, DIXDC1, TMEM204, SMAD7, LPP, MYH9, PGM5, LAYN, FAIM3, TGFB1I1	731	172	12782	2.54152	0.0211496	0.00101741	0.0620808
GOTERM_BP_FAT	GO:0048771~tissue remodeling	13	0.129818	5.334e-05	CAV1, LIPA, EPAS1, MITF, PTH1R, TGFB3, CSPG4, MMP14, TGFB1, CTSK, BGN, TPP1, SEMA3C	764	56	13528	4.11051	0.141077	0.00631648	0.0954599
GOTERM_CC_FAT	GO:0044433~cytoplasmic vesicle part	26	0.259637	6.19901e-05	COPZ2, CAV2, TGFB3, GJA1, SYNGR1, MMRN1, TGFB1, TIMP1, WNT2, DAB2, COPB1, SERPINA1, THBS1, THBS2, RAB27A, FN1, SEC23A, SELP, SYNRG, F8, SERPING1, GRIA3, SPARC, HGF, PECAM1, PROS1	731	187	12782	2.43116	0.03022	0.00139385	0.0891052
UP_SEQ_FEATURE	repeat:LRR 9	20	1.99005	7.31361e-05	ASPN, FMOD, FLRT2, PODN, PODNL1, LRRC32, LRRC8C, LUM, DCN, ECM2, LRRC15, TLR8, PRELP, NLRC4, BGN, LRCH1, LRCH2, COL6A3, FBXL7, LRCH3	996	135	19113	2.84293	0.190526	0.0190321	0.131065
SP_PIR_KEYWORDS	heterodimer	17	1.69154	7.54237e-05	IL2RA, HLA-DRB1, ITGB5, HGF, HLA-E, CAPN2, C1QA, INHBA, CYBB, LRP1, HLA-DRB5, GUCY1A3, PDGFRB, HLA-DPA1, HLA-DPB1, FN1, HLA-DRA	996	103	19235	3.18746	0.0404911	0.00206455	0.109956
GOTERM_BP_FAT	GO:0030334~regulation of cell migration	24	0.239664	7.63843e-05	COL18A1, SELP, PLD1, PDPN, SMAD7, SPHK1, ABI3, GREM1, CXCL12, TPM1, VASH1, TGFB1, THY1, VCL, LAMA4, NISCH, CLIC4, ILK, PDGFRA, RRAS, TGFBR3, PDGFRB, THBS1, RNF20	764	169	13528	2.51458	0.195698	0.00867337	0.136675
GOTERM_CC_FAT	GO:0042383~sarcolemma	14	0.139804	8.91896e-05	KCND3, TGFB3, ANXA2P1, ANXA2P2, EDNRA, LAMP1, PGM5, DYSF, BGN, COL6A3, COL6A2, COL6A1, ALOX5, SGCA	731	67	12782	3.65372	0.0431904	0.00191776	0.128179
SP_PIR_KEYWORDS	disease mutation	117	11.6418	9.09019e-05	HGSNAT, FGF14, OSMR, STAT5B, TSPAN7, MMP2, C1QC, TGFB1, BTK, VCL, SLC7A7, ASPA, DYSF, PLOD1, IDS, CD46, TGFBI, VPS13B, COL10A1, RAB27A, CRYAB, CRTAP, MED12, F8, SECISBP2, SERPING1, UBR1, OPTN, MYH9, ESCO2, EP300, NPC2, HSPB8, COL1A2, PMP22, CAV1, PTH1R, CTSA, RRM2B, ABCA1, TIMP3, LAMB2, RPL5, BCOR, FN1, EPAS1, EFEMP2, TGFBR2, EFEMP1, CREBBP, WRN, PRICKLE1, P2RX1, TSC1, PRKAR1A, ANTXR2, ENG, ALG12…	996	1591	19235	1.4202	0.048596	0.0023694	0.132507
GOTERM_CC_FAT	GO:0042641~actomyosin	9	0.0898742	9.15182e-05	PGM5, PDLIM7, SORBS1, ILK, FERMT2, FHL3, MYH9, TPM1, SEPT7	731	27	12782	5.82855	0.0442927	0.00188587	0.131523
SP_PIR_KEYWORDS	collagen binding	5	0.497512	9.81735e-05	FMOD, DCN, SPARC, SERPINH1, FN1	996	6	19235	16.0935	0.05238	0.00244255	0.1431
GOTERM_CC_FAT	GO:0031252~cell leading edge	21	0.209706	0.000108151	TLN1, PLD1, PDLIM7, AIF1, PDPN, S100A11, ABI3, CYTH3, MYH9, CAPZB, TPM1, TSC1, LAYN, GSN, ARPC2, PDE4A, FAP, ARHGAP1, ANTXR1, FGD5, FBXO10	731	138	12782	2.66086	0.0521299	0.00213922	0.15541
INTERPRO	IPR003129:Laminin G, thrombospondin-type, N-terminal	8	0.79602	0.000117261	COL14A1, COL15A1, COL12A1, COL5A3, COL16A1, THBS1, THBS2, COL5A1	911	22	16659	6.64964	0.141497	0.037423	0.191306
INTERPRO	IPR008983:Tumour necrosis factor-like	11	1.09453	0.000125002	C1QA, C1QTNF7, C1QTNF3, C1QTNF1, TNFSF13, COL8A1, MMRN1, C1QC, COL8A2, EMILIN1, COL10A1	911	45	16659	4.47003	0.150101	0.0320043	0.203923
SP_PIR_KEYWORDS	angiogenesis	13	1.29353	0.000127137	COL4A2, COL4A1, EPAS1, PGF, COL15A1, CSPG4, TNFSF13, MMP2, ECSCR, COL8A1, COL8A2, FN1, ANGPTL4	996	66	19235	3.80393	0.0673035	0.00302478	0.185281
SP_PIR_KEYWORDS	beta-hydroxyasparagine	6	0.597015	0.000130393	LRP1, C1R, C1S, THBS1, THBS2, PROS1	996	11	19235	10.534	0.0689667	0.00297308	0.190023
UP_SEQ_FEATURE	repeat:LRR 4	29	2.88557	0.000132034	ASPN, FMOD, PODNL1, PODN, GPR124, LRRC32, LUM, LRRC8C, DCN, LRRC15, TLR8, FBXL19, ISLR, OGN, NLRC4, NISCH, LRRC59, COL6A3, LGI2, FLRT2, ECM2, TPBG, LRRC23, PRELP, BGN, LRCH1, LRCH2, LRCH3, FBXL7	996	252	19113	2.20835	0.317235	0.0313001	0.236497
SP_PIR_KEYWORDS	basement membrane	10	0.995025	0.000132885	LAMA4, COL4A2, LAMB2, COL4A1, FREM1, LAMC1, SPARC, ANXA2P1, COL8A1, COL8A2	996	39	19235	4.95186	0.0702371	0.00290879	0.19365
GOTERM_BP_FAT	GO:0006952~defense response	58	0.579189	0.000141141	AIF1, STAT5B, C1QC, TGFB1, TLR8, S1PR3, NLRC4, CD46, SERPINA1, NFX1, RAB27A, PLD1, PTGER3, SP100, LY96, PDPN, F8, LYZ, SERPING1, CLIC1, MECOM, C1QA, SIGLEC1, INHBA, LILRB2, TNFAIP6, DARC, MNDA, FAIM3, VSIG4, PTAFR, HLA-DRA, CYSLTR1, C3, CCR1, C1R, C1S, HRH1, TNFRSF1B, ITGB6, THBS1, VEZF1, FN1, NOX4, SELP, IL2RA, LIPA, CFB, NFRKB, CYBB, P2RX1, CXCL13, AOX1, C1RL, ALOX5, PLA2G4C, CD302, IGFBP4	764	615	13528	1.66991	0.331301	0.0153586	0.252406
GOTERM_MF_FAT	GO:0030246~carbohydrate binding	39	3.8806	0.000147854	EMCN, FGF7, MAMDC2, PGF, GALNT5, CD248, FSTL1, DCN, CTGF, CRISPLD2, CLEC2B, THBS1, THBS2, FN1, SELP, TNXB, LGALS1, MRC2, TGFBR2, CCDC80, SIGLEC10, COL5A3, ECM2, COL5A1, PRELP, SIGLEC1, TNFAIP6, LYVE1, BGN, EGFLAM, CCL14, LAYN, CD33, FREM1, SIGLEC7, GFPT2, TGFBR3, ENG, CD302	747	354	12983	1.91477	0.115365	0.0152058	0.227776
UP_SEQ_FEATURE	repeat:LRR 5	27	2.68657	0.000183801	ASPN, FMOD, PODNL1, PODN, GPR124, LRRC32, LUM, LRRC8C, DCN, LRRC15, TLR8, ISLR, OGN, NLRC4, NISCH, COL6A3, LRRC59, FLRT2, ECM2, LRRC23, TPBG, PRELP, BGN, LRCH1, LRCH2, LRCH3, FBXL7	996	231	19113	2.24296	0.412121	0.0400405	0.329077
GOTERM_BP_FAT	GO:0040012~regulation of locomotion	25	0.24965	0.000206048	IL16, ABI3, GREM1, CXCL12, TPM1, TGFB1, VCL, NISCH, ILK, RRAS, THBS1, COL18A1, SELP, PLD1, SMAD7, PDPN, SPHK1, VASH1, THY1, LAMA4, CLIC4, PDGFRA, PDGFRB, TGFBR3, RNF20	764	192	13528	2.30557	0.444287	0.0215243	0.368278
SMART	SM00110:C1Q	10	0.995025	0.00021848	C1QA, C1QTNF7, C1QTNF3, C1QTNF1, COL8A1, MMRN1, C1QC, COL8A2, EMILIN1, COL10A1	626	32	9079	4.53225	0.0618104	0.0618104	0.290361
GOTERM_CC_FAT	GO:0016323~basolateral plasma membrane	26	0.259637	0.000233111	CAV2, CAV1, LIMS1, TLN1, FERMT2, PTH1R, FHL2, HCFC2, AQP1, TENC1, VCL, WNT2, SORBS1, ARPC2, P2RY2, ILK, MSN, TES, NOX4, DIXDC1, STX2, LPP, PGM5, LAYN, FAIM3, TGFB1I1	731	203	12782	2.23954	0.108993	0.00442876	0.334693
GOTERM_BP_FAT	GO:0032101~regulation of response to external stimulus	22	0.219692	0.000236134	SELP, CAV1, IL2RA, IL16, PDPN, OSMR, C3, STAT5A, STAT5B, TGFBR2, SERPING1, GREM1, ANXA2P1, CXCL12, TGFB1, ANXA2P2, EDNRA, TNFRSF1B, SERPINF1, HOPX, CALCRL, THBS1	764	159	13528	2.45	0.489976	0.0237595	0.421945
GOTERM_MF_FAT	GO:0008201~heparin binding	17	1.69154	0.000246822	SELP, FGF7, TNXB, PGF, CCDC80, FSTL1, COL5A3, ECM2, COL5A1, PRELP, CCL14, CRISPLD2, CTGF, TGFBR3, THBS1, THBS2, FN1	747	103	12983	2.86857	0.18506	0.0224813	0.379968
UP_SEQ_FEATURE	repeat:LRR 12	15	1.49254	0.000246905	ASPN, FMOD, PODNL1, PODN, LRRC32, LUM, LRRC8C, DCN, ECM2, LRRC15, TLR8, PRELP, NLRC4, BGN, COL6A3	996	91	19113	3.16315	0.510144	0.0496971	0.441821
SP_PIR_KEYWORDS	LIM domain	13	1.29353	0.000260734	LIMS1, PDLIM7, LPP, ABLIM3, PDLIM5, MICAL2, FHL3, LMCD1, FHL2, PRICKLE1, PRICKLE2, TGFB1I1, TES	996	71	19235	3.53605	0.13316	0.00548111	0.379632
SP_PIR_KEYWORDS	calcium binding	16	1.59204	0.000260976	FBN1, S100A11, C1R, SPARC, C1S, ANXA2P1, CAPN2, PRKCB, ANXA6, LRP1, LAMB2, LAMC1, THBS1, THBS2, PLS3, CDH11	996	103	19235	2.99996	0.133275	0.00528352	0.379983
UP_SEQ_FEATURE	repeat:LRR 8	20	1.99005	0.0002736	ASPN, FMOD, FLRT2, PODN, PODNL1, LRRC32, LRRC8C, LUM, DCN, ECM2, LRRC15, TLR8, PRELP, NLRC4, BGN, LRCH1, LRCH2, COL6A3, FBXL7, LRCH3	996	149	19113	2.57581	0.546523	0.0513551	0.489479
GOTERM_BP_FAT	GO:0001936~regulation of endothelial cell proliferation	9	0.0898742	0.000309356	WNT2, CAV2, POLD4, CAV1, PGF, TNFSF13, THBS1, ENG, VASH1	764	32	13528	4.98004	0.586092	0.0299597	0.552443
GOTERM_BP_FAT	GO:0070482~response to oxygen levels	20	0.19972	0.000356049	CAV1, EPAS1, PDPN, PGF, CREBBP, STAT5B, TGFB3, CAPN2, MMP14, MMP2, TGFB1, EDNRA, EP300, PLOD1, ADM, PDGFRA, SERPINA1, THBS1, ENG, ANGPTL4	764	141	13528	2.5116	0.637697	0.0332763	0.635575
GOTERM_CC_FAT	GO:0001726~ruffle	13	0.129818	0.000362166	TLN1, PDLIM7, PDPN, AIF1, S100A11, CYTH3, MYH9, TPM1, LAYN, PDE4A, ARHGAP1, FGD5, FBXO10	731	67	12782	3.39274	0.164149	0.00661891	0.519537
UP_SEQ_FEATURE	repeat:LRR 7	22	2.18905	0.000365043	ASPN, FMOD, FLRT2, PODN, PODNL1, LRRC32, LRRC8C, LUM, DCN, ECM2, LRRC15, TPBG, TLR8, PRELP, OGN, NLRC4, BGN, LRCH1, LRCH2, COL6A3, FBXL7, LRCH3	996	177	19113	2.38517	0.651865	0.0638203	0.652569
GOTERM_MF_FAT	GO:0032403~protein complex binding	25	2.48756	0.000368034	COL3A1, TIMP2, VCAM1, NISCH, SORBS1, CTGF, ITGB6, ILK, TGFBI, THBS1, FCGR3A, MAGI2, TNXB, SMAD7, ITGA1, WRN, ECM2, COL16A1, COL5A1, THY1, ACVR2B, RPAIN, CLIC4, FBLN5, ENG	747	196	12983	2.21686	0.262992	0.0300547	0.566072
UP_SEQ_FEATURE	repeat:LRR 10	17	1.69154	0.000368812	ASPN, FMOD, FLRT2, PODNL1, PODN, LRRC32, LUM, LRRC8C, DCN, ECM2, LRRC15, TLR8, PRELP, NLRC4, BGN, COL6A3, FBXL7	996	117	19113	2.78826	0.655639	0.0607839	0.659287
GOTERM_BP_FAT	GO:0002526~acute inflammatory response	16	0.159776	0.000370269	PTGER3, CFB, C3, STAT5B, F8, SERPING1, C1R, C1S, C1QC, C1QA, P2RX1, CD46, C1RL, SERPINA1, VSIG4, FN1	764	98	13528	2.89091	0.652098	0.0334857	0.660881
INTERPRO	IPR001715:Calponin-like actin-binding	13	1.29353	0.000371883	DIXDC1, MICAL2, UTRN, NAV3, FLNC, SYNE1, SMTN, TAGLN, LRCH1, LRCH2, LRCH3, CNN1, PLS3	911	70	16659	3.39606	0.383631	0.0774849	0.605528
GOTERM_MF_FAT	GO:0008092~cytoskeletal protein binding	49	4.87562	0.000384551	TLN1, AIF1, PDLIM5, UTRN, MYLIP, SDC2, DSTN, VCL, GSN, MSN, LMOD1, PLS3, RAB27A, FMNL3, CRYAB, ANXA2P1, PALLD, FLNC, MYH9, ANXA2P2, ARPC1B, RAB11FIP5, EPB41L3, SMTN, TAGLN, PRNP, ADD1, RABGAP1, CALD1, ABLIM3, FHL3, TPM2, FXYD5, CAPZB, TPM1, TUBGCP3, NUMA1, SORBS1, ARPC2, PKD2, CNN1, CDC42EP3, SYNPO, DIXDC1, CAPN2, SYNE1, YWHAH, ANTXR1, MYLK	747	504	12983	1.68974	0.273018	0.0285706	0.591406
BIOCARTA	h_reckPathway:Inhibition of Matrix Metalloproteinases	6	0.0599161	0.000420145	RECK, MMP14, TIMP2, TIMP3, MMP2, TIMP1	125	9	1437	7.664	0.0712921	0.0712921	0.514351
GOTERM_BP_FAT	GO:0002684~positive regulation of immune system process	28	0.279609	0.000420958	C3, STAT5A, TBX21, STAT5B, TNFSF13, C1R, C1S, C1QC, CXCL12, TGFB1, TLR8, VCAM1, CD46, IL4R, CD2, THBS1, IL2RA, IKZF1, CFB, TGFBR2, SERPING1, SOCS5, GIMAP1, THY1, C1QA, C1RL, VSIG4, HLA-DRA	764	238	13528	2.08315	0.698927	0.0368177	0.751032
SP_PIR_KEYWORDS	cytoskeleton	54	5.37313	0.000441801	TLN1, CCIN, PDLIM7, AIF1, UTRN, FERMT2, LATS1, LATS2, VCL, PBXIP1, GSN, LMOD1, MSN, ACTA2, MICAL2, PALLD, FLNC, TACC1, EPB41L3, ARPC1B, PGM5, SMTN, NAV1, SPAG5, LCA5, SGCD, TGFB1I1, SEPT7, SGCA, ADD1, RABGAP1, CALD1, AKAP12, ITGB5, TPM2, CAPZB, TPM1, TUBGCP4, FAM65B, TUBGCP3, CEP57, SORBS1, ARPC2, ITGB6, FGD5, CDC42EP3, CDC42EP5, SYNPO, ACTB, CEP192, TTC21B, NEDD1, SYNE1, ABL2	996	636	19235	1.63972	0.21507	0.0086113	0.642478
GOTERM_BP_FAT	GO:0006956~complement activation	10	0.0998602	0.000456666	C1QA, C3, CFB, CD46, C1RL, C1R, SERPING1, C1S, VSIG4, C1QC	764	42	13528	4.21591	0.728081	0.0386937	0.814493
GOTERM_BP_FAT	GO:0050867~positive regulation of cell activation	17	0.169762	0.000478472	SELP, IL2RA, IKZF1, PDPN, TBX21, STAT5A, STAT5B, TGFBR2, TNFSF13, SOCS5, TGFB1, THY1, GIMAP1, VCAM1, IL4R, CD2, THBS1	764	111	13528	2.71185	0.744479	0.0393363	0.853227
GOTERM_MF_FAT	GO:0005198~structural molecule activity	58	5.77114	0.000483605	TLN1, CCIN, TSPAN2, VCL, WNT2, COPB1, COL12A1, MSN, CRYAB, PRELP, EPB41L3, ARPC1B, ISCU, BGN, PGM5, SMTN, COL1A2, LAMC1, SEPT7, MFAP5, ADD1, CAV1, NUP98, LMNB1, LUM, COL3A1, TPM2, TPM1, MYL9, TUBGCP4, TUBGCP3, CYLD, NUMA1, LAMB2, ARPC2, COL6A2, RPL5, RSL24D1, THBS1, COL8A2, THBS2, FN1, COL18A1, ACTB, COL4A2, NES, TNXB, COL4A1, EFEMP2, FBN1, COL15A1, COL16A1, COL5A3, COL5A2, COL5A1, EMILIN1, LAMA4…	747	634	12983	1.58999	0.330354	0.032865	0.743213
SMART	SM00210:TSPN	8	0.79602	0.000484741	COL14A1, COL15A1, COL12A1, COL5A3, COL16A1, THBS1, THBS2, COL5A1	626	22	9079	5.27389	0.132013	0.0683419	0.64317
INTERPRO	IPR013091:EGF calcium-binding	13	1.29353	0.000485845	BMP1, EFEMP2, CD248, EFEMP1, FBN1, C1R, GAS6, LRP1, EMR1, FBLN5, HEG1, PROS1, THBS2	911	72	16659	3.30173	0.468599	0.086361	0.790401
UP_SEQ_FEATURE	zinc finger region:C2H2-type 4	50	4.97512	0.000492948	ZNF84, ZFP14, ZXDC, ZBTB39, CTCF, ZNF253, GLI3, ZNF397, ZNF540, ZNF445, ZNF33A, ZNF644, POGZ, ZNF507, YY1, ZNF791, ZBTB26, MECOM, ZNF192, PRDM2, ZNF551, ZNF554, ZFP62, TSHZ3, ZNF469, ZNF517, ZNF510, ZNF232, ZNF619, ZNF652, PRDM10, VEZF1, ZNF606, ZNF423, ZNF566, ZBTB47, IKZF1, ZNF620, ZNF24, ZNF669, ZFP2, SNAI2, ZBTB44, ZNF664, RLF, ZNF671, BNC2, ZBTB4, ZNF415, ZNF766	996	575	19113	1.66867	0.759485	0.0761126	0.880267
SP_PIR_KEYWORDS	pyroglutamic acid	10	0.995025	0.000499085	APOD, COL6A3, COL3A1, COL1A2, COL6A2, COL6A1, HGF, COL5A2, COL5A1, FN1	996	46	19235	4.19831	0.239339	0.00938899	0.7255
UP_SEQ_FEATURE	zinc finger region:C2H2-type 3	53	5.27363	0.000524532	ZNF84, ZFP14, ZXDC, ZEB2, CTCF, ZEB1, ZNF253, GLI3, ZNF397, ZNF540, ZNF445, ZNF446, ZNF493, ZNF33A, ZNF644, POGZ, YY1, ZNF507, ZNF791, ZBTB26, MECOM, ZNF192, PRDM2, ZNF551, ZFP62, ZNF554, ZNF469, ZNF517, ZNF510, ZNF232, ZNF619, ZNF652, PRDM10, VEZF1, ZNF423, ZNF566, ZBTB47, IKZF1, ZNF620, ZNF24, ZNF669, KLF15, ZFP2, SNAI2, SNAI1, ZBTB44, ZNF664, RLF, ZNF671, BNC2, ZNF415, ZBTB4, ZNF766	996	622	19113	1.63514	0.780476	0.0767036	0.936415
SP_PIR_KEYWORDS	transmembrane protein	54	5.37313	0.000533678	GPR85, MSR1, GJA1, TSPAN7, CD53, AQP1, VIPR1, SDC2, PEX2, IL4R, CSF2RB, CALCRL, FCGR3A, PTGER3, CD3D, HLA-E, THY1, CD33, PDGFRA, HSD11B1, PDGFRB, PMP22, HLA-DRA, CAV1, HLA-DRB1, CCR1, PTH1R, PTK7, ITGB5, VCAM1, FMO4, TNFRSF1B, HRH1, PROCR, P2RY2, ALOX5AP, ITGB6, CD2, HLA-DRB5, HLA-DPB1, SELP, IL2RA, COX7A1, AXL, NPR1, GRIA3, CD63, TPBG, LAMP1, LRP1, PECAM1, TGFBR3, ENG, IL3RA	996	642	19235	1.62439	0.25363	0.00970373	0.775603
GOTERM_BP_FAT	GO:0002541~activation of plasma proteins involved in acute inflammatory response	10	0.0998602	0.000549078	C1QA, C3, CFB, CD46, C1RL, C1R, SERPING1, C1S, VSIG4, C1QC	764	43	13528	4.11786	0.79109	0.0437526	0.978551
UP_SEQ_FEATURE	zinc finger region:C2H2-type 2	52	5.17413	0.000549606	ZNF84, ZFP14, ZXDC, ZEB2, CTCF, ZEB1, ZNF253, GLI3, ZNF397, ZNF540, ZNF445, ZNF446, ZNF493, ZNF33A, ZNF644, POGZ, YY1, ZNF507, ZNF791, ZBTB26, MECOM, ZNF192, PRDM2, ZNF551, ZNF740, ZFP62, ZNF554, TSHZ3, ZNF469, ZNF517, ZNF510, ZNF232, ZNF619, PRDM10, VEZF1, ZNF423, ZNF566, IKZF1, ZNF620, ZNF24, ZNF669, KLF15, ZFP2, SNAI2, SNAI1, ZBTB44, ZNF664, RLF, ZNF671, BNC2, ZNF415, ZBTB4	996	608	19113	1.64123	0.795829	0.0763664	0.980971
INTERPRO	IPR001781:Zinc finger, LIM-type	13	1.29353	0.000553041	LIMS1, PDLIM7, LPP, ABLIM3, PDLIM5, MICAL2, FHL3, LMCD1, FHL2, PRICKLE1, PRICKLE2, TGFB1I1, TES	911	73	16659	3.2565	0.513105	0.0860352	0.899256
SP_PIR_KEYWORDS	complement pathway	8	0.79602	0.000555558	C1QA, C3, CD46, C1RL, C1R, SERPING1, C1S, C1QC	996	29	19235	5.32752	0.26253	0.00977546	0.807282
GOTERM_CC_FAT	GO:0031982~vesicle	60	0.599161	0.000572596	TGOLN2, TRPV2, TGFB3, GJA1, SYNGR1, MMRN1, TGFB1, BTK, WNT2, DAB2, DYSF, TPP1, COPB1, SERPINA1, FNDC3A, RAB27A, SEC23A, SYNRG, PLD1, STX2, F8, SERPING1, OPTN, ANXA2P1, MMP14, ANXA2P2, BGN, SERPINF1, CLIC4, PROS1, COPZ2, CAV2, CAV1, APH1B, ABCA1, TIMP1, CALU, ANXA6, STX12, CRISPLD2, ENTPD7, THBS1, MYOF, THBS2, FN1, SELP, BMP1, ITGA1, GRIA3, SPARC, HGF, C2ORF40, LAMP1, LRP1, RAB37, PLN, PECAM1, SMP…	731	670	12782	1.56588	0.246869	0.0100745	0.82025
GOTERM_CC_FAT	GO:0005615~extracellular space	61	0.609147	0.000586674	FGF7, MSR1, IL16, PGF, TGFB3, FSTL1, TNFSF13, MMP2, CXCL12, TGFB1, APOD, GSN, HTRA1, CLCF1, TGFBI, SEMA3C, SERPINA1, LOX, GPIHBP1, LY96, F8, LYZ, SERPING1, VASH1, C1QA, INHBA, CTSK, SERPINF1, ADM, CPXM1, COL1A2, ADAMTS4, C3, COL3A1, GREM1, C1QTNF7, VCAM1, C1QTNF1, COL6A3, FGL2, THBS1, ANGPTL2, ANGPTL4, FN1, COL18A1, SELP, TNXB, BMP1, LGALS1, FBN1, CCL14, SULF2, CXCL13, SULF1, PECAM1, C1RL, SMPD1,…	731	685	12782	1.55712	0.252102	0.00996685	0.840338
INTERPRO	IPR003599:Immunoglobulin subtype	34	3.38308	0.000598812	CADM3, OPCML, GPR124, PTK7, SIRPB1, VCAM1, SEMA3C, FCGR3A, BOC, LAIR1, ALPK2, SIGLEC10, AXL, MXRA8, SIRPA, THY1, IGSF6, SIGLEC1, LILRB2, BTN3A1, CD33, PECAM1, SIGLEC7, PDGFRA, NPTN, FAIM3, PDGFRB, PTGFRN, JAM2, TREM2, VSIG4, JAM3, NTM, MYLK	911	330	16659	1.88406	0.541267	0.0829447	0.973338
SP_PIR_KEYWORDS	Pyrrolidone carboxylic acid	12	1.19403	0.000602018	FMOD, APOD, SERPINF1, RNASE4, H6PD, LUM, COL6A3, COL1A2, HGF, DPT, THY1, FN1	996	67	19235	3.45891	0.28108	0.0102597	0.874518
INTERPRO	IPR001611:Leucine-rich repeat	25	2.48756	0.000618932	ASPN, FMOD, PODNL1, PODN, GPR124, LRRC32, LUM, LRRC8C, DCN, LRRC15, TLR8, ISLR, OGN, NISCH, LRRC59, LGI2, FLRT2, ECM2, LRRC23, TPBG, PRELP, BGN, LRCH1, LRCH2, LRCH3	911	213	16659	2.1463	0.553127	0.0773894	1.00589
UP_SEQ_FEATURE	repeat:LRR 6	24	2.38806	0.000620982	ASPN, FMOD, FLRT2, PODN, PODNL1, LRRC32, LRRC8C, LUM, DCN, ECM2, LRRC15, TPBG, TLR8, PRELP, ISLR, OGN, NLRC4, NISCH, BGN, LRCH1, LRCH2, COL6A3, LRCH3, FBXL7	996	210	19113	2.19312	0.833905	0.0819336	1.1077
SP_PIR_KEYWORDS	calcium	64	6.36816	0.000632291	CADM3, AIF1, TRPV2, ARSI, UTRN, MMP28, MMP2, IDS, GSN, SLC24A3, PLS3, COL10A1, NRXN2, SPARCL1, F8, MMP16, ANXA2P1, MMP14, PRKCB, GNS, RASGRF2, PROS1, FKBP7, GALNT5, CD248, ITGA11, PCDHGC3, C1S, DCHS1, CALU, MYL9, ANXA6, KIAA0494, ENTPD7, PLA2G12A, RASGRP2, PKD2, HEG1, CHP, THBS1, ENTPD1, EHD2, THBS2, BMP1, EFEMP2, MRC2, FBN1, EFEMP1, ITGA1, S100A11, SPARC, CAPN2, GAS6, LRP1, EMR1, PLSCR4, SNED1, …	996	803	19235	1.53921	0.292915	0.0104482	0.918305
UP_SEQ_FEATURE	domain:EGF-like 2; calcium-binding	11	1.09453	0.000647244	BMP1, LRP1, EMR1, FBLN5, EFEMP2, EFEMP1, HEG1, THBS1, THBS2, PROS1, GAS6	996	57	19113	3.70329	0.846052	0.0815353	1.15429
SP_PIR_KEYWORDS	alternative splicing	437	43.4826	0.000711875	TGOLN2, CTHRC1, PLEKHM3, OSMR, PGF, MYLIP, ZNF253, KIAA1267, CTGF, FAP, GIT2, ZNF397, LUC7L2, RAB27A, IBTK, MAGI2, ZNF644, MAGI1, VWA5A, PDPN, NCF4, ZNF507, OLFML2B, MED12, MECOM, MYH9, SIRPA, MAGED4, CTDSPL2, EGFLAM, PTRF, KIAA1524, ZZZ3, ADAMTS2, KIAA1107, EMCN, DBNDD2, GNAI2, ZNF232, C1ORF56, SLC29A4, TNKS, MKI67, ZNF620, SPHK1, TGFBR2, PPFIBP1, CCDC80, PPAPDC1A, C16ORF89, HGF, COL16A1, GAS6, …	996	7488	19235	1.12706	0.32311	0.0114122	1.03333
GOTERM_BP_FAT	GO:0010811~positive regulation of cell-substrate adhesion	8	0.0798882	0.000736825	EGFLAM, TSC1, ILK, CCDC80, ECM2, COL8A1, THBS1, EMILIN1	764	28	13528	5.05909	0.877722	0.0567029	1.31107
GOTERM_CC_FAT	GO:0016023~cytoplasmic membrane-bounded vesicle	51	0.509287	0.000740487	TGOLN2, TRPV2, TGFB3, GJA1, MMRN1, SYNGR1, TGFB1, WNT2, DAB2, TPP1, COPB1, SERPINA1, FNDC3A, RAB27A, SEC23A, SYNRG, STX2, F8, SERPING1, OPTN, ANXA2P1, MMP14, ANXA2P2, BGN, SERPINF1, PROS1, COPZ2, CAV2, APH1B, ABCA1, TIMP1, CALU, ANXA6, STX12, CRISPLD2, THBS1, THBS2, FN1, SELP, ITGA1, GRIA3, HGF, SPARC, C2ORF40, LAMP1, LRP1, RAB37, PECAM1, SMPD1, TPRG1L, YIPF5	731	550	12782	1.6214	0.306966	0.0121482	1.05957
UP_SEQ_FEATURE	glycosylation site:O-linked (Gal...)	5	0.497512	0.000745046	C1QA, COL14A1, COL6A3, COL3A1, C1QC	996	9	19113	10.661	0.883979	0.0894	1.32761
UP_SEQ_FEATURE	zinc finger region:C2H2-type 1	47	4.67662	0.000789607	ZNF84, ZFP62, TSHZ3, ZNF469, ZNF517, ZFP14, ZXDC, ZBTB39, ZNF232, ZEB2, CTCF, ZNF619, ZEB1, ZNF253, GLI3, ZNF652, PRDM10, ZNF397, ZNF540, ZNF445, ZNF446, VEZF1, ZNF33A, ZBTB47, ZNF644, IKZF1, ZNF620, ZNF507, YY1, ZNF24, ZNF791, ZNF669, ZFP2, KLF15, SNAI2, ZBTB26, MECOM, SNAI1, ZBTB44, ZNF664, RLF, ZNF192, BNC2, ZBTB5, PRDM2, ZNF551, ZNF740	996	542	19113	1.66406	0.898008	0.0907356	1.40648
UP_SEQ_FEATURE	repeat:LRR 11	15	1.49254	0.000809346	ASPN, FMOD, PODNL1, PODN, LRRC32, LUM, LRRC8C, DCN, ECM2, LRRC15, TLR8, PRELP, NLRC4, BGN, COL6A3	996	102	19113	2.82202	0.903668	0.0893515	1.4414
GOTERM_CC_FAT	GO:0031988~membrane-bounded vesicle	52	0.519273	0.000869619	TGOLN2, TRPV2, TGFB3, GJA1, SYNGR1, MMRN1, TGFB1, WNT2, DAB2, TPP1, COPB1, SERPINA1, FNDC3A, RAB27A, SEC23A, SYNRG, STX2, F8, SERPING1, OPTN, ANXA2P1, MMP14, ANXA2P2, BGN, SERPINF1, PROS1, COPZ2, CAV2, APH1B, ABCA1, TIMP1, CALU, ANXA6, STX12, CRISPLD2, THBS1, THBS2, FN1, SELP, BMP1, ITGA1, GRIA3, SPARC, HGF, C2ORF40, LAMP1, LRP1, RAB37, PECAM1, SMPD1, TPRG1L, YIPF5	731	568	12782	1.6008	0.349913	0.0137958	1.24327
GOTERM_BP_FAT	GO:0010810~regulation of cell-substrate adhesion	10	0.0998602	0.000921952	ARHGAP6, EGFLAM, TSC1, ILK, CCDC80, MMP14, ECM2, COL8A1, THBS1, EMILIN1	764	46	13528	3.84931	0.9279	0.0686061	1.63792
GOTERM_BP_FAT	GO:0006958~complement activation, classical pathway	8	0.0798882	0.000924579	C1QA, C3, CD46, C1RL, C1R, SERPING1, C1S, C1QC	764	29	13528	4.88464	0.928438	0.0670464	1.64255
UP_SEQ_FEATURE	repeat:LRR 3	30	2.98507	0.000977019	ASPN, FMOD, PODNL1, PODN, LRRC32, GPR124, LRRC8C, LUM, DCN, LRRC15, TLR8, FBXL19, ISLR, OGN, NLRC4, NISCH, LRRC59, COL6A3, LGI2, FLRT2, ECM2, TPBG, LRRC23, PRELP, BGN, LRCH1, LRCH2, LRCH3, FBXL7, ZER1	996	299	19113	1.92539	0.940689	0.102958	1.73756
GOTERM_BP_FAT	GO:0030036~actin cytoskeleton organization	26	0.259637	0.00097864	TLN1, PDLIM7, AIF1, MRAS, CALD1, FERMT2, FHL3, PRKG1, TPM1, CAPZB, DSTN, ARHGAP6, NISCH, SORBS1, GSN, CNN1, FGD5, EHD2, PLS3, FMNL3, TNXB, MYH9, EPB41L3, ANTXR1, ABL2, ADD1	764	226	13528	2.03707	0.938669	0.0690746	1.73779
GOTERM_CC_FAT	GO:0031410~cytoplasmic vesicle	57	0.569203	0.000985056	TGOLN2, TRPV2, TGFB3, GJA1, SYNGR1, MMRN1, TGFB1, BTK, WNT2, DAB2, DYSF, TPP1, COPB1, SERPINA1, FNDC3A, RAB27A, SEC23A, SYNRG, STX2, F8, SERPING1, OPTN, ANXA2P1, MMP14, ANXA2P2, BGN, SERPINF1, CLIC4, PROS1, COPZ2, CAV2, CAV1, APH1B, ABCA1, TIMP1, CALU, ANXA6, STX12, CRISPLD2, ENTPD7, THBS1, MYOF, THBS2, FN1, SELP, ITGA1, GRIA3, SPARC, HGF, C2ORF40, LAMP1, LRP1, RAB37, PECAM1, SMPD1, TPRG1L, YIPF5	731	642	12782	1.55246	0.386051	0.0151295	1.40722
GOTERM_BP_FAT	GO:0010717~regulation of epithelial to mesenchymal transition	5	0.0499301	0.00100681	SMAD7, TGFB3, TGFBR3, TGFB1I1, TGFB1	764	9	13528	9.83711	0.943406	0.0692797	1.78739
GOTERM_CC_FAT	GO:0030934~anchoring collagen	5	0.0499301	0.00105507	COL14A1, COL6A3, COL6A1, COL12A1, COL16A1	731	9	12782	9.71424	0.406986	0.0157098	1.50654
UP_SEQ_FEATURE	sequence variant	671	66.7662	0.00107588	TGOLN2, HGSNAT, AIF1, OSMR, PLEKHM1, MYLIP, BTK, BRPF3, KIAA1267, CTGF, GIT2, LUC7L2, TIGD6, MTERFD3, PLS3, STAG1, RAB27A, IBTK, VWA5A, ZNF644, TADA2A, CRYAB, PDPN, NCF4, OLFML2B, CRTAP, F8, MED12, SERPING1, GEM, MYH9, MECOM, SIRPA, NCAPD2, CTDSPL2, NPC2, EGFLAM, SERPINF1, TAGLN, PTRF, MAPK6, KIAA1524, HSD11B1, ZZZ3, HLA-DPA1, PMP22, ADAMTS2, HLA-DRA, ADAMTS4, KIAA1107, ZNF517, HLA-DRB1, PTH1R, Z…	996	11992	19113	1.07374	0.955442	0.108831	1.91177
GOTERM_MF_FAT	GO:0003779~actin binding	34	3.38308	0.0011054	TLN1, AIF1, PDLIM5, CALD1, ABLIM3, UTRN, FHL3, FXYD5, TPM2, CAPZB, TPM1, DSTN, VCL, SORBS1, GSN, ARPC2, CNN1, MSN, PLS3, SYNPO, DIXDC1, FMNL3, MYH9, FLNC, PALLD, EPB41L3, ARPC1B, SYNE1, SMTN, YWHAH, TAGLN, ANTXR1, MYLK, ADD1	747	326	12983	1.81266	0.600236	0.0680995	1.6912
GOTERM_BP_FAT	GO:0034330~cell junction organization	11	0.109846	0.00118597	TLN1, ARHGAP6, SORBS1, SMAD7, TGFB3, GJA1, LAMC1, TGFB1, VCL, THY1, FN1	764	57	13528	3.4171	0.966061	0.0792042	2.10227
UP_SEQ_FEATURE	zinc finger region:C2H2-type 5	46	4.57711	0.00119931	ZNF84, ZNF554, ZFP62, TSHZ3, ZNF517, ZFP14, ZXDC, ZNF510, ZBTB39, ZNF232, ZEB2, CTCF, ZNF619, ZEB1, ZNF253, GLI3, ZNF652, PRDM10, ZNF397, ZNF540, ZNF445, VEZF1, ZNF606, ZNF493, ZNF423, ZNF33A, ZBTB47, ZNF566, POGZ, ZNF644, IKZF1, ZNF620, ZNF507, ZNF791, ZNF669, ZFP2, MECOM, ZNF664, RLF, ZNF192, ZNF671, ZNF415, ZBTB4, PRDM2, ZNF551, ZNF766	996	538	19113	1.64076	0.968823	0.116496	2.12888
INTERPRO	IPR001007:von Willebrand factor, type C	9	0.895522	0.00124022	WISP2, WISP1, CTGF, COL3A1, FSTL1, ECM2, THBS1, COL5A2, THBS2	911	40	16659	4.11446	0.801016	0.136512	2.00605
UP_SEQ_FEATURE	domain:CH	9	0.895522	0.00127445	DIXDC1, SMTN, LRCH1, TAGLN, LRCH2, MICAL2, LRCH3, NAV3, CNN1	996	42	19113	4.11209	0.974916	0.119343	2.26084
UP_SEQ_FEATURE	domain:EGF-like 4; calcium-binding	8	0.79602	0.0013171	EMR1, SNED1, FBLN5, EFEMP2, FBN1, EFEMP1, PROS1, GAS6	996	33	19113	4.65206	0.977828	0.119235	2.33565
SP_PIR_KEYWORDS	immune response	24	2.38806	0.00137549	LAIR1, HLA-DRB1, CFB, LY96, C3, TNFSF13, SERPING1, C1R, C1S, HLA-E, C1QC, TLR8, C1QA, LILRB2, IL4R, CD46, C1RL, HLA-DRB5, FAIM3, HLA-DPA1, HLA-DPB1, MR1, VSIG4, HLA-DRA	996	224	19235	2.06917	0.529653	0.0213204	1.98764
GOTERM_BP_FAT	GO:0032956~regulation of actin cytoskeleton organization	14	0.139804	0.00139348	CAPZB, CXCL12, TPM1, LATS1, DSTN, ARPC1B, ARHGAP6, TSC1, GSN, ARPC2, ILK, ADD1, SYNPO, CDC42EP5	764	89	13528	2.78534	0.981232	0.0903149	2.4658
GOTERM_BP_FAT	GO:0002455~humoral immune response mediated by circulating immunoglobulin	8	0.0798882	0.00141175	C1QA, C3, CD46, C1RL, C1R, SERPING1, C1S, C1QC	764	31	13528	4.5695	0.982186	0.0894156	2.49775
GOTERM_BP_FAT	GO:0001666~response to hypoxia	18	0.179748	0.00141334	CAV1, EPAS1, PGF, CREBBP, STAT5B, TGFB3, CAPN2, MMP14, MMP2, TGFB1, EDNRA, EP300, PLOD1, ADM, SERPINA1, THBS1, ENG, ANGPTL4	764	134	13528	2.37853	0.982266	0.0875689	2.50052
INTERPRO	IPR013032:EGF-like region, conserved site	30	2.98507	0.00146423	CD248, ITGB5, C1R, C1S, MMRN1, LAMB2, ITGB6, HEG1, ADAM33, THBS1, THBS2, ODZ3, FN1, SELP, TNXB, BMP1, NRXN2, EFEMP2, FBN1, EFEMP1, GAS6, LAMA4, EGFLAM, PHF2, LRP1, EMR1, SNED1, FBLN5, LAMC1, PROS1	911	293	16659	1.87234	0.851379	0.146887	2.36432
GOTERM_BP_FAT	GO:0006959~humoral immune response	13	0.129818	0.00149005	PSMB10, C3, CFB, SERPING1, C1R, C1S, C1QC, C1QA, CD46, POU2F2, C1RL, VSIG4, TREM2	764	79	13528	2.91378	0.985754	0.0901482	2.63454
KEGG_PATHWAY	hsa04610:Complement and coagulation cascades	12	1.19403	0.00156384	C1QA, C3, CFB, CD46, CD59, F8, C1R, SERPING1, SERPINA1, C1S, C1QC, PROS1	290	69	5085	3.04948	0.211711	0.0762342	1.85579
UP_SEQ_FEATURE	splice variant	434	43.1841	0.0015847	TGOLN2, CTHRC1, PLEKHM3, OSMR, PGF, MYLIP, ZNF253, KIAA1267, CTGF, FAP, GIT2, ZNF397, LUC7L2, RAB27A, IBTK, MAGI2, ZNF644, MAGI1, VWA5A, PDPN, NCF4, ZNF507, OLFML2B, MED12, MECOM, MYH9, SIRPA, MAGED4, CTDSPL2, EGFLAM, PTRF, KIAA1524, ZZZ3, ADAMTS2, KIAA1107, EMCN, DBNDD2, GNAI2, ZNF232, C1ORF56, SLC29A4, TNKS, MKI67, ZNF620, TGFBR2, SPHK1, PPFIBP1, CCDC80, PPAPDC1A, C16ORF89, HGF, COL16A1, GAS6, …	996	7458	19113	1.1167	0.98978	0.137441	2.80384
GOTERM_BP_FAT	GO:0051493~regulation of cytoskeleton organization	18	0.179748	0.00166399	CAV2, CAV1, CAPZB, CXCL12, TPM1, LATS1, MYCBP2, DSTN, WNT2, ARPC1B, ARHGAP6, TSC1, GSN, ARPC2, ILK, ADD1, CDC42EP5, SYNPO	764	136	13528	2.34355	0.991331	0.0980689	2.93777
GOTERM_MF_FAT	GO:0050431~transforming growth factor beta binding	5	0.497512	0.00171792	TGFBR2, TGFB3, TGFBR3, THBS1, ENG	747	10	12983	8.69009	0.759582	0.0968012	2.61677
GOTERM_MF_FAT	GO:0010576~metalloenzyme regulator activity	5	0.497512	0.00171792	RECK, LXN, TIMP2, TIMP3, TIMP1	747	10	12983	8.69009	0.759582	0.0968012	2.61677
GOTERM_MF_FAT	GO:0008191~metalloendopeptidase inhibitor activity	5	0.497512	0.00171792	RECK, LXN, TIMP2, TIMP3, TIMP1	747	10	12983	8.69009	0.759582	0.0968012	2.61677
GOTERM_MF_FAT	GO:0048551~metalloenzyme inhibitor activity	5	0.497512	0.00171792	RECK, LXN, TIMP2, TIMP3, TIMP1	747	10	12983	8.69009	0.759582	0.0968012	2.61677
GOTERM_BP_FAT	GO:0045582~positive regulation of T cell differentiation	8	0.0798882	0.00172042	IL2RA, IKZF1, STAT5A, IL4R, STAT5B, TGFBR2, SOCS5, GIMAP1	764	32	13528	4.4267	0.992621	0.0991802	3.03596
GOTERM_BP_FAT	GO:0060021~palate development	8	0.0798882	0.00172042	ACVR2B, MEOX2, TGFBR2, PDGFRA, TGFB3, TGFBR3, PYGO2, BCOR	764	32	13528	4.4267	0.992621	0.0991802	3.03596
INTERPRO	IPR012680:Laminin G, subdomain 2	9	0.895522	0.00172834	LAMA4, EGFLAM, NRXN2, CSPG4, COL15A1, COL5A3, PROS1, GAS6, COL5A1	911	42	16659	3.91854	0.894656	0.158961	2.78517
GOTERM_BP_FAT	GO:0045785~positive regulation of cell adhesion	11	0.109846	0.0017781	EGFLAM, TSC1, SMAD7, ILK, CCDC80, CYTH3, ECM2, COL8A1, THBS1, TPM1, EMILIN1	764	60	13528	3.24625	0.993742	0.100311	3.13621
UP_SEQ_FEATURE	zinc finger region:C2H2-type 6	42	4.1791	0.00178268	ZNF84, ZNF554, ZFP62, ZNF517, ZFP14, ZXDC, ZNF510, ZBTB39, ZEB2, CTCF, ZNF619, ZEB1, ZNF253, ZNF652, PRDM10, ZNF397, ZNF540, ZNF445, VEZF1, ZNF606, ZNF423, ZNF33A, ZBTB47, ZNF566, POGZ, ZNF644, IKZF1, ZNF620, ZNF507, ZNF791, ZNF669, ZFP2, MECOM, ZNF664, RLF, ZNF192, ZNF671, ZNF415, ZBTB4, PRDM2, ZNF551, ZNF766	996	488	19113	1.65158	0.994238	0.148829	3.14888
GOTERM_BP_FAT	GO:0034329~cell junction assembly	9	0.0898742	0.00179293	TLN1, ARHGAP6, SORBS1, SMAD7, GJA1, LAMC1, VCL, THY1, FN1	764	41	13528	3.88686	0.994001	0.0991467	3.16197
UP_SEQ_FEATURE	domain:LIM zinc-binding 4	5	0.497512	0.00179429	LIMS1, ABLIM3, FHL3, FHL2, TGFB1I1	996	11	19113	8.72262	0.994429	0.145533	3.16908
UP_SEQ_FEATURE	domain:Fibrillar collagen NC1	5	0.497512	0.00179429	COL3A1, COL1A2, COL5A3, COL5A2, COL5A1	996	11	19113	8.72262	0.994429	0.145533	3.16908
GOTERM_BP_FAT	GO:0007517~muscle organ development	24	0.239664	0.00186172	CAV2, CAV1, AEBP1, SMAD7, CRYAB, MRAS, UTRN, ITGA11, FHL3, SIRT1, TPM1, FAM65B, EP300, SMTN, MEOX2, TAGLN, TSC1, PLN, COL6A3, SGCD, TGFBR3, PDGFRB, ENG, SGCA	764	211	13528	2.01404	0.995071	0.100804	3.28139
GOTERM_BP_FAT	GO:0032970~regulation of actin filament-based process	14	0.139804	0.00189516	CAPZB, CXCL12, TPM1, LATS1, DSTN, ARPC1B, ARHGAP6, TSC1, GSN, ARPC2, ILK, ADD1, SYNPO, CDC42EP5	764	92	13528	2.69451	0.99552	0.100615	3.3394
GOTERM_BP_FAT	GO:0045580~regulation of T cell differentiation	10	0.0998602	0.00197932	IL2RA, IKZF1, STAT5A, IL4R, STAT5B, TGFBR2, CD2, SOCS5, ZEB1, GIMAP1	764	51	13528	3.47192	0.996478	0.102936	3.48522
KEGG_PATHWAY	hsa05416:Viral myocarditis	12	1.19403	0.00198408	ACTB, CAV1, HLA-DRB1, SGCD, HLA-DRB5, HLA-DPA1, HLA-DPB1, MYH9, HLA-E, ABL2, SGCA, HLA-DRA	290	71	5085	2.96357	0.260573	0.0726924	2.34908
INTERPRO	IPR015880:Zinc finger, C2H2-like	64	6.36816	0.00199473	ZNF84, ZFP14, ZBTB39, ZXDC, ZEB2, CTCF, ZEB1, ZNF253, GLI3, ZNF397, ZNF540, ZNF445, ZNF446, ZNF493, ZNF33A, ZNF644, POGZ, ZNF507, YY1, GTF2IRD2, ZNF791, ZBTB26, MECOM, ZNF192, RNF138, PRDM2, ZNF551, ZNF740, TSHZ3, ZNF554, ZFP62, ZNF469, ZNF517, SCAPER, ZNF510, ZNF232, ZNF619, ARID2, ZNF652, ZNF428, PRDM10, VEZF1, ZNF606, ZNF423, ZNF566, ZBTB47, IKZF1, ZNF620, ZNF24, ZNF669, KLF15, ZFP2, SNAI2, SN…	911	797	16659	1.46843	0.925558	0.169355	3.20791
INTERPRO	IPR003591:Leucine-rich repeat, typical subtype	17	1.69154	0.00209244	FLRT2, FMOD, PODNL1, PODN, LRRC32, GPR124, LUM, LRRC8C, DCN, LRRC15, TPBG, TLR8, PRELP, ISLR, LRCH1, LRCH2, LGI2	911	131	16659	2.37306	0.934461	0.166127	3.36253
GOTERM_CC_FAT	GO:0005886~plasma membrane	252	2.51648	0.00210404	TGOLN2, CADM3, AIF1, OSMR, ATP1B2, GPR124, ADCY5, UTRN, CD53, AQP1, S1PR3, CTGF, FAP, CD46, ILK, GNG2, RAB27A, RECK, PLD1, MAGI2, MAGI1, CD3D, PDPN, CRYAB, NCF4, YY1, F8, GEM, MYH9, SIRPA, THY1, LILRB2, EGFLAM, PGM5, LPAR5, GPBAR1, PTRF, CD33, NPTN, PDGFRA, PDGFRB, HAS2, HLA-DPA1, TGFB1I1, LAMC1, VSIG4, PMP22, ADD1, HLA-DRA, EMCN, HLA-DRB1, GNAI2, PTH1R, AKAP12, ITGA11, MMD, SERINC3, PROCR, SLC29…	731	3777	12782	1.16663	0.647462	0.0301992	2.9834
INTERPRO	IPR018097:EGF-like calcium-binding, conserved site	14	1.39303	0.00212462	BMP1, EFEMP2, CD248, FBN1, EFEMP1, C1R, C1S, GAS6, LRP1, SNED1, EMR1, FBLN5, HEG1, PROS1	911	96	16659	2.66678	0.937154	0.158813	3.41341
INTERPRO	IPR001881:EGF-like calcium-binding	14	1.39303	0.00212462	BMP1, EFEMP2, CD248, FBN1, EFEMP1, C1R, C1S, GAS6, LRP1, SNED1, EMR1, FBLN5, HEG1, PROS1	911	96	16659	2.66678	0.937154	0.158813	3.41341
GOTERM_MF_FAT	GO:0005160~transforming growth factor beta receptor binding	6	0.597015	0.00214205	SMAD7, TGFBR2, TGFB3, TGFBR3, ENG, TGFB1	747	17	12983	6.13418	0.830968	0.111758	3.2529
GOTERM_MF_FAT	GO:0002039~p53 binding	6	0.0599161	0.00214205	TAF1, CHD8, CDKN2AIP, CREBBP, SIRT1, RNF20	747	17	12983	6.13418	0.830968	0.111758	3.2529
INTERPRO	IPR000885:Fibrillar collagen, C-terminal	5	0.497512	0.00214234	COL3A1, COL1A2, COL5A3, COL5A2, COL5A1	911	11	16659	8.31204	0.938589	0.151366	3.44141
GOTERM_BP_FAT	GO:0001501~skeletal system development	32	0.319553	0.00219056	AEBP1, PDLIM7, COL3A1, PTH1R, TGFB3, FHL2, PRRX2, ZEB1, MMP2, GLI3, TGFB1, CTGF, COL12A1, COL10A1, BMP1, TGFBR2, FBN1, SPARC, MMP14, ANXA2P1, COL5A2, PRELP, INHBA, ACVR2B, CTSK, COL1A2, PDGFRA, PDGFRB, IGFBP4, ADAMTS4, CDH11, BMP8A	764	319	13528	1.77623	0.998074	0.111273	3.85032
UP_SEQ_FEATURE	domain:Collagen-like	8	0.79602	0.00224669	C1QA, C1QTNF7, CTHRC1, MSR1, C1QTNF3, C1QTNF1, C1QC, EMILIN1	996	36	19113	4.26439	0.998497	0.174019	3.95301
UP_SEQ_FEATURE	compositionally biased region:Gln-rich	18	1.79104	0.00225796	CDK19, CPEB3, NFRKB, MED12, ARID1A, ARID1B, ARID2, SGTB, QRICH1, PHC3, NCOA1, CHD8, EPC2, SPAG5, PRDM10, MAML3, PUM2, RBM27	996	151	19113	2.28752	0.998545	0.170269	3.97245
GOTERM_BP_FAT	GO:0008285~negative regulation of cell proliferation	35	0.349511	0.00232036	CAV2, CAV1, AIF1, PTH1R, TGFB3, IFI30, GJA1, ZEB1, TIMP2, GLI3, TENC1, TGFB1, WNT2, WISP2, ILK, THBS1, DPT, COL18A1, NOX4, IL2RA, PDS5B, TGFBR2, S100A11, VASH1, PPM1D, TSC1, ADM, ETS1, CD33, TGFBR3, TGFB1I1, EMP3, VSIG4, PMP22, ENG	764	361	13528	1.71673	0.998671	0.115426	4.07402
GOTERM_BP_FAT	GO:0030029~actin filament-based process	26	0.259637	0.0024001	TLN1, PDLIM7, AIF1, MRAS, CALD1, FERMT2, FHL3, PRKG1, TPM1, CAPZB, DSTN, ARHGAP6, NISCH, SORBS1, GSN, CNN1, FGD5, EHD2, PLS3, FMNL3, TNXB, MYH9, EPB41L3, ANTXR1, ABL2, ADD1	764	241	13528	1.91028	0.998941	0.117116	4.21119
UP_SEQ_FEATURE	repeat:LRR 1	30	2.98507	0.00245831	ASPN, FMOD, PODNL1, PODN, LRRC32, GPR124, LRRC8C, LUM, DCN, LRRC15, TLR8, FBXL19, ISLR, OGN, NLRC4, NISCH, LRRC59, COL6A3, LGI2, FLRT2, ECM2, TPBG, LRRC23, PRELP, BGN, LRCH1, LRCH2, LRCH3, FBXL7, ZER1	996	318	19113	1.81035	0.999186	0.179294	4.31764
GOTERM_BP_FAT	GO:0050878~regulation of body fluid levels	18	0.179748	0.00245883	PTGER3, EFEMP2, COL3A1, F8, NPR1, SERPING1, MMRN1, ANXA2P1, ANXA2P2, PLSCR4, P2RX1, PROCR, CD59, FBLN5, SERPINA1, ENTPD1, PROS1, RAB27A	764	141	13528	2.26044	0.999105	0.117799	4.31211
GOTERM_BP_FAT	GO:0002696~positive regulation of leukocyte activation	15	0.14979	0.00247505	IL2RA, IKZF1, TBX21, STAT5A, STAT5B, TGFBR2, TNFSF13, SOCS5, TGFB1, THY1, GIMAP1, VCAM1, IL4R, CD2, THBS1	764	106	13528	2.50568	0.999146	0.116575	4.33997
UP_SEQ_FEATURE	domain:PET	4	0.39801	0.00249846	PRICKLE1, PRICKLE2, LMCD1, TES	996	6	19113	12.7932	0.999275	0.17749	4.38668
GOTERM_BP_FAT	GO:0006928~cell motion	43	0.429399	0.00254788	CAV2, CTHRC1, TLN1, IL16, CALD1, ITGA11, ABI3, TNFSF13, ZEB2, MYLIP, PRKG1, TPM1, CAPZB, CXCL12, TGFB1, DSTN, MYCBP2, VCL, WNT2, VCAM1, EDNRB, CTGF, ARPC2, PEX2, SEMA3C, MSN, TOP2B, THBS1, FN1, ACTB, SELP, ITGA1, MYH9, MMP14, COL5A1, ARPC1B, LYVE1, ETS1, TGFBR3, PDGFRB, LAMC1, ENG, FEZ2	764	475	13528	1.60293	0.999306	0.117857	4.46494
KEGG_PATHWAY	hsa04670:Leukocyte transendothelial migration	16	1.59204	0.00256942	ACTB, GNAI2, NCF4, MMP2, CXCL12, THY1, VCL, PRKCB, MYL9, VCAM1, CYBB, PECAM1, RAP1B, MSN, JAM2, JAM3	290	118	5085	2.37756	0.323656	0.0752306	3.03237
GOTERM_BP_FAT	GO:0045619~regulation of lymphocyte differentiation	11	0.109846	0.00258911	INHBA, IL2RA, IKZF1, STAT5A, IL4R, STAT5B, TGFBR2, CD2, SOCS5, ZEB1, GIMAP1	764	63	13528	3.09166	0.999383	0.117744	4.53562
UP_SEQ_FEATURE	repeat:LRR 2	30	2.98507	0.00260429	ASPN, FMOD, PODNL1, PODN, LRRC32, GPR124, LRRC8C, LUM, DCN, LRRC15, TLR8, FBXL19, ISLR, OGN, NLRC4, NISCH, LRRC59, COL6A3, LGI2, FLRT2, ECM2, TPBG, LRRC23, PRELP, BGN, LRCH1, LRCH2, LRCH3, FBXL7, ZER1	996	319	19113	1.80468	0.999467	0.179894	4.56842
GOTERM_BP_FAT	GO:0001937~negative regulation of endothelial cell proliferation	6	0.0599161	0.00260724	WNT2, CAV2, CAV1, THBS1, ENG, VASH1	764	18	13528	5.90227	0.999414	0.116663	4.56668
GOTERM_BP_FAT	GO:0044087~regulation of cellular component biogenesis	18	0.179748	0.00265082	TAF1, CAV2, CAV1, TGFB3, MMP14, CAPZB, TPM1, LATS1, WNT2, ARPC1B, ARHGAP6, TSC1, GSN, ARPC2, THBS1, ADD1, CDC42EP5, SYNPO	764	142	13528	2.24452	0.999483	0.116671	4.64132
SMART	SM00033:CH	13	1.29353	0.0027067	DIXDC1, MICAL2, UTRN, NAV3, FLNC, SYNE1, SMTN, TAGLN, LRCH1, LRCH2, LRCH3, CNN1, PLS3	626	70	9079	2.69345	0.546803	0.23188	3.54267
GOTERM_MF_FAT	GO:0008270~zinc ion binding	163	16.2189	0.00270851	RNASEL, PLEKHM3, PDLIM7, PLEKHM1, PDLIM5, UTRN, ZXDC, MYLIP, MCM10, ZNF253, MMP2, BTK, ASPA, BRPF3, RNF38, ZNF397, GIT2, LUC7L2, ZNF445, ZNF446, KCND3, TADA2A, ZNF644, ZNF507, YY1, GTF2IRD2, MTA1, ZNF791, UBR1, MECOM, ESCO2, ZNF192, EP300, RPAIN, NBR1, RNF138, ZZZ3, PYGO2, PRDM2, TGFB1I1, ADAMTS2, RNF20, ADAMTS4, TSHZ3, ZFAND3, ZNF517, ZNF510, ZNF232, ZNF619, NR2C2, ZNF428, RNF169, ADAM33, RNF11,…	747	2311	12983	1.22586	0.894432	0.131098	4.09643
SP_PIR_KEYWORDS	leucine-rich repeat	30	2.98507	0.00272357	ASPN, FMOD, PODNL1, PODN, LRRC32, GPR124, LRRC8C, LUM, DCN, LRRC15, TLR8, FBXL19, ISLR, OGN, NLRC4, NISCH, LRRC59, COL6A3, LGI2, FLRT2, ECM2, TPBG, LRRC23, PRELP, BGN, LRCH1, LRCH2, LRCH3, FBXL7, ZER1	996	322	19235	1.79928	0.775651	0.0406654	3.89992
INTERPRO	IPR001791:Laminin G	9	0.895522	0.00273184	LAMA4, EGFLAM, NRXN2, CSPG4, COL15A1, COL5A3, PROS1, GAS6, COL5A1	911	45	16659	3.6573	0.971532	0.179402	4.36869
GOTERM_BP_FAT	GO:0018149~peptide cross-linking	7	0.0699021	0.0027483	BGN, EGFLAM, MAMDC2, COL3A1, DCN, THBS1, FN1	764	26	13528	4.76722	0.999609	0.118871	4.80805
INTERPRO	IPR000372:Leucine-rich repeat, cysteine-rich flanking region, N-terminal	14	1.39303	0.00280276	ASPN, FLRT2, FMOD, PODNL1, PODN, LRRC32, LUM, DCN, LRRC15, TPBG, PRELP, ISLR, OGN, BGN	911	99	16659	2.58597	0.974048	0.174846	4.47968
INTERPRO	IPR010442:PET domain	4	0.39801	0.00286866	PRICKLE1, PRICKLE2, LMCD1, TES	911	6	16659	12.191	0.976186	0.170452	4.58271
GOTERM_BP_FAT	GO:0042127~regulation of cell proliferation	64	0.639105	0.00288184	FGF7, AIF1, OSMR, PGF, STAT5A, STAT5B, MITF, TGFB3, GJA1, TNFSF13, PRRX2, ZEB1, VIPR1, TENC1, GLI3, TGFB1, WNT2, EDNRA, EDNRB, S1PR3, WISP2, ILK, CALCRL, MECOM, CDK4, VASH1, PPM1D, ADM, CD33, PDGFRA, PDGFRB, TGFB1I1, LAMC1, PMP22, EMP3, VSIG4, CAV2, CAV1, GNAI2, PTH1R, IFI30, TIMP2, TIMP1, VCAM1, THBS1, DPT, NOX4, COL18A1, TXNIP, NACC1, IL2RA, PDS5B, SPHK1, TGFBR2, S100A11, SPARC, SIRT1, POLD4, C…	764	787	13528	1.43994	0.999733	0.122434	5.03603
GOTERM_CC_FAT	GO:0009986~cell surface	34	0.339525	0.00288532	CAV2, EMCN, CAV1, TGFB3, CSPG4, CD53, TIMP2, GREM1, TGFB1, VCAM1, WISP2, CD2, MR1, THBS1, GPIHBP1, SELP, IL2RA, CRYAB, TGFBR2, ITGA1, MMP16, THY1, LAMP1, ACVR2B, BGN, LRP1, SULF2, LAYN, CD59, SULF1, TGFBR3, ENG, CD302, HLA-DRA	731	348	12782	1.70837	0.760762	0.0400419	4.06997
GOTERM_BP_FAT	GO:0032535~regulation of cellular component size	28	0.279609	0.00292167	ATP6V0E1, TGFB3, GREM1, LATS1, CAPZB, CXCL12, TGFB1, RRAGC, DSTN, DAB2, LAMB2, GSN, ARPC2, ILK, CDC42EP5, CRYAB, SPHK1, NPR1, SOCS5, CDK4, INHBA, ARPC1B, EP300, TSC1, CDKN2AIP, TGFBR3, EMP3, ADD1	764	271	13528	1.82949	0.999762	0.122205	5.10392
INTERPRO	IPR000433:Zinc finger, ZZ-type	6	0.597015	0.00294258	EP300, TADA2A, NBR1, CREBBP, UTRN, ZZZ3	911	19	16659	5.77468	0.978376	0.166872	4.69814
GOTERM_BP_FAT	GO:0045621~positive regulation of lymphocyte differentiation	8	0.0798882	0.00296708	IL2RA, IKZF1, STAT5A, IL4R, STAT5B, TGFBR2, SOCS5, GIMAP1	764	35	13528	4.04727	0.999791	0.122198	5.18128
GOTERM_BP_FAT	GO:0016064~immunoglobulin mediated immune response	10	0.0998602	0.00297609	C1QA, C3, CD46, C1RL, C1R, SERPING1, C1S, C1QC, TLR8, HLA-DRA	764	54	13528	3.27904	0.999796	0.120806	5.19662
SP_PIR_KEYWORDS	prenylation	18	1.79104	0.00298379	PALM2-AKAP2, LMNB1, MRAS, GNG12, UBL3, RAB32, RAB31, RAB37, PEX19, PRICKLE1, PRICKLE2, RALB, RRAS, RAP1B, GNG2, PLA2G4C, INPP5A, RAB27A	996	156	19235	2.22834	0.805546	0.0432933	4.26502
UP_SEQ_FEATURE	domain:IGFBP N-terminal	6	0.597015	0.00304735	WISP2, WISP1, CTGF, HTRA1, HTRA3, IGFBP4	996	20	19113	5.75693	0.999852	0.20241	5.32573
SP_PIR_KEYWORDS	polymorphism	640	63.6816	0.00305478	TGOLN2, AIF1, OSMR, PLEKHM1, MYLIP, BTK, BRPF3, KIAA1267, CTGF, GIT2, LUC7L2, TIGD6, MTERFD3, PLS3, STAG1, RAB27A, IBTK, VWA5A, ZNF644, TADA2A, CRYAB, PDPN, NCF4, OLFML2B, CRTAP, F8, SERPING1, GEM, MYH9, MECOM, SIRPA, NCAPD2, CTDSPL2, NPC2, EGFLAM, SERPINF1, TAGLN, PTRF, MAPK6, KIAA1524, HSD11B1, ZZZ3, HLA-DPA1, PMP22, ADAMTS2, HLA-DRA, ADAMTS4, KIAA1107, ZNF517, HLA-DRB1, ZNF510, ZNF232, SERPINH…	996	11550	19235	1.07012	0.812988	0.0431615	4.3644
GOTERM_BP_FAT	GO:0019800~peptide cross-linking via chondroitin 4-sulfate glycosaminoglycan	4	0.0399441	0.00314308	BGN, EGFLAM, MAMDC2, DCN	764	6	13528	11.8045	0.999873	0.125371	5.48051
SP_PIR_KEYWORDS	acute phase	7	0.696517	0.0032171	C3, CFB, F8, C1R, SERPINA1, C1S, FN1	996	29	19235	4.66158	0.828952	0.0442676	4.59127
GOTERM_CC_FAT	GO:0045121~membrane raft	18	0.179748	0.00323563	CAV2, CAV1, GNAI2, TGFBR2, ITGA1, GJA1, ABCA1, THY1, BTK, WNT2, TNFRSF1B, STX12, PTRF, SORBS1, P2RX1, PIKFYVE, PRNP, SGCA	731	143	12782	2.20099	0.798956	0.0435837	4.55347
GOTERM_MF_FAT	GO:0005114~type II transforming growth factor beta receptor binding	4	0.39801	0.00331493	TGFB3, TGFBR3, ENG, TGFB1	747	6	12983	11.5868	0.936241	0.149491	4.99182
INTERPRO	IPR007087:Zinc finger, C2H2-type	62	6.16915	0.00335826	ZNF84, ZFP14, ZBTB39, ZXDC, ZEB2, CTCF, ZEB1, ZNF253, GLI3, ZNF397, ZNF540, ZNF445, ZNF446, ZNF493, ZNF33A, ZNF644, POGZ, ZNF507, YY1, ZNF791, ZBTB26, MECOM, ZNF192, PRDM2, ZNF551, ZNF740, ZNF554, ZFP62, TSHZ3, ZNF469, ZNF517, SCAPER, ZNF510, ZNF232, ZNF619, ARID2, ZNF652, ZNF428, PRDM10, VEZF1, ZNF606, ZNF423, ZNF566, ZBTB47, IKZF1, ZNF620, FBN1, ZNF24, ZNF669, KLF15, ZFP2, SNAI2, SNAI1, ZBTB44,…	911	784	16659	1.44613	0.98743	0.180392	5.34486
GOTERM_BP_FAT	GO:0007568~aging	15	0.14979	0.00349698	NOX4, LIMS1, CRYAB, PTH1R, TGFB3, WRN, TIMP3, SIRT1, TGFB1, PRELP, LRP1, ADM, GSN, ILK, ENG	764	110	13528	2.41456	0.999954	0.136596	6.07951
INTERPRO	IPR013151:Immunoglobulin	22	2.18905	0.00352457	CADM3, OPCML, PTK7, SIGLEC10, THY1, VCAM1, SIGLEC1, LILRB2, CD33, SIGLEC7, PECAM1, PDGFRA, NPTN, FAIM3, PDGFRB, PTGFRN, FCGR3A, JAM2, VSIG4, JAM3, BOC, NTM	911	202	16659	1.9916	0.989883	0.18104	5.60246
INTERPRO	IPR002035:von Willebrand factor, type A	12	1.19403	0.00365099	COL14A1, CFB, COL6A3, ITGB6, COL6A2, ITGA1, ITGA11, COL6A1, ITGB5, COL12A1, ANTXR2, ANTXR1	911	79	16659	2.7777	0.991423	0.179857	5.79783
SP_PIR_KEYWORDS	duplication	23	2.28856	0.00373163	TAF1, IL2RA, COL4A1, CFB, F8, AXL, ITGB5, C1R, DCN, SPARC, C1S, ANXA2P1, TPBG, PRKCB, VCL, ANXA6, TNFRSF1B, BGN, GSN, PRKAR1A, CSF2RB, CDH11, FN1	996	228	19235	1.94817	0.871105	0.0499294	5.3071
INTERPRO	IPR000867:Insulin-like growth factor-binding protein, IGFBP	6	0.597015	0.00374923	WISP2, WISP1, CTGF, HTRA1, HTRA3, IGFBP4	911	20	16659	5.48595	0.992455	0.177557	5.94938
GOTERM_BP_FAT	GO:0016477~cell migration	28	0.279609	0.00375672	CTHRC1, CAV2, IL16, ITGA11, TNFSF13, ZEB2, PRKG1, CXCL12, TGFB1, WNT2, VCAM1, EDNRB, PEX2, CTGF, SEMA3C, MSN, TOP2B, THBS1, FN1, SELP, ITGA1, MYH9, MMP14, COL5A1, PDGFRB, TGFBR3, LAMC1, ENG	764	276	13528	1.79634	0.999978	0.144026	6.51687
UP_SEQ_FEATURE	mutagenesis site	134	13.3333	0.00376216	TGOLN2, RNASEL, IL16, PDLIM7, TNFSF13, MYLIP, PRKG1, CBX7, BTK, DAB2, ASPA, PLOD1, HTRA1, CD46, ILK, PSIP1, RALB, LUC7L2, PDGFD, RAB27A, PAN2, PDPN, NCF4, ARID1A, MECOM, VASH1, NCAPD2, RALGAPA1, EP300, RPAIN, RASGRF2, NBR1, CD33, HSD11B1, PRDM2, TGFB1I1, ADD1, CAV2, STK17B, ITGA11, CTSA, TIMP1, FICD, SLC29A4, RNF11, TNKS, BCOR, FN1, ZNF423, TAF1, DHX9, SHPRH, EPAS1, SMAD7, LPP, TGFBR2, MRC2, PPAP…	996	2045	19113	1.25742	0.999981	0.238396	6.5356
GOTERM_CC_FAT	GO:0042995~cell projection	58	0.579189	0.00378886	TLN1, PDLIM7, AIF1, UTRN, CSPG4, AQP1, GLI3, TGFB1, WNT2, GSN, PDE4A, FAP, ILK, ARHGAP1, MSN, RAB27A, PLD1, KCND3, MPP1, PDPN, CLIC1, MYH9, THY1, CLIC4, LCA5, CYBRD1, FBXO10, CAV2, PANX1, CALD1, PTH1R, ABI3, CYTH3, CAPZB, TPM1, MYCBP2, VCAM1, FAM65B, NUMA1, PEX19, ARPC2, RASGRP2, PKD2, FGD5, SYNPO, ACTB, TTC21B, ITGA1, S100A11, GRIA3, DPYSL2, NEDD1, LRP1, TSC1, LAYN, ANTXR1, ALOX5, DCXR	731	697	12782	1.45505	0.847264	0.049517	5.31243
GOTERM_BP_FAT	GO:0019724~B cell mediated immunity	10	0.0998602	0.00383544	C1QA, C3, CD46, C1RL, C1R, SERPING1, C1S, C1QC, TLR8, HLA-DRA	764	56	13528	3.16193	0.999983	0.144879	6.64903
SMART	SM00132:LIM	13	1.29353	0.0038743	LIMS1, PDLIM7, LPP, ABLIM3, PDLIM5, MICAL2, FHL3, LMCD1, FHL2, PRICKLE1, PRICKLE2, TGFB1I1, TES	626	73	9079	2.58276	0.678093	0.246761	5.03474
GOTERM_CC_FAT	GO:0031226~intrinsic to plasma membrane	92	0.918714	0.00394802	GYPC, MSR1, OPCML, OSMR, TRPV2, CSPG4, GJA1, TSPAN7, TNFSF13, SYNGR1, AQP1, VIPR1, SDC2, SIRPB1, SLC7A7, EDNRA, EDNRB, S1PR3, IL4R, CD46, CSF2RB, EVI2B, CALCRL, GPIHBP1, KCND3, PTGER3, MPP1, PDPN, NCF4, KCTD21, MMP16, MYH9, MMP14, THY1, IGSF6, LILRB2, ACVR2B, CD33, SIGLEC7, PDGFRA, PDGFRB, HAS2, HLA-DPA1, JAM2, NEU3, PTAFR, HLA-DRA, CAV2, CAV1, CYSLTR1, HLA-DRB1, LRRC32, CCR1, PTH1R, PTK7, GPR65,…	731	1215	12782	1.32402	0.858879	0.0502248	5.52975
GOTERM_BP_FAT	GO:0032963~collagen metabolic process	7	0.0699021	0.00408515	TNXB, COL3A1, MMP16, SERPINH1, ADAMTS2, MMP2, COL5A1	764	28	13528	4.4267	0.999991	0.151576	7.06712
SP_PIR_KEYWORDS	egf-like domain	23	2.28856	0.00414288	SELP, TNXB, BMP1, NRXN2, CD248, EFEMP2, FBN1, EFEMP1, C1R, C1S, MMRN1, GAS6, LRP1, EGFLAM, SNED1, EMR1, FBLN5, HEG1, ADAM33, THBS1, THBS2, PROS1, ODZ3	996	230	19235	1.93122	0.897205	0.0539768	5.87564
UP_SEQ_FEATURE	domain:VWFA 3	4	0.39801	0.00420345	COL6A3, COL6A2, COL6A1, COL12A1	996	7	19113	10.9656	0.999995	0.256894	7.27522
UP_SEQ_FEATURE	region of interest:Nonhelical region (NC1)	4	0.39801	0.00420345	COL12A1, COL8A1, COL8A2, COL10A1	996	7	19113	10.9656	0.999995	0.256894	7.27522
UP_SEQ_FEATURE	region of interest:Nonhelical region (NC2)	4	0.39801	0.00420345	COL12A1, COL8A1, COL8A2, COL10A1	996	7	19113	10.9656	0.999995	0.256894	7.27522
GOTERM_MF_FAT	GO:0046332~SMAD binding	9	0.895522	0.00427311	SMAD7, CREBBP, COL3A1, TGFBR2, COL1A2, TGFBR3, ZEB2, TGFB1I1, COL5A2	747	46	12983	3.40047	0.971275	0.178992	6.3907
GOTERM_CC_FAT	GO:0005887~integral to plasma membrane	90	0.898742	0.00436257	GYPC, MSR1, OPCML, OSMR, TRPV2, CSPG4, GJA1, TSPAN7, TNFSF13, SYNGR1, AQP1, VIPR1, SDC2, SIRPB1, SLC7A7, EDNRA, EDNRB, S1PR3, IL4R, CD46, CSF2RB, EVI2B, CALCRL, KCND3, PTGER3, MPP1, PDPN, NCF4, KCTD21, MMP16, MYH9, MMP14, THY1, IGSF6, LILRB2, ACVR2B, CD33, SIGLEC7, PDGFRA, PDGFRB, HAS2, HLA-DPA1, JAM2, NEU3, PTAFR, HLA-DRA, CAV2, CAV1, CYSLTR1, HLA-DRB1, LRRC32, CCR1, PTH1R, PTK7, GPR65, ITGA11, …	731	1188	12782	1.32467	0.885158	0.0539807	6.09357
SP_PIR_KEYWORDS	Immunoglobulin domain	39	3.8806	0.00447512	CADM3, OPCML, GPR124, PTK7, SIRPB1, ISLR, VCAM1, CD2, SEMA3C, MR1, FCGR3A, BOC, LAIR1, ALPK2, SIGLEC10, AXL, SLAMF8, MXRA8, PALLD, SIRPA, THY1, IGSF6, SIGLEC1, LILRB2, BTN3A1, CD33, PECAM1, SIGLEC7, PDGFRA, NPTN, FAIM3, PDGFRB, PTGFRN, JAM2, TREM2, VSIG4, JAM3, NTM, MYLK	996	470	19235	1.60251	0.914383	0.0568413	6.33263
SP_PIR_KEYWORDS	lysosome	17	1.69154	0.00450365	HGSNAT, LIPA, MMD, IFI30, CTSA, CD63, GNS, WDR48, LAMP1, MARCH2, CTSK, LAPTM5, IDS, TPP1, SMPD1, RAB27A, CTSF	996	149	19235	2.20341	0.915717	0.0559017	6.37177
GOTERM_BP_FAT	GO:0050865~regulation of cell activation	20	0.19972	0.00464719	SELP, IL2RA, IKZF1, PDPN, STAT5A, TBX21, STAT5B, TGFBR2, TNFSF13, SOCS5, ZEB1, TGFB1, THY1, GIMAP1, VCAM1, INHBA, IL4R, CD2, VSIG4, THBS1	764	175	13528	2.02364	0.999998	0.168434	8.00167
GOTERM_BP_FAT	GO:0007596~blood coagulation	14	0.139804	0.00474258	EFEMP2, COL3A1, F8, SERPING1, MMRN1, PROCR, P2RX1, PLSCR4, CD59, FBLN5, SERPINA1, ENTPD1, PROS1, RAB27A	764	102	13528	2.43035	0.999999	0.169445	8.15941
GOTERM_BP_FAT	GO:0050817~coagulation	14	0.139804	0.00474258	EFEMP2, COL3A1, F8, SERPING1, MMRN1, PROCR, P2RX1, PLSCR4, CD59, FBLN5, SERPINA1, ENTPD1, PROS1, RAB27A	764	102	13528	2.43035	0.999999	0.169445	8.15941
UP_SEQ_FEATURE	domain:NTR	6	0.597015	0.00474755	C3, SFRP2, TIMP2, TIMP3, PCOLCE, TIMP1	996	22	19113	5.23357	0.999999	0.279244	8.17953
KEGG_PATHWAY	hsa04810:Regulation of actin cytoskeleton	23	2.28856	0.00486108	ACTB, FGF7, FGF14, MRAS, ITGA1, ITGA11, ITGB5, GNG12, MYH9, VCL, MYL9, ARPC1B, ARPC2, GSN, ITGB6, PIKFYVE, PDGFRA, RRAS, PDGFRB, PDGFD, MSN, MYLK, FN1	290	215	5085	1.87578	0.523213	0.116132	5.6656
GOTERM_BP_FAT	GO:0003018~vascular process in circulatory system	10	0.0998602	0.00487775	WNT2, EDNRA, CAV2, EDNRB, CAV1, P2RX1, ACTA2, ITGA1, NPR1, GUCY1A3	764	58	13528	3.0529	0.999999	0.171704	8.38249
SMART	SM00038:COLFI	5	0.497512	0.00496698	COL3A1, COL1A2, COL5A3, COL5A2, COL5A1	626	11	9079	6.59236	0.766359	0.25233	6.41171
GOTERM_BP_FAT	GO:0007507~heart development	23	0.229678	0.00499639	SMAD7, FBN1, COL3A1, TGFBR2, GJA1, MECOM, GLI3, TPM1, COL5A1, EDNRA, ACVR2B, EP300, ADM, TSC1, PLN, PKD2, HOPX, PBRM1, TGFBR3, SEMA3C, CALCRL, BCOR, ENG	764	215	13528	1.89422	0.999999	0.173376	8.57785
SMART	SM00214:VWC	9	0.895522	0.00518607	WISP2, WISP1, CTGF, COL3A1, FSTL1, ECM2, THBS1, COL5A2, THBS2	626	40	9079	3.26322	0.78091	0.223567	6.68557
GOTERM_BP_FAT	GO:0034446~substrate adhesion-dependent cell spreading	4	0.0399441	0.0052706	ILK, ANTXR1, LAMC1, FN1	764	7	13528	10.1182	1	0.179827	9.02791
GOTERM_BP_FAT	GO:0046849~bone remodeling	6	0.0599161	0.00538018	CTSK, TPP1, MITF, PTH1R, TGFB3, TGFB1	764	21	13528	5.05909	1	0.18106	9.20717
KEGG_PATHWAY	hsa05414:Dilated cardiomyopathy	13	1.29353	0.00547313	ACTB, ADCY5, TGFB3, ITGA11, ITGA1, ITGB5, TPM2, TPM1, TGFB1, PLN, ITGB6, SGCD, SGCA	290	92	5085	2.4777	0.565779	0.112345	6.3577
GOTERM_MF_FAT	GO:0046872~metal ion binding	271	26.9652	0.00550886	CADM3, PLEKHM3, PDLIM7, PLEKHM1, AIF1, ATP1B2, ADCY5, STAT5A, PDLIM5, UTRN, STAT5B, FSTL1, MYLIP, EPT1, ZNF253, BTK, PLOD1, BRPF3, PRIM2, GIT2, ZNF397, LUC7L2, PLS3, COL10A1, TADA2A, ZNF644, ZNF507, YY1, F8, ZNF791, GEM, UBR1, MECOM, ESCO2, PGM5, ATP5C1, ZZZ3, PRDM2, TGFB1I1, NEK4, ADAMTS2, ADAMTS4, ADD1, ZNF517, ITGA11, ZNF510, ZNF232, ZNF619, CALU, TNKS, VEZF1, COL18A1, ZBTB47, BMP1, IKZF1, ZNF…	747	4140	12983	1.13769	0.98974	0.214178	8.16638
GOTERM_MF_FAT	GO:0034713~type I transforming growth factor beta receptor binding	4	0.39801	0.00555429	SMAD7, TGFBR2, TGFB3, ENG	747	7	12983	9.93154	0.990121	0.206155	8.23104
GOTERM_BP_FAT	GO:0017015~regulation of transforming growth factor beta receptor signaling pathway	8	0.0798882	0.00558207	SNX6, HTRA1, TGFB3, TGFB1I1, ZEB1, THBS1, ENG, TGFB1	764	39	13528	3.63217	1	0.18503	9.53658
GOTERM_BP_FAT	GO:0018209~peptidyl-serine modification	8	0.0798882	0.00558207	TAF1, BGN, EGFLAM, MAMDC2, ILK, TGFBR2, TNKS, DCN	764	39	13528	3.63217	1	0.18503	9.53658
GOTERM_BP_FAT	GO:0002449~lymphocyte mediated immunity	11	0.109846	0.00564311	C1QA, C3, CD46, C1RL, C1R, SERPING1, C1S, C1QC, TLR8, RAB27A, HLA-DRA	764	70	13528	2.7825	1	0.184724	9.63594
GOTERM_BP_FAT	GO:0006955~immune response	56	0.559217	0.00570724	IL16, TNFSF13, ZEB1, VIPR1, C1QC, CXCL12, TGFB1, TLR8, RAET1G, IL4R, CD46, SEMA3C, DPP8, FCGR3A, RAB27A, LAIR1, SP100, LY96, NCF4, SERPING1, GEM, HLA-E, IGSF6, C1QA, LILRB2, FAIM3, HLA-DPA1, TREM2, VSIG4, PTAFR, HLA-DRA, PSMB10, HLA-DRB1, C3, IFITM2, CCR1, GPR65, C1R, C1S, TNFRSF1B, PROCR, POU2F2, HLA-DRB5, MR1, HLA-DPB1, THBS1, IL2RA, CFB, TRIM22, CYBB, CCL14, CXCL13, ETS1, C1RL, TGFBR3, CD302	764	690	13528	1.43707	1	0.184517	9.74023
KEGG_PATHWAY	hsa05200:Pathways in cancer	31	3.08458	0.00573696	FGF7, FGF14, PGF, STAT5A, MITF, STAT5B, TGFB3, MMP2, GLI3, TGFB1, WNT2, LAMB2, RALB, FN1, PLD1, COL4A2, COL4A1, EPAS1, TGFBR2, CREBBP, HGF, MECOM, CDK4, PRKCB, LAMA4, EP300, ETS1, PDGFRA, JAK1, PDGFRB, LAMC1	290	328	5085	1.65722	0.582941	0.103553	6.65459
KEGG_PATHWAY	hsa04672:Intestinal immune network for IgA production	9	0.895522	0.00579248	HLA-DRB1, TGFB3, HLA-DRB5, TNFSF13, HLA-DPA1, HLA-DPB1, CXCL12, TGFB1, HLA-DRA	290	49	5085	3.22062	0.586467	0.0934536	6.71696
UP_SEQ_FEATURE	domain:Ig-like C2-type 4	11	1.09453	0.00588486	VCAM1, LILRB2, SIGLEC1, PECAM1, PDGFRA, PTK7, PDGFRB, PTGFRN, PALLD, BOC, MYLK	996	76	19113	2.77747	1	0.327455	10.043
GOTERM_MF_FAT	GO:0005509~calcium ion binding	72	7.16418	0.00602068	CADM3, AIF1, TRPV2, STAT5A, ARSI, UTRN, STAT5B, FSTL1, MMP28, MMP2, IDS, GSN, SLC24A3, PLS3, COL10A1, SYNRG, NRXN2, SPARCL1, F8, MMP16, ANXA2P1, MMP14, ANXA2P2, PRKCB, GNS, RASGRF2, PROS1, SGCA, FKBP7, GALNT5, CD248, ITGA11, C1R, PCDHGC3, C1S, DCHS1, CALU, MYL9, ANXA6, KIAA0494, PRRG2, ENTPD7, PLA2G12A, RASGRP2, PKD2, HEG1, CHP, ENTPD1, THBS1, THBS2, EHD2, BMP1, EFEMP2, MRC2, FBN1, EFEMP1, ITGA1,…	747	919	12983	1.36167	0.993304	0.212106	8.89255
GOTERM_BP_FAT	GO:0043627~response to estrogen stimulus	14	0.139804	0.00606852	TXNIP, CAV2, CAV1, CRYAB, STAT5B, TGFBR2, TGFB3, AQP1, MMP14, TIMP3, TGFB1, WNT2, PDGFRA, SERPINA1	764	105	13528	2.36091	1	0.192851	10.3256
GOTERM_MF_FAT	GO:0003712~transcription cofactor activity	34	3.38308	0.00607046	FHL2, CTCF, HCFC2, ELK3, ZEB1, CBFA2T2, CALCOCO1, NR2C2, SIN3A, PBXIP1, TFEC, NPAT, MAML3, BCOR, BATF3, TAF1, SP100, EPAS1, TADA2A, YY1, CREBBP, LMCD1, MED12, ARID1B, SIRT1, MSC, TRIM22, TAF11, NCOA1, EP300, SMARCC1, TGFB1I1, RNF20, NCOR2	747	363	12983	1.6279	0.993576	0.205024	8.96289
SP_PIR_KEYWORDS	metalloprotease inhibitor	4	0.39801	0.0063523	LXN, TIMP2, TIMP3, TIMP1	996	8	19235	9.65612	0.969565	0.0762995	8.87608
UP_SEQ_FEATURE	DNA-binding region:Homeobox; atypical	4	0.39801	0.00646651	TSHZ3, HOPX, ZEB2, ZEB1	996	8	19113	9.59488	1	0.346956	10.9821
UP_SEQ_FEATURE	region of interest:Nonhelical region	4	0.39801	0.00646651	COL6A3, COL6A2, COL5A3, COL5A1	996	8	19113	9.59488	1	0.346956	10.9821
UP_SEQ_FEATURE	propeptide:C-terminal propeptide	4	0.39801	0.00646651	COL3A1, COL1A2, COL5A2, COL5A1	996	8	19113	9.59488	1	0.346956	10.9821
INTERPRO	IPR000152:EGF-type aspartate/asparagine hydroxylation conserved site	13	1.29353	0.00649685	BMP1, EFEMP2, EFEMP1, FBN1, C1R, C1S, GAS6, LRP1, SNED1, EMR1, FBLN5, HEG1, PROS1	911	97	16659	2.45077	0.999792	0.278305	10.0966
GOTERM_MF_FAT	GO:0046914~transition metal ion binding	189	18.806	0.00652063	RNASEL, PLEKHM3, PDLIM7, PLEKHM1, PDLIM5, UTRN, ZXDC, MYLIP, EPT1, MCM10, ZNF253, MMP2, BTK, ASPA, BRPF3, PLOD1, PRIM2, RNF38, ZNF397, GIT2, LUC7L2, ZNF445, LOX, ZNF446, KCND3, TADA2A, ZNF644, ZNF507, YY1, F8, GTF2IRD2, MTA1, ZNF791, UBR1, MECOM, ESCO2, ZNF192, ISCU, EP300, RPAIN, NBR1, RNF138, ZZZ3, PYGO2, PRDM2, TGFB1I1, RNF20, ADAMTS2, ADAMTS4, TSHZ3, ZFAND3, ZNF517, ZNF510, ZNF232, ZNF619, RR…	747	2785	12983	1.17948	0.995587	0.210058	9.59669
GOTERM_BP_FAT	GO:0002683~negative regulation of immune system process	12	0.119832	0.00673816	INHBA, IL2RA, IL4R, COL3A1, SERPING1, SOCS5, GREM1, VSIG4, THBS1, TGFB1, THY1, GIMAP1	764	83	13528	2.56002	1	0.209482	11.4012
SP_PIR_KEYWORDS	cell shape	6	0.597015	0.00684626	PDPN, FERMT2, MYH9, CDC42EP3, CDC42EP5, FN1	996	24	19235	4.82806	0.976824	0.0802551	9.53458
GOTERM_BP_FAT	GO:0044259~multicellular organismal macromolecule metabolic process	7	0.0699021	0.00691523	TNXB, COL3A1, MMP16, SERPINH1, ADAMTS2, MMP2, COL5A1	764	31	13528	3.99831	1	0.21208	11.6836
GOTERM_BP_FAT	GO:0022604~regulation of cell morphogenesis	16	0.159776	0.00694501	PALM2-AKAP2, PDPN, SMAD7, FERMT2, TGFB3, MYH9, TGFB1, THY1, YWHAH, ILK, TGFBR3, TGFB1I1, FGD5, CDC42EP3, FN1, CDC42EP5	764	131	13528	2.16266	1	0.210645	11.731
INTERPRO	IPR001134:Netrin domain	6	0.597015	0.00710365	C3, SFRP2, TIMP2, TIMP3, PCOLCE, TIMP1	911	23	16659	4.77039	0.999906	0.290725	10.9891
GOTERM_CC_FAT	GO:0030141~secretory granule	20	0.19972	0.00713367	SELP, ITGA1, F8, TGFB3, SERPING1, SPARC, HGF, MMRN1, TGFB1, TIMP1, C2ORF40, PECAM1, SMPD1, SERPINA1, THBS1, THBS2, FNDC3A, PROS1, RAB27A, FN1	731	180	12782	1.94285	0.971097	0.0847843	9.78281
SP_PIR_KEYWORDS	transcription regulation	130	12.9353	0.00722998	IL16, STAT5A, STAT5B, ZXDC, CNOT1, TCEAL7, ZNF253, CBX7, TCEAL4, TCEAL3, EPC2, CRY2, SIN3A, PSIP1, ZNF397, ZNF445, ZNF446, MTERFD3, TWIST2, TADA2A, ZNF644, YY1, ZNF507, MED12, GTF2IRD2, ZNF791, ARID1A, ARID1B, MECOM, ZNF192, EP300, PTRF, MNDA, ZZZ3, PRDM2, TSHZ3, ZNF517, ZNF510, ZNF232, ZNF619, ELK3, NR2C2, LYL1, TFEC, PBRM1, MAML3, VEZF1, BCOR, CREBL2, ZNF423, TAF1, ZBTB47, EPAS1, IKZF1, SMAD7, …	996	2026	19235	1.23919	0.981247	0.082813	10.0431
UP_SEQ_FEATURE	domain:Ig-like C2-type 5	9	0.895522	0.00725392	VCAM1, SIGLEC1, PECAM1, PDGFRA, PTK7, PDGFRB, PTGFRN, PALLD, MYLK	996	55	19113	3.14014	1	0.373471	12.2387
GOTERM_CC_FAT	GO:0034399~nuclear periphery	10	0.0998602	0.00739478	SMARCAD1, RNASEL, NUMA1, SP100, GMCL1, LMNB1, YY1, TGFB1I1, PHF5A, ALOX5	731	61	12782	2.8665	0.974626	0.0857125	10.1234
KEGG_PATHWAY	hsa04514:Cell adhesion molecules (CAMs)	16	1.59204	0.00746303	SELP, CADM3, NRXN2, HLA-DRB1, HLA-E, SDC2, VCAM1, SIGLEC1, PECAM1, CD2, HLA-DRB5, HLA-DPA1, HLA-DPB1, JAM2, JAM3, HLA-DRA	290	132	5085	2.12539	0.679744	0.10762	8.57582
SP_PIR_KEYWORDS	methylation	23	2.28856	0.00750713	KHDRBS1, ACTB, DHX9, EEF1A1, CRYAB, ACTA2, MRAS, CREBBP, GNG12, UBL3, RBMX, HNRNPA1, FBL, FMO5, EP300, RAB37, RALB, QKI, RRAS, RAP1B, GNG2, PLA2G4C, RAB27A	996	242	19235	1.83546	0.983908	0.0841111	10.4087
GOTERM_BP_FAT	GO:0007599~hemostasis	14	0.139804	0.00767429	EFEMP2, COL3A1, F8, SERPING1, MMRN1, PROCR, P2RX1, PLSCR4, CD59, FBLN5, SERPINA1, ENTPD1, PROS1, RAB27A	764	108	13528	2.29533	1	0.227712	12.8845
SP_PIR_KEYWORDS	metalloproteinase inhibitor	3	0.298507	0.00774385	TIMP2, TIMP3, TIMP1	996	3	19235	19.3122	0.98588	0.0849285	10.7198
UP_SEQ_FEATURE	region of interest:Nonhelical region 8 (NC8)	3	0.298507	0.00784125	COL18A1, COL15A1, COL16A1	996	3	19113	19.1898	1	0.390171	13.1651
UP_SEQ_FEATURE	region of interest:Nonhelical region 6 (NC6)	3	0.298507	0.00784125	COL18A1, COL15A1, COL16A1	996	3	19113	19.1898	1	0.390171	13.1651
UP_SEQ_FEATURE	region of interest:Nonhelical region 7 (NC7)	3	0.298507	0.00784125	COL18A1, COL15A1, COL16A1	996	3	19113	19.1898	1	0.390171	13.1651
UP_SEQ_FEATURE	short sequence motif:LXXLL	3	0.298507	0.00784125	ARID1A, ARID1B, ARID2	996	3	19113	19.1898	1	0.390171	13.1651
UP_SEQ_FEATURE	region of interest:Nonhelical region 10 (NC10)	3	0.298507	0.00784125	COL18A1, COL15A1, COL16A1	996	3	19113	19.1898	1	0.390171	13.1651
UP_SEQ_FEATURE	region of interest:Nonhelical region 5 (NC5)	3	0.298507	0.00784125	COL18A1, COL15A1, COL16A1	996	3	19113	19.1898	1	0.390171	13.1651
UP_SEQ_FEATURE	region of interest:Nonhelical region 9 (NC9)	3	0.298507	0.00784125	COL18A1, COL15A1, COL16A1	996	3	19113	19.1898	1	0.390171	13.1651
SMART	SM00291:ZnF_ZZ	6	0.597015	0.00786836	EP300, TADA2A, NBR1, CREBBP, UTRN, ZZZ3	626	19	9079	4.57996	0.900405	0.280732	9.97887
PIR_SUPERFAMILY	PIRSF002490:class I small leucine-rich proteoglycan, decorin/asporin/byglycan types	3	0.298507	0.00798993	ASPN, BGN, DCN	390	3	7396	18.9641	0.964462	0.964462	10.643
PIR_SUPERFAMILY	PIRSF002261:collagen alpha 1(VIII) chain	3	0.298507	0.00798993	COL8A1, COL8A2, COL10A1	390	3	7396	18.9641	0.964462	0.964462	10.643
PIR_SUPERFAMILY	PIRSF002490:SLRP_I	3	0.298507	0.00798993	ASPN, BGN, DCN	390	3	7396	18.9641	0.964462	0.964462	10.643
PIR_SUPERFAMILY	PIRSF002259:collagen VI	3	0.298507	0.00798993	COL6A3, COL6A2, COL6A1	390	3	7396	18.9641	0.964462	0.964462	10.643
UP_SEQ_FEATURE	domain:VWFA 1	5	0.497512	0.00803499	COL14A1, COL6A3, COL6A2, COL6A1, COL12A1	996	16	19113	5.9968	1	0.391076	13.4687
GOTERM_BP_FAT	GO:0051893~regulation of focal adhesion formation	4	0.0399441	0.00808171	ARHGAP6, TSC1, MMP14, THBS1	764	8	13528	8.8534	1	0.235862	13.5226
GOTERM_BP_FAT	GO:0007044~cell-substrate junction assembly	6	0.0599161	0.00810389	TLN1, ARHGAP6, SORBS1, LAMC1, THY1, FN1	764	23	13528	4.61917	1	0.234057	13.5572
GOTERM_BP_FAT	GO:0051251~positive regulation of lymphocyte activation	13	0.129818	0.00825392	IL2RA, IKZF1, TBX21, STAT5A, STAT5B, TGFBR2, TNFSF13, SOCS5, TGFB1, THY1, GIMAP1, VCAM1, IL4R	764	97	13528	2.37308	1	0.235488	13.791
GOTERM_BP_FAT	GO:0048870~cell motility	29	0.289595	0.00827534	CTHRC1, CAV2, IL16, ITGA11, TNFSF13, ZEB2, PRKG1, CXCL12, TGFB1, WNT2, VCAM1, EDNRB, PEX2, CTGF, SEMA3C, MSN, TOP2B, THBS1, FN1, SELP, ITGA1, MYH9, MMP14, COL5A1, ETS1, PDGFRB, TGFBR3, LAMC1, ENG	764	307	13528	1.67263	1	0.233709	13.8244
GOTERM_BP_FAT	GO:0051674~localization of cell	29	0.289595	0.00827534	CTHRC1, CAV2, IL16, ITGA11, TNFSF13, ZEB2, PRKG1, CXCL12, TGFB1, WNT2, VCAM1, EDNRB, PEX2, CTGF, SEMA3C, MSN, TOP2B, THBS1, FN1, SELP, ITGA1, MYH9, MMP14, COL5A1, ETS1, PDGFRB, TGFBR3, LAMC1, ENG	764	307	13528	1.67263	1	0.233709	13.8244
UP_SEQ_FEATURE	compositionally biased region:Cys-rich	17	1.69154	0.00834047	ASPN, FMOD, TADA2A, EZH1, LUM, LMCD1, DCN, PRELP, MYCBP2, OGN, BGN, PLSCR4, ADAM33, ADAMTS2, C11ORF46, TES, ADAMTS4	996	158	19113	2.06472	1	0.396055	13.9453
GOTERM_BP_FAT	GO:0001763~morphogenesis of a branching structure	11	0.109846	0.00835608	EDNRA, PGF, ILK, TGFBR2, MMP14, PLXND1, GREM1, ENG, GLI3, CXCL12, TGFB1	764	74	13528	2.63209	1	0.233418	13.9499
GOTERM_CC_FAT	GO:0009897~external side of plasma membrane	19	0.189734	0.00841521	SELP, EMCN, IL2RA, TGFBR2, CSPG4, ITGA1, MMP16, THY1, VCAM1, LAMP1, LRP1, CD59, CD2, TGFBR3, MR1, THBS1, CD302, ENG, HLA-DRA	731	170	12782	1.95428	0.98475	0.0947996	11.443
GOTERM_BP_FAT	GO:0007010~cytoskeleton organization	38	0.379469	0.00849335	CAV2, CAV1, TLN1, PDLIM7, AIF1, MRAS, CALD1, ABLIM3, FERMT2, FHL3, PRKG1, CAPZB, TPM1, DSTN, WNT2, TUBGCP4, TUBGCP3, ARHGAP6, NISCH, SORBS1, GSN, TNKS, CNN1, FGD5, EHD2, PLS3, FMNL3, TNXB, CRYAB, MYH9, PALLD, THY1, EPB41L3, SPAG5, SGCD, ANTXR1, ABL2, ADD1	764	436	13528	1.54325	1	0.234503	14.1629
INTERPRO	IPR016352:Small leucine-rich proteoglycan, class I, decorin/asporin/byglycan	3	0.298507	0.00861744	ASPN, BGN, DCN	911	3	16659	18.2865	0.999987	0.331112	13.1794
GOTERM_MF_FAT	GO:0043167~ion binding	275	27.3632	0.00866755	CADM3, PLEKHM3, PDLIM7, PLEKHM1, AIF1, ATP1B2, ADCY5, STAT5A, PDLIM5, UTRN, STAT5B, FSTL1, MYLIP, EPT1, ZNF253, BTK, PLOD1, BRPF3, PRIM2, GIT2, ZNF397, LUC7L2, PLS3, COL10A1, TADA2A, ZNF644, ZNF507, YY1, F8, ZNF791, GEM, UBR1, MECOM, ESCO2, PGM5, ATP5C1, ZZZ3, PRDM2, TGFB1I1, NEK4, ADAMTS2, ADAMTS4, ADD1, ZNF517, ITGA11, ZNF510, ZNF232, ZNF619, CALU, TNKS, VEZF1, COL18A1, ZBTB47, BMP1, IKZF1, ZNF…	747	4241	12983	1.12699	0.999266	0.259698	12.5631
GOTERM_BP_FAT	GO:0051605~protein maturation by peptide bond cleavage	12	0.119832	0.00877248	C1QA, C3, CFB, CD46, C1RL, C1R, SERPING1, C1S, MMP14, VSIG4, C1QC, ADAMTS2	764	86	13528	2.47072	1	0.238946	14.5946
GOTERM_BP_FAT	GO:0008015~blood circulation	20	0.19972	0.00884936	CAV2, CAV1, ACTA2, ITGA1, NPR1, SERPING1, CXCL12, TPM1, WNT2, EDNRA, EDNRB, NISCH, P2RX1, ADM, MEOX2, PLN, COL1A2, GUCY1A3, MYOF, ENG	764	186	13528	1.90396	1	0.238521	14.7131
GOTERM_BP_FAT	GO:0003013~circulatory system process	20	0.19972	0.00884936	CAV2, CAV1, ACTA2, ITGA1, NPR1, SERPING1, CXCL12, TPM1, WNT2, EDNRA, EDNRB, NISCH, P2RX1, ADM, MEOX2, PLN, COL1A2, GUCY1A3, MYOF, ENG	764	186	13528	1.90396	1	0.238521	14.7131
GOTERM_MF_FAT	GO:0003714~transcription corepressor activity	17	1.69154	0.0090947	BATF3, SP100, YY1, LMCD1, CTCF, ZEB1, ELK3, MSC, TRIM22, CBFA2T2, SIRT1, SIN3A, PBXIP1, TFEC, NPAT, BCOR, NCOR2	747	145	12983	2.03768	0.999486	0.261371	13.1423
SP_PIR_KEYWORDS	metalloenzyme inhibitor	4	0.39801	0.0091648	LXN, TIMP2, TIMP3, TIMP1	996	9	19235	8.58322	0.993562	0.0978448	12.5667
GOTERM_BP_FAT	GO:0050880~regulation of blood vessel size	9	0.0898742	0.00918317	WNT2, EDNRA, CAV2, EDNRB, CAV1, P2RX1, ACTA2, ITGA1, GUCY1A3	764	53	13528	3.00682	1	0.244073	15.2259
GOTERM_BP_FAT	GO:0035150~regulation of tube size	9	0.0898742	0.00918317	WNT2, EDNRA, CAV2, EDNRB, CAV1, P2RX1, ACTA2, ITGA1, GUCY1A3	764	53	13528	3.00682	1	0.244073	15.2259
GOTERM_BP_FAT	GO:0051249~regulation of lymphocyte activation	17	0.169762	0.00930195	IL2RA, IKZF1, TBX21, STAT5A, STAT5B, TGFBR2, TNFSF13, SOCS5, ZEB1, TGFB1, THY1, GIMAP1, VCAM1, INHBA, IL4R, CD2, VSIG4	764	148	13528	2.03389	1	0.244566	15.4077
OMIM_DISEASE	Ullrich congenital muscular dystrophy	3	0.298507	0.00931602	COL6A3, COL6A2, COL6A1	210	3	3671	17.481	0.974016	0.974016	12.1965
OMIM_DISEASE	Bethlem myopathy	3	0.298507	0.00931602	COL6A3, COL6A2, COL6A1	210	3	3671	17.481	0.974016	0.974016	12.1965
GOTERM_MF_FAT	GO:0043169~cation binding	271	26.9652	0.00933398	CADM3, PLEKHM3, PDLIM7, PLEKHM1, AIF1, ATP1B2, ADCY5, STAT5A, PDLIM5, UTRN, STAT5B, FSTL1, MYLIP, EPT1, ZNF253, BTK, PLOD1, BRPF3, PRIM2, GIT2, ZNF397, LUC7L2, PLS3, COL10A1, TADA2A, ZNF644, ZNF507, YY1, F8, ZNF791, GEM, UBR1, MECOM, ESCO2, PGM5, ATP5C1, ZZZ3, PRDM2, TGFB1I1, NEK4, ADAMTS2, ADAMTS4, ADD1, ZNF517, ITGA11, ZNF510, ZNF232, ZNF619, CALU, TNKS, VEZF1, COL18A1, ZBTB47, BMP1, IKZF1, ZNF…	747	4179	12983	1.12707	0.99958	0.258446	13.4652
GOTERM_CC_FAT	GO:0005588~collagen type V	3	0.0299581	0.00940143	COL5A3, COL5A2, COL5A1	731	3	12782	17.4856	0.990681	0.103034	12.7011
SP_PIR_KEYWORDS	actin-binding	23	2.28856	0.00943327	DIXDC1, AIF1, CALD1, UTRN, MYH9, FLNC, PALLD, TPM2, CAPZB, TPM1, DSTN, VCL, EPB41L3, ARPC1B, SYNE1, TAGLN, ARPC2, GSN, CNN1, PLS3, MYLK, ADD1, SYNPO	996	247	19235	1.79831	0.99445	0.0986659	12.9116
GOTERM_MF_FAT	GO:0047485~protein N-terminus binding	11	1.09453	0.00945465	TAF11, NCOA1, TSC1, PEX19, SMARCC1, ALOX5AP, PDLIM5, NPAT, DCN, NCOR2, TGFB1	747	74	12983	2.58354	0.99962	0.252988	13.6276
GOTERM_BP_FAT	GO:0007569~cell aging	7	0.0699021	0.00945515	NOX4, LIMS1, ILK, WRN, SIRT1, ENG, PRELP	764	33	13528	3.75599	1	0.245827	15.6416
INTERPRO	IPR006209:EGF	15	1.49254	0.009513	SELP, BMP1, NRXN2, CD248, FBN1, C1S, MMRN1, GAS6, LRP1, EGFLAM, SNED1, HEG1, THBS1, PROS1, THBS2	911	127	16659	2.15982	0.999996	0.34872	14.4512
KEGG_PATHWAY	hsa04350:TGF-beta signaling pathway	12	1.19403	0.00968284	INHBA, ACVR2B, EP300, SMAD7, CREBBP, TGFBR2, TGFB3, DCN, THBS1, THBS2, TGFB1, BMP8A	290	87	5085	2.41855	0.772126	0.125805	10.9933
GOTERM_BP_FAT	GO:0007242~intracellular signaling cascade	91	0.908728	0.00974697	PLEKHM3, PLEKHM1, STAT5A, ADCY5, STAT5B, TGFB3, PINK1, VIPR1, TENC1, LATS1, MCF2L, TLR8, LATS2, BTK, EDNRA, EDNRB, S1PR3, ARHGAP6, NISCH, CTGF, GSN, CLCF1, ARHGAP1, RALB, GUCY1A3, RRAS, GNG2, CALCRL, RAB27A, PLD1, SP100, MAGI2, PTGER3, CRYAB, LY96, MED12, ARID1A, SOCS5, ARHGAP29, GEM, PRKCB, MAP4K4, DNAJC27, NCOA1, XPC, ADM, RASGRF2, SPAG5, COL1A2, TGFB1I1, NKIRAS2, PTAFR, PMEPA1, PLCXD3, CAV1, G…	764	1256	13528	1.2829	1	0.250153	16.0855
SP_PIR_KEYWORDS	chondroitin sulfate proteoglycan	5	0.497512	0.00986204	FMOD, BGN, TGFBR3, DCN, SDC2	996	17	19235	5.68007	0.995622	0.10102	13.4598
SMART	SM00121:IB	6	0.597015	0.00990864	WISP2, WISP1, CTGF, HTRA1, HTRA3, IGFBP4	626	20	9079	4.35096	0.945402	0.30474	12.4116
INTERPRO	IPR000742:EGF-like, type 3	20	1.99005	0.00995668	SELP, TNXB, BMP1, NRXN2, EFEMP2, FBN1, EFEMP1, MMRN1, GAS6, LRP1, EGFLAM, SNED1, EMR1, FBLN5, HEG1, ADAM33, THBS1, THBS2, PROS1, ODZ3	911	194	16659	1.88521	0.999998	0.352057	15.0748
UP_SEQ_FEATURE	metal ion-binding site:Calcium; via 3-oxoalanine	5	0.497512	0.0100811	GNS, IDS, SULF2, SULF1, ARSI	996	17	19113	5.64405	1	0.449867	16.614
UP_SEQ_FEATURE	domain:VWFA 2	5	0.497512	0.0100811	COL14A1, COL6A3, COL6A2, COL6A1, COL12A1	996	17	19113	5.64405	1	0.449867	16.614
UP_SEQ_FEATURE	zinc finger region:ZZ-type	5	0.497512	0.0100811	EP300, NBR1, CREBBP, UTRN, ZZZ3	996	17	19113	5.64405	1	0.449867	16.614
GOTERM_BP_FAT	GO:0048754~branching morphogenesis of a tube	10	0.0998602	0.0103284	EDNRA, PGF, ILK, TGFBR2, MMP14, PLXND1, GREM1, ENG, GLI3, CXCL12	764	65	13528	2.72412	1	0.260688	16.9633
INTERPRO	IPR007110:Immunoglobulin-like	41	4.0796	0.0103678	CADM3, HLA-DRB1, OPCML, GPR124, PTK7, SIRPB1, ISLR, VCAM1, SEMA3C, HLA-DRB5, MR1, HLA-DPB1, FCGR3A, BOC, ALPK2, SIGLEC10, AXL, SLAMF8, MXRA8, PALLD, HLA-E, SIRPA, THY1, IGSF6, SIGLEC1, LILRB2, BTN3A1, CD33, PECAM1, SIGLEC7, PDGFRA, NPTN, PDGFRB, HLA-DPA1, PTGFRN, JAM2, VSIG4, JAM3, NTM, MYLK, HLA-DRA	911	501	16659	1.4965	0.999999	0.354276	15.6488
GOTERM_BP_FAT	GO:0048872~homeostasis of number of cells	13	0.129818	0.0104398	IL2RA, LIPA, EPAS1, STAT5A, STAT5B, IREB2, MECOM, TGFB1, GIMAP1, TIMP1, INHBA, TGFBR3, ADD1	764	100	13528	2.30188	1	0.260829	17.1305
SMART	SM00282:LamG	9	0.895522	0.010743	LAMA4, EGFLAM, NRXN2, CSPG4, COL15A1, COL5A3, PROS1, GAS6, COL5A1	626	45	9079	2.90064	0.957316	0.29562	13.3888
SP_PIR_KEYWORDS	Transcription	131	13.0348	0.0108219	IL16, STAT5A, STAT5B, ZXDC, CNOT1, TCEAL7, ZNF253, CBX7, TCEAL4, TCEAL3, EPC2, CRY2, SIN3A, GCOM1, PRIM2, PSIP1, ZNF397, ZNF445, ZNF446, MTERFD3, TWIST2, TADA2A, ZNF644, YY1, ZNF507, MED12, GTF2IRD2, ZNF791, ARID1A, ARID1B, MECOM, ZNF192, EP300, PTRF, MNDA, ZZZ3, PRDM2, TSHZ3, ZNF517, ZNF510, ZNF232, ZNF619, ELK3, NR2C2, LYL1, TFEC, PBRM1, MAML3, VEZF1, BCOR, CREBL2, ZNF423, TAF1, ZBTB47, EPAS1, …	996	2071	19235	1.22159	0.997427	0.108337	14.6754
SP_PIR_KEYWORDS	repressor	35	3.48259	0.0109387	BACH1, AEBP1, EZH1, CTCF, CNOT1, ZEB2, ELK3, ZEB1, ZNF253, CBX7, ZNF652, CHD8, SIN3A, CRY2, TFEC, ZNF397, HBP1, BHLHE41, BCOR, TWIST2, ZNF423, NFX1, MAF, BATF3, NACC1, IKZF1, YY1, ZNF24, MED12, SNAI2, MSC, TRIM22, HOPX, MNDA, NCOR2	996	435	19235	1.55386	0.997588	0.107497	14.8223
GOTERM_BP_FAT	GO:0002460~adaptive immune response based on somatic recombination of immune receptors built from immunoglobulin superfamily domains	11	0.109846	0.0109757	C1QA, C3, CD46, C1RL, C1R, SERPING1, C1S, C1QC, TLR8, RAB27A, HLA-DRA	764	77	13528	2.52954	1	0.269954	17.9303
GOTERM_BP_FAT	GO:0002250~adaptive immune response	11	0.109846	0.0109757	C1QA, C3, CD46, C1RL, C1R, SERPING1, C1S, C1QC, TLR8, RAB27A, HLA-DRA	764	77	13528	2.52954	1	0.269954	17.9303
UP_SEQ_FEATURE	domain:Ig-like C2-type 3	14	1.39303	0.0110274	OPCML, PTK7, SIGLEC10, PALLD, VCAM1, LILRB2, SIGLEC1, PECAM1, PDGFRA, PDGFRB, PTGFRN, BOC, NTM, MYLK	996	122	19113	2.2021	1	0.473196	18.0319
UP_SEQ_FEATURE	zinc finger region:C2H2-type 8	34	3.38308	0.0114525	ZNF84, ZFP62, ZNF554, ZNF517, ZFP14, ZXDC, ZNF510, CTCF, ZNF619, ZNF253, ZNF652, PRDM10, ZNF397, ZNF540, ZNF445, ZNF606, ZNF423, ZBTB47, ZNF566, ZNF33A, POGZ, ZNF620, ZNF507, ZNF791, ZNF669, ZFP2, MECOM, ZNF664, RLF, ZNF192, ZNF671, ZNF415, ZNF551, ZNF766	996	417	19113	1.56463	1	0.479373	18.6614
INTERPRO	IPR016060:Complement control module	9	0.895522	0.0117949	SELP, IL2RA, SNED1, CFB, CD46, C1RL, C1R, C1S, FN1	911	57	16659	2.88734	1	0.382693	17.6134
GOTERM_BP_FAT	GO:0032844~regulation of homeostatic process	14	0.139804	0.0118798	IBTK, CAV1, IL2RA, SMAD7, STAT5A, STAT5B, TGFB1, THY1, GIMAP1, EDNRA, INHBA, ETS1, PKD2, TNKS	764	114	13528	2.17452	1	0.28634	19.2633
INTERPRO	IPR000917:Sulfatase	5	0.497512	0.01189	GNS, IDS, SULF2, SULF1, ARSI	911	17	16659	5.37838	1	0.375975	17.7427
UP_SEQ_FEATURE	repeat:LRR 14	9	0.895522	0.0121482	NLRC4, PODN, PODNL1, LRRC32, LRRC8C, COL6A3, LRRC15, ECM2, TLR8	996	60	19113	2.87846	1	0.493024	19.6817
UP_SEQ_FEATURE	zinc finger region:C2H2-type 7	36	3.58209	0.0121693	ZNF84, ZFP62, ZNF554, ZNF517, ZFP14, ZXDC, ZBTB39, ZNF510, CTCF, ZNF619, ZNF253, ZNF652, PRDM10, ZNF397, ZNF540, ZNF445, ZNF606, ZNF423, ZBTB47, ZNF566, ZNF33A, POGZ, ZNF644, ZNF620, ZNF507, ZNF791, ZNF669, ZFP2, MECOM, ZNF664, RLF, ZNF192, ZNF671, ZNF415, ZNF551, ZNF766	996	451	19113	1.53178	1	0.487085	19.7126
GOTERM_CC_FAT	GO:0044449~contractile fiber part	14	0.139804	0.0121848	ACTA2, CRYAB, PDLIM5, FHL3, FHL2, TPM2, FLNC, MMP2, TPM1, VCL, MYL9, SYNE1, PGM5, ILK	731	113	12782	2.16636	0.997685	0.128832	16.1629
GOTERM_MF_FAT	GO:0050998~nitric-oxide synthase binding	4	0.39801	0.012225	WNT2, ACTB, CAV2, CAV1	747	9	12983	7.72453	0.999963	0.305232	17.2787
GOTERM_CC_FAT	GO:0030133~transport vesicle	10	0.0998602	0.0122689	SEC23A, TGOLN2, CAV2, SYNRG, BGN, STX2, CRISPLD2, APH1B, YIPF5, RAB27A	731	66	12782	2.64934	0.997781	0.126976	16.2654
GOTERM_BP_FAT	GO:0035239~tube morphogenesis	15	0.14979	0.0122785	PDPN, PGF, TGFBR2, PTK7, ZEB2, MMP14, GREM1, CXCL12, GLI3, EDNRA, TSC1, ILK, PLXND1, ENG, HECTD1	764	127	13528	2.09136	1	0.292007	19.8446
GOTERM_BP_FAT	GO:0051495~positive regulation of cytoskeleton organization	8	0.0798882	0.0123048	WNT2, CAV2, CAV1, ARPC2, TPM1, CDC42EP5, DSTN, SYNPO	764	45	13528	3.14788	1	0.290152	19.8827
GOTERM_BP_FAT	GO:0002694~regulation of leukocyte activation	18	0.179748	0.0125298	IL2RA, IKZF1, STAT5A, TBX21, STAT5B, TGFBR2, TNFSF13, SOCS5, ZEB1, TGFB1, THY1, GIMAP1, VCAM1, INHBA, IL4R, CD2, VSIG4, THBS1	764	166	13528	1.92002	1	0.292243	20.2088
GOTERM_MF_FAT	GO:0005520~insulin-like growth factor binding	6	0.597015	0.0125664	WISP2, WISP1, CTGF, HTRA1, HTRA3, IGFBP4	747	25	12983	4.17124	0.999972	0.30337	17.7185
GOTERM_BP_FAT	GO:0001503~ossification	14	0.139804	0.0127269	BMP1, PDLIM7, PTH1R, TGFB3, FHL2, SPARC, MMP14, MMP2, COL5A2, TGFB1, CTSK, CTGF, CDH11, BMP8A	764	115	13528	2.15561	1	0.293749	20.4936
INTERPRO	IPR013783:Immunoglobulin-like fold	44	4.37811	0.0128146	CADM3, HLA-DRB1, OPCML, PTK7, SIRPB1, ISLR, VCAM1, KDELC1, CD2, SEMA3C, HLA-DRB5, MR1, HLA-DPB1, FCGR3A, BOC, LAIR1, CD3D, ALPK2, AXL, MXRA8, PALLD, FLNC, HLA-E, SIRPA, IGSF6, SIGLEC1, LILRB2, BTN3A1, CD33, PECAM1, SIGLEC7, PDGFRA, NPTN, FAIM3, PDGFRB, HLA-DPA1, PTGFRN, JAM2, TREM2, VSIG4, JAM3, NTM, MYLK, HLA-DRA	911	553	16659	1.45498	1	0.389524	18.9906
GOTERM_BP_FAT	GO:0042310~vasoconstriction	5	0.0499301	0.0132525	EDNRA, EDNRB, CAV1, P2RX1, ACTA2	764	17	13528	5.20788	1	0.301504	21.2481
GOTERM_BP_FAT	GO:0030512~negative regulation of transforming growth factor beta receptor signaling pathway	5	0.0499301	0.0132525	SNX6, HTRA1, TGFB3, TGFB1I1, ENG	764	17	13528	5.20788	1	0.301504	21.2481
SP_PIR_KEYWORDS	nucleus	252	25.0746	0.0133071	STAT5A, STAT5B, ZNF253, BTK, EPC2, SIN3A, CRY2, H2AFZ, ZNF397, TIGD6, TWIST2, STAG1, IBTK, PAN2, TADA2A, ZNF644, ZNF507, YY1, MED12, ZNF791, NAV3, MECOM, ESCO2, NCAPD2, DCAF7, PTRF, ZZZ3, PRDM2, TGFB1I1, NEK4, ZNF517, LMNB1, ZNF510, STK17B, ZNF232, ZNF619, LYL1, NGRN, PBRM1, TNKS, MAML3, NUP54, VEZF1, WDHD1, BCOR, DHX9, ZBTB47, IKZF1, MKI67, SMAD7, ZNF620, CREBBP, S100A11, KLF15, HNRNPA1, ZBTB44,…	996	4283	19235	1.13628	0.999352	0.127113	17.7494
SP_PIR_KEYWORDS	heterotrimer	6	0.597015	0.0133499	LAMA4, COL4A2, IL2RA, LAMB2, GNAI2, LAMC1	996	28	19235	4.13834	0.999367	0.125331	17.8014
GOTERM_CC_FAT	GO:0016363~nuclear matrix	9	0.0898742	0.0136075	SMARCAD1, RNASEL, NUMA1, GMCL1, LMNB1, YY1, TGFB1I1, PHF5A, ALOX5	731	56	12782	2.81019	0.998866	0.13708	17.8826
GOTERM_BP_FAT	GO:0032271~regulation of protein polymerization	10	0.0998602	0.0137185	WNT2, CAV2, ARPC1B, CAV1, GSN, ARPC2, CAPZB, LATS1, ADD1, CDC42EP5	764	68	13528	2.60394	1	0.307923	21.9112
GOTERM_CC_FAT	GO:0030054~cell junction	43	0.429399	0.0137581	CAV2, CGNL1, LIMS1, TLN1, CADM3, CAV1, PANX1, UTRN, FERMT2, FHL2, GJA1, HCFC2, SYNGR1, TENC1, VCL, WNT2, SORBS1, ARPC2, ILK, RASGRP2, DLG2, SYNPO, TES, IFT140, NOX4, DIXDC1, TMEM204, MAGI2, MAGI1, SMAD7, LPP, GRIA3, MYH9, PJA2, EPB41L3, PGM5, EGFLAM, LAYN, FAIM3, TPRG1L, TGFB1I1, JAM2, PMP22	731	518	12782	1.45151	0.998949	0.135761	18.0628
SMART	SM00179:EGF_CA	14	1.39303	0.0140201	BMP1, EFEMP2, CD248, FBN1, EFEMP1, C1R, C1S, GAS6, LRP1, SNED1, EMR1, FBLN5, HEG1, PROS1	626	96	9079	2.11505	0.983802	0.337864	17.1302
GOTERM_MF_FAT	GO:0008484~sulfuric ester hydrolase activity	5	0.497512	0.0141154	GNS, IDS, SULF2, SULF1, ARSI	747	17	12983	5.11182	0.999992	0.324859	19.6868
SP_PIR_KEYWORDS	mitogen	7	0.696517	0.0142631	FGF7, PGF, TGFB3, PDGFD, TIMP2, TGFB1, TIMP1	996	39	19235	3.4663	0.999619	0.131145	18.9041
GOTERM_BP_FAT	GO:0051094~positive regulation of developmental process	26	0.259637	0.0143145	MSR1, PDLIM7, STAT5A, STAT5B, TGFB3, TNFSF13, GLI3, TGFB1, IL4R, ILK, THBS1, BOC, ANGPTL4, IL2RA, IKZF1, TGFBR2, SPHK1, SOCS5, GIMAP1, INHBA, ACVR2B, SERPINF1, ETS1, NPTN, HOPX, TGFB1I1	764	278	13528	1.65603	1	0.316553	22.7518
UP_SEQ_FEATURE	metal ion-binding site:Calcium	10	0.995025	0.0143773	GNS, IDS, SULF2, NRXN2, PLA2G12A, SULF1, ARSI, C1S, GAS6, COL10A1	996	74	19113	2.59321	1	0.539314	22.8704
GOTERM_BP_FAT	GO:0048565~gut development	7	0.0699021	0.0144162	EDNRB, ACVR2B, STX2, COL3A1, TGFB3, GLI3, TGFB1	764	36	13528	3.44299	1	0.316012	22.8945
GOTERM_BP_FAT	GO:0050863~regulation of T cell activation	14	0.139804	0.0145601	IL2RA, IKZF1, STAT5A, STAT5B, TGFBR2, SOCS5, ZEB1, TGFB1, THY1, GIMAP1, VCAM1, IL4R, CD2, VSIG4	764	117	13528	2.11876	1	0.316238	23.0957
GOTERM_BP_FAT	GO:0051924~regulation of calcium ion transport	10	0.0998602	0.0150132	EDNRA, CAV1, GNAI2, P2RX1, PLN, PKD2, GJA1, TGFB1, THY1, GIMAP1	764	69	13528	2.5662	1	0.321949	23.7264
GOTERM_BP_FAT	GO:0007265~Ras protein signal transduction	13	0.129818	0.0150466	PLD1, GRAP, MRAS, ARHGAP29, ABCA1, ARHGAP6, NISCH, ARHGAP1, RASGRP2, RALB, COL1A2, RRAS, CDC42EP5	764	105	13528	2.19227	1	0.32018	23.7727
UP_SEQ_FEATURE	metal ion-binding site:Zinc; via amide nitrogen and carbonyl oxygen; shared with metalloproteinase partner	3	0.298507	0.0151417	TIMP2, TIMP3, TIMP1	996	4	19113	14.3923	1	0.551439	23.9359
UP_SEQ_FEATURE	domain:Follistatin-like	3	0.298507	0.0151417	SPARCL1, FSTL1, SPARC	996	4	19113	14.3923	1	0.551439	23.9359
UP_SEQ_FEATURE	region of interest:Involved in metalloproteinase-binding	3	0.298507	0.0151417	TIMP2, TIMP3, TIMP1	996	4	19113	14.3923	1	0.551439	23.9359
PIR_SUPERFAMILY	PIRSF001155:complement-activating serine proteases C1r/C1s/MASP	3	0.298507	0.0154247	C1RL, C1R, C1S	390	4	7396	14.2231	0.998446	0.960575	19.5922
PIR_SUPERFAMILY	PIRSF001636:metalloproteinase inhibitor	3	0.298507	0.0154247	TIMP2, TIMP3, TIMP1	390	4	7396	14.2231	0.998446	0.960575	19.5922
UP_SEQ_FEATURE	domain:Laminin G-like 2	6	0.597015	0.015855	LAMA4, EGFLAM, NRXN2, CSPG4, PROS1, GAS6	996	29	19113	3.97029	1	0.561673	24.9179
UP_SEQ_FEATURE	domain:Laminin G-like 1	6	0.597015	0.015855	LAMA4, EGFLAM, NRXN2, CSPG4, PROS1, GAS6	996	29	19113	3.97029	1	0.561673	24.9179
SP_PIR_KEYWORDS	lipoprotein	47	4.67662	0.015856	CAV1, GNAI2, LMNB1, OPCML, MRAS, GNG12, VCL, EDNRB, HRH1, PEX19, APOD, ITGB6, RALB, RRAS, GNG2, CHP, ENTPD1, INPP5A, DLG2, DPEP2, RAB27A, RECK, SELP, PLD1, PALM2-AKAP2, PTGER3, MPP1, CKAP4, GRIA3, CCDC69, UBL3, THY1, ZDHHC15, RAB32, RAB31, LRP1, PRICKLE1, RAB37, PLSCR4, RGS4, CD59, PRICKLE2, RAP1B, PLA2G4C, PRNP, ABL2, NTM	996	642	19235	1.41383	0.999843	0.142438	20.7948
UP_SEQ_FEATURE	compositionally biased region:Thr-rich	8	0.79602	0.0158912	EMCN, COL6A3, PLXDC2, PRDM10, CCDC80, ZNF385D, CNOT1, NUP54	996	51	19113	3.01016	1	0.556112	24.9673
GOTERM_BP_FAT	GO:0050654~chondroitin sulfate proteoglycan metabolic process	5	0.0499301	0.0162941	BGN, EGFLAM, MAMDC2, CSGALNACT2, DCN	764	18	13528	4.91856	1	0.339321	25.4829
GOTERM_BP_FAT	GO:0007229~integrin-mediated signaling pathway	10	0.0998602	0.0163957	CTGF, ILK, ITGB6, COL3A1, ITGA1, ITGA11, ITGB5, ADAM33, MYH9, COL16A1	764	70	13528	2.52954	1	0.338625	25.6206
GOTERM_BP_FAT	GO:0044236~multicellular organismal metabolic process	7	0.0699021	0.0164092	TNXB, COL3A1, MMP16, SERPINH1, ADAMTS2, MMP2, COL5A1	764	37	13528	3.34994	1	0.336469	25.6388
GOTERM_CC_FAT	GO:0005614~interstitial matrix	4	0.0399441	0.0164555	EGFLAM, MAMDC2, CCDC80, ECM2	731	10	12782	6.99425	0.999729	0.15727	21.2269
UP_SEQ_FEATURE	domain:Ig-like C1-type	7	0.696517	0.0165313	HLA-DRB1, HLA-DRB5, HLA-DPA1, HLA-DPB1, MR1, HLA-E, HLA-DRA	996	40	19113	3.35821	1	0.564212	25.8377
UP_SEQ_FEATURE	domain:Kazal-like	7	0.696517	0.0165313	HTRA1, SPARCL1, SLCO4A1, FSTL1, SPARC, HTRA3, SLCO2B1	996	40	19113	3.35821	1	0.564212	25.8377
INTERPRO	IPR001820:Proteinase inhibitor I35, tissue inhibitor of metalloproteinase	3	0.298507	0.0166115	TIMP2, TIMP3, TIMP1	911	4	16659	13.7149	1	0.463483	23.9311
GOTERM_BP_FAT	GO:0050778~positive regulation of immune response	16	0.159776	0.0168147	CFB, C3, STAT5A, STAT5B, SERPING1, C1R, C1S, C1QC, TLR8, THY1, GIMAP1, C1QA, CD46, C1RL, VSIG4, HLA-DRA	764	145	13528	1.95385	1	0.340833	26.1858
UP_SEQ_FEATURE	compositionally biased region:Poly-Asp	11	1.09453	0.017176	ASPN, CGNL1, DENND5A, DDX46, PBRM1, HBP1, SNX33, BCOR, SIRT1, ZBTB44, STAG1	996	89	19113	2.37177	1	0.572004	26.7046
UP_SEQ_FEATURE	cross-link:Glycyl lysine isopeptide (Lys-Gly) (interchain with G-Cter in SUMO)	11	1.09453	0.017176	CHD8, NCOA1, SP100, IKZF1, ETS1, MITF, SNRNP200, CTCF, ZEB2, ZEB1, HNRNPA1	996	89	19113	2.37177	1	0.572004	26.7046
SMART	SM00369:LRR_TYP	17	1.69154	0.0176444	FLRT2, FMOD, PODNL1, PODN, LRRC32, GPR124, LUM, LRRC8C, DCN, LRRC15, TPBG, TLR8, PRELP, ISLR, LRCH1, LRCH2, LGI2	626	131	9079	1.88209	0.994473	0.376596	21.0935
GOTERM_BP_FAT	GO:0001779~natural killer cell differentiation	3	0.0299581	0.0176633	IKZF1, STAT5A, STAT5B	764	4	13528	13.2801	1	0.352254	27.3183
GOTERM_BP_FAT	GO:0034616~response to laminar fluid shear stress	3	0.0299581	0.0176633	SMAD7, TGFB3, TGFB1	764	4	13528	13.2801	1	0.352254	27.3183
SMART	SM00013:LRRNT	14	1.39303	0.0178138	ASPN, FLRT2, FMOD, PODNL1, PODN, LRRC32, LUM, DCN, LRRC15, TPBG, PRELP, ISLR, OGN, BGN	626	99	9079	2.05096	0.994745	0.354271	21.2743
GOTERM_CC_FAT	GO:0000323~lytic vacuole	21	0.209706	0.0179905	HGSNAT, LIPA, STX7, MMD, GJA1, IFI30, CTSA, CD63, GNS, WDR48, MARCH2, LAMP1, CTSK, LAPTM5, NPC2, IDS, TPP1, SMPD1, RAB27A, CTSF, HLA-DRA	731	211	12782	1.74028	0.999875	0.167561	22.9766
GOTERM_CC_FAT	GO:0005764~lysosome	21	0.209706	0.0179905	HGSNAT, LIPA, STX7, MMD, GJA1, IFI30, CTSA, CD63, GNS, WDR48, MARCH2, LAMP1, CTSK, LAPTM5, NPC2, IDS, TPP1, SMPD1, RAB27A, CTSF, HLA-DRA	731	211	12782	1.74028	0.999875	0.167561	22.9766
SMART	SM00327:VWA	12	1.19403	0.0188388	COL14A1, CFB, COL6A3, ITGB6, COL6A2, ITGA1, ITGA11, COL6A1, ITGB5, COL12A1, ANTXR2, ANTXR1	626	79	9079	2.20302	0.996126	0.347657	22.3608
SMART	SM00409:IG	34	3.38308	0.0189976	CADM3, OPCML, GPR124, PTK7, SIRPB1, VCAM1, SEMA3C, FCGR3A, BOC, LAIR1, ALPK2, SIGLEC10, AXL, MXRA8, SIRPA, THY1, IGSF6, SIGLEC1, LILRB2, BTN3A1, CD33, PECAM1, SIGLEC7, PDGFRA, NPTN, FAIM3, PDGFRB, PTGFRN, JAM2, TREM2, VSIG4, JAM3, NTM, MYLK	626	330	9079	1.49427	0.996305	0.329712	22.5278
SP_PIR_KEYWORDS	innate immunity	10	0.995025	0.0190476	C1QA, C3, CFB, CD46, C1RL, C1R, SERPING1, C1S, VSIG4, C1QC	996	78	19235	2.47593	0.999974	0.166151	24.46
INTERPRO	IPR003645:Follistatin-like, N-terminal	4	0.39801	0.019271	SNED1, SPARCL1, FSTL1, SPARC	911	11	16659	6.64964	1	0.505016	27.2216
GOTERM_BP_FAT	GO:0045597~positive regulation of cell differentiation	22	0.219692	0.0193086	IL2RA, MSR1, PDLIM7, IKZF1, STAT5A, STAT5B, TGFBR2, TGFB3, SOCS5, GLI3, TGFB1, GIMAP1, INHBA, ACVR2B, SERPINF1, ETS1, IL4R, ILK, NPTN, HOPX, TGFB1I1, BOC	764	229	13528	1.70109	1	0.375672	29.4673
GOTERM_BP_FAT	GO:0006937~regulation of muscle contraction	10	0.0998602	0.0194366	ANXA6, CAV1, P2RX1, SMAD7, SPHK1, GUCY1A3, CALCRL, CNN1, TPM1, MYL9	764	72	13528	2.45928	1	0.375151	29.6319
GOTERM_BP_FAT	GO:0051604~protein maturation	14	0.139804	0.0200248	C3, CFB, APH1B, SERPING1, C1R, C1S, MMP14, SERPINH1, C1QC, C1QA, CD46, C1RL, VSIG4, ADAMTS2	764	122	13528	2.03193	1	0.381578	30.3838
INTERPRO	IPR000859:CUB	8	0.79602	0.0201465	TNFAIP6, BMP1, LRP10, C1RL, C1R, C1S, PDGFD, PCOLCE	911	51	16659	2.86847	1	0.511115	28.2754
GOTERM_CC_FAT	GO:0030863~cortical cytoskeleton	8	0.0798882	0.0204065	ACTB, GYPC, MPP1, CALD1, UTRN, MYH9, CAPZB, DSTN	731	49	12782	2.8548	0.999963	0.184631	25.6571
INTERPRO	IPR001487:Bromodomain	7	0.696517	0.0204596	BRWD3, TAF1, SP100, EP300, BRPF3, CREBBP, PBRM1	911	40	16659	3.20014	1	0.507242	28.6487
GOTERM_CC_FAT	GO:0043292~contractile fiber	14	0.139804	0.0206083	ACTA2, CRYAB, PDLIM5, FHL3, FHL2, TPM2, FLNC, MMP2, TPM1, VCL, MYL9, SYNE1, PGM5, ILK	731	121	12782	2.02313	0.999967	0.182997	25.8771
GOTERM_BP_FAT	GO:0008064~regulation of actin polymerization or depolymerization	9	0.0898742	0.0206106	ARPC1B, GSN, ARPC2, CAPZB, CXCL12, LATS1, ADD1, CDC42EP5, DSTN	764	61	13528	2.61248	1	0.387804	31.1253
UP_SEQ_FEATURE	domain:Ig-like C2-type 1	18	1.79104	0.0209835	CADM3, OPCML, AXL, PTK7, SIGLEC10, PALLD, VCAM1, SIGLEC1, LILRB2, PECAM1, SIGLEC7, PDGFRA, PDGFRB, PTGFRN, FCGR3A, BOC, NTM, MYLK	996	190	19113	1.81798	1	0.639932	31.6328
UP_SEQ_FEATURE	glycosylation site:O-linked (GalNAc...)	11	1.09453	0.0212147	ASPN, COL18A1, GYPC, LAMP1, IL2RA, PDPN, CD248, CD46, SERPING1, HGF, FN1	996	92	19113	2.29443	1	0.637924	31.9216
GOTERM_BP_FAT	GO:0060348~bone development	14	0.139804	0.021281	BMP1, PDLIM7, PTH1R, TGFB3, FHL2, SPARC, MMP14, MMP2, COL5A2, TGFB1, CTSK, CTGF, CDH11, BMP8A	764	123	13528	2.01541	1	0.395093	31.9645
SP_PIR_KEYWORDS	sulfoprotein	4	0.39801	0.0213727	FMOD, IL2RA, F8, COL5A1	996	12	19235	6.43742	0.999993	0.181813	27.0299
KEGG_PATHWAY	hsa05410:Hypertrophic cardiomyopathy (HCM)	11	1.09453	0.0213772	ACTB, ITGB6, ITGA1, TGFB3, ITGA11, SGCD, ITGB5, TPM2, TPM1, SGCA, TGFB1	290	85	5085	2.26917	0.962543	0.239451	22.7898
UP_SEQ_FEATURE	domain:TSP type-1	5	0.497512	0.0214995	WISP2, WISP1, CTGF, ADAMTS4, ISM1	996	21	19113	4.56899	1	0.636903	32.2761
GOTERM_BP_FAT	GO:0043588~skin development	6	0.0599161	0.0216569	COL3A1, COL1A2, COL5A3, COL5A2, ADAMTS2, COL5A1	764	29	13528	3.66348	1	0.398	32.4308
GOTERM_MF_FAT	GO:0003713~transcription coactivator activity	21	2.08955	0.0218804	TAF1, SP100, EPAS1, YY1, CREBBP, MED12, FHL2, HCFC2, ZEB1, ARID1B, CALCOCO1, NR2C2, TAF11, NCOA1, EP300, SMARCC1, TFEC, NPAT, MAML3, TGFB1I1, RNF20	747	214	12983	1.70553	1	0.44657	28.9071
GOTERM_BP_FAT	GO:0051272~positive regulation of cell motion	12	0.119832	0.0219408	COL18A1, PLD1, ETS1, PDPN, ILK, STAT5B, SPHK1, PDGFRA, PDGFRB, THBS1, CXCL12, TGFB1	764	98	13528	2.16818	1	0.399552	32.781
UP_SEQ_FEATURE	domain:Ig-like C2-type 2	18	1.79104	0.0219603	CADM3, OPCML, AXL, PTK7, SIGLEC10, PALLD, VCAM1, SIGLEC1, LILRB2, PECAM1, SIGLEC7, PDGFRA, PDGFRB, PTGFRN, FCGR3A, BOC, NTM, MYLK	996	191	19113	1.80846	1	0.638904	32.8456
INTERPRO	IPR013087:Zinc finger, C2H2-type/integrase, DNA-binding	47	4.67662	0.0222327	ZNF84, ZFP62, ZNF554, ZNF517, ZFP14, ZXDC, ZNF510, ZNF232, ZEB2, CTCF, ZNF619, ZEB1, ZNF253, GLI3, ZNF652, ZNF397, ZNF540, ZNF445, ZNF446, VEZF1, ZNF606, ZNF493, ZNF423, ZBTB47, ZNF566, ZNF33A, IKZF1, ZNF620, YY1, ZNF24, ZNF791, ZNF669, ZFP2, KLF15, SNAI2, MECOM, ZBTB26, SNAI1, ZBTB44, ZNF664, ZNF192, ZNF671, ZNF415, ZBTB5, ZNF551, ZNF740, ZNF766	911	621	16659	1.384	1	0.527647	30.7287
GOTERM_MF_FAT	GO:0019955~cytokine binding	13	1.29353	0.0224248	IL2RA, OSMR, CCR1, TGFBR2, TGFB3, TNFRSF1B, DARC, IL4R, TGFBR3, CSF2RB, THBS1, ENG, IL3RA	747	109	12983	2.07287	1	0.444316	29.5149
GOTERM_BP_FAT	GO:0002443~leukocyte mediated immunity	11	0.109846	0.0225942	C1QA, C3, CD46, C1RL, C1R, SERPING1, C1S, C1QC, TLR8, RAB27A, HLA-DRA	764	86	13528	2.26482	1	0.406216	33.5805
UP_SEQ_FEATURE	zinc finger region:C2H2-type 9	30	2.98507	0.0230112	ZNF84, ZFP62, ZFP14, ZNF517, ZXDC, ZNF510, CTCF, ZNF619, ZNF253, PRDM10, ZNF397, ZNF540, ZNF445, ZNF606, ZNF493, ZBTB47, ZNF33A, POGZ, ZNF507, ZNF791, ZNF669, ZFP2, MECOM, ZNF664, RLF, ZNF192, ZNF671, ZNF415, ZNF551, ZNF766	996	376	19113	1.5311	1	0.650496	34.1278
KEGG_PATHWAY	hsa04640:Hematopoietic cell lineage	11	1.09453	0.0230197	IL2RA, CD3D, HLA-DRB1, CD33, IL4R, CD59, ITGA1, CD2, HLA-DRB5, IL3RA, HLA-DRA	290	86	5085	2.24278	0.970984	0.238374	24.3266
SP_PIR_KEYWORDS	coiled coil	125	12.4378	0.0232272	TCEAL7, MMRN1, PRKG1, KANK2, OLFML1, KIAA1267, GCOM1, LRRC59, PSIP1, COL12A1, LUC7L2, NALCN, RPRD1A, COL10A1, VMAC, BEND6, OLFML2B, TOR1AIP1, OPTN, NAV3, MYH9, TACC1, RALGAPA1, NAV1, RASGRF2, PTRF, LCA5, SPAG5, LRCH2, KIAA1524, COL1A2, LAMC1, RNF20, SEPT7, TSHZ3, CGNL1, STX7, LMNB1, IKBIP, FAM65B, STX12, DDX46, LAMB2, FGL2, STX11, ANGPTL2, ANGPTL4, DIXDC1, PALM2-AKAP2, CCPG1, CKAP4, PPFIBP1, CCDC…	996	2019	19235	1.19566	0.999997	0.193172	29.0211
GOTERM_BP_FAT	GO:0046638~positive regulation of alpha-beta T cell differentiation	5	0.0499301	0.0235997	IKZF1, IL4R, TGFBR2, SOCS5, GIMAP1	764	20	13528	4.4267	1	0.41748	34.7933
GOTERM_BP_FAT	GO:0032570~response to progesterone stimulus	5	0.0499301	0.0235997	TXNIP, CAV1, TGFB3, THBS1, TGFB1	764	20	13528	4.4267	1	0.41748	34.7933
GOTERM_BP_FAT	GO:0045087~innate immune response	15	0.14979	0.0237848	SP100, C3, CFB, SERPING1, C1R, C1S, C1QC, TLR8, TGFB1, C1QA, CYBB, CD46, C1RL, VSIG4, RAB27A	764	138	13528	1.92465	1	0.417481	35.0143
UP_SEQ_FEATURE	compositionally biased region:Arg-rich	14	1.39303	0.0238362	EIF4ENIF1, ZNF469, RSF1, TMEM200B, EIF4B, FBXL19, DYSF, DDX46, LRP10, DACT3, PRICKLE2, FAIM3, RBM27, PRPF38A	996	135	19113	1.99005	1	0.657892	35.1182
GOTERM_BP_FAT	GO:0016485~protein processing	13	0.129818	0.0238948	C3, CFB, APH1B, SERPING1, C1R, C1S, MMP14, C1QC, C1QA, CD46, C1RL, VSIG4, ADAMTS2	764	112	13528	2.05525	1	0.416483	35.1453
KEGG_PATHWAY	hsa05322:Systemic lupus erythematosus	12	1.19403	0.0238965	C1QA, HLA-DRB1, C3, H2AFZ, HLA-DRB5, C1R, HLA-DPA1, C1S, HLA-DPB1, FCGR3A, C1QC, HLA-DRA	290	99	5085	2.12539	0.974685	0.230949	25.1355
SP_PIR_KEYWORDS	aortic aneurysm	3	0.298507	0.0240779	ACTA2, COL3A1, TGFBR2	996	5	19235	11.5873	0.999998	0.19664	29.9174
INTERPRO	IPR013320:Concanavalin A-like lectin/glucanase, subgroup	10	0.995025	0.024104	LAMA4, EGFLAM, NRXN2, LGALS1, CSPG4, THBS1, THBS2, PROS1, GAS6, COL5A1	911	77	16659	2.37487	1	0.54778	32.8621
KEGG_PATHWAY	hsa04270:Vascular smooth muscle contraction	13	1.29353	0.0242971	ACTA2, ADCY5, CALD1, MRVI1, NPR1, PRKG1, PRKCB, MYL9, EDNRA, PLA2G12A, GUCY1A3, CALCRL, MYLK	290	112	5085	2.03525	0.976216	0.220615	25.5024
UP_SEQ_FEATURE	region of interest:Nonhelical region 4 (NC4)	3	0.298507	0.0243698	COL18A1, COL15A1, COL16A1	996	5	19113	11.5139	1	0.660512	35.7512
UP_SEQ_FEATURE	short sequence motif:DEIH box	3	0.298507	0.0243698	DHX9, SNRNP200, SKIV2L2	996	5	19113	11.5139	1	0.660512	35.7512
GOTERM_BP_FAT	GO:0030832~regulation of actin filament length	9	0.0898742	0.024586	ARPC1B, GSN, ARPC2, CAPZB, CXCL12, LATS1, ADD1, CDC42EP5, DSTN	764	63	13528	2.52954	1	0.423143	35.9626
INTERPRO	IPR000884:Thrombospondin, type 1 repeat	9	0.895522	0.0246586	WISP2, WISP1, CTGF, THBS1, THBS2, ADAMTS2, ADAMTS4, ISM1, SPON1	911	65	16659	2.53198	1	0.547184	33.4824
INTERPRO	IPR006011:Syntaxin, N-terminal	4	0.39801	0.0246694	STX12, STX7, STX2, STX11	911	12	16659	6.0955	1	0.53872	33.4945
INTERPRO	IPR017891:Insulin-like growth factor binding protein, N-terminal	4	0.39801	0.0246694	WISP2, WISP1, CTGF, IGFBP4	911	12	16659	6.0955	1	0.53872	33.4945
PIR_SUPERFAMILY	PIRSF000332:dimethylaniline monooxygenase (N-oxide-forming)	3	0.298507	0.0248188	FMO4, FMO5, FMO2	390	5	7396	11.3785	0.999971	0.969345	29.7102
PIR_SUPERFAMILY	PIRSF002255:collagen alpha 1(I) chain	3	0.298507	0.0248188	COL3A1, COL1A2, COL5A2	390	5	7396	11.3785	0.999971	0.969345	29.7102
PIR_SUPERFAMILY	PIRSF000332:FMO	3	0.298507	0.0248188	FMO4, FMO5, FMO2	390	5	7396	11.3785	0.999971	0.969345	29.7102
PIR_SUPERFAMILY	PIRSF005438:class II small leucine-rich proteoglycan	3	0.298507	0.0248188	FMOD, LUM, PRELP	390	5	7396	11.3785	0.999971	0.969345	29.7102
GOTERM_MF_FAT	GO:0016564~transcription repressor activity	28	2.78607	0.0254116	ELF2, RSF1, CTCF, ELK3, ZEB1, ZNF253, CBFA2T2, CHD8, SIN3A, PBXIP1, TFEC, NPAT, BCOR, TWIST2, ZNF423, KHDRBS1, BATF3, NACC1, SP100, IKZF1, YY1, ZNF24, LMCD1, TRIM22, MSC, SIRT1, HOPX, NCOR2	747	316	12983	1.54002	1	0.476187	32.7638
SMART	SM00206:NTR	3	0.298507	0.02586	TIMP2, TIMP3, TIMP1	626	4	9079	10.8774	0.999524	0.399524	29.4375
GOTERM_BP_FAT	GO:0048584~positive regulation of response to stimulus	22	0.219692	0.025948	IL16, OSMR, CFB, C3, STAT5A, STAT5B, SERPING1, C1R, C1S, C1QC, CXCL12, TLR8, TGFB1, GIMAP1, THY1, EDNRA, C1QA, CD46, C1RL, THBS1, VSIG4, HLA-DRA	764	236	13528	1.65063	1	0.43818	37.5449
GOTERM_BP_FAT	GO:0009725~response to hormone stimulus	31	0.309567	0.0263134	CAV2, CAV1, PGF, STAT5A, ADCY5, STAT5B, TGFB3, FHL2, GNG12, AQP1, TIMP3, LATS1, TGFB1, LATS2, WNT2, SORBS1, SERPINA1, GNG2, LOX, THBS1, TXNIP, PLD1, CRYAB, TGFBR2, MMP14, EP300, TSC1, ADM, PRKAR1A, PDGFRA, TGFBR3	764	367	13528	1.49567	1	0.440291	37.9631
INTERPRO	IPR012143:Dimethylaniline monooxygenase, N-oxide-forming	3	0.298507	0.0266891	FMO4, FMO5, FMO2	911	5	16659	10.9719	1	0.558894	35.7079
INTERPRO	IPR015369:Follistatin/Osteonectin-like EGF domain	3	0.298507	0.0266891	SPARCL1, FSTL1, SPARC	911	5	16659	10.9719	1	0.558894	35.7079
INTERPRO	IPR000960:Flavin-containing monooxygenase FMO	3	0.298507	0.0266891	FMO4, FMO5, FMO2	911	5	16659	10.9719	1	0.558894	35.7079
GOTERM_BP_FAT	GO:0050870~positive regulation of T cell activation	10	0.0998602	0.0267071	VCAM1, IL2RA, IKZF1, STAT5A, IL4R, STAT5B, TGFBR2, SOCS5, THY1, GIMAP1	764	76	13528	2.32984	1	0.442714	38.4106
GOTERM_BP_FAT	GO:0050727~regulation of inflammatory response	10	0.0998602	0.0267071	EDNRA, TNFRSF1B, IL2RA, SERPINF1, C3, OSMR, STAT5A, STAT5B, SERPING1, CALCRL	764	76	13528	2.32984	1	0.442714	38.4106
GOTERM_BP_FAT	GO:0032103~positive regulation of response to external stimulus	9	0.0898742	0.0267622	EDNRA, IL16, C3, OSMR, STAT5A, STAT5B, THBS1, CXCL12, TGFB1	764	64	13528	2.49002	1	0.440938	38.4731
GOTERM_BP_FAT	GO:0060389~pathway-restricted SMAD protein phosphorylation	4	0.0399441	0.0268168	SMAD7, TGFBR2, TGFBR3, TGFB1	764	12	13528	5.90227	1	0.439175	38.5348
GOTERM_BP_FAT	GO:0051130~positive regulation of cellular component organization	18	0.179748	0.0269794	TAF1, CAV2, CAV1, C3, TGFB3, CD63, TPM1, TGFB1, DSTN, WNT2, SORBS1, TSC1, ARPC2, ILK, TNKS, TGFB1I1, CDC42EP5, SYNPO	764	181	13528	1.7609	1	0.438751	38.7183
UP_SEQ_FEATURE	binding site:Sialic acid	4	0.39801	0.0271832	SIGLEC1, CD33, SIGLEC7, SIGLEC10	996	13	19113	5.90454	1	0.695402	38.9937
GOTERM_CC_FAT	GO:0005884~actin filament	7	0.0699021	0.0277106	ARHGAP6, TSC1, AIF1, CALD1, FERMT2, PALLD, TPM1	731	41	12782	2.98535	0.999999	0.234715	33.2426
GOTERM_BP_FAT	GO:0043029~T cell homeostasis	5	0.0499301	0.0278866	IL2RA, STAT5A, STAT5B, TGFB1, GIMAP1	764	21	13528	4.21591	1	0.447278	39.7334
GOTERM_BP_FAT	GO:0051017~actin filament bundle formation	5	0.0499301	0.0278866	SORBS1, AIF1, CALD1, ABL2, ADD1	764	21	13528	4.21591	1	0.447278	39.7334
GOTERM_BP_FAT	GO:0001569~patterning of blood vessels	5	0.0499301	0.0278866	EDNRA, TGFBR2, PLXND1, ENG, CXCL12	764	21	13528	4.21591	1	0.447278	39.7334
GOTERM_BP_FAT	GO:0030101~natural killer cell activation	5	0.0499301	0.0278866	IKZF1, STAT5A, STAT5B, CD2, RAB27A	764	21	13528	4.21591	1	0.447278	39.7334
UP_SEQ_FEATURE	domain:Ig-like V-type	13	1.29353	0.0282006	CADM3, SIGLEC10, SIRPA, SIRPB1, THY1, SIGLEC1, CD33, SIGLEC7, NPTN, CD2, TREM2, JAM2, JAM3	996	124	19113	2.01183	1	0.703512	40.1276
GOTERM_MF_FAT	GO:0035091~phosphoinositide binding	12	1.19403	0.0282339	PLD1, NISCH, SNX6, NCF4, ZFYVE28, CYTH3, SNX33, ANXA2P1, ZFYVE1, ANXA2P2, THY1, SNX11	747	100	12983	2.08562	1	0.502576	35.7047
GOTERM_BP_FAT	GO:0032964~collagen biosynthetic process	3	0.0299581	0.0283453	COL3A1, SERPINH1, COL5A1	764	5	13528	10.6241	1	0.450306	40.2405
GOTERM_BP_FAT	GO:0051895~negative regulation of focal adhesion formation	3	0.0299581	0.0283453	ARHGAP6, MMP14, THBS1	764	5	13528	10.6241	1	0.450306	40.2405
GOTERM_BP_FAT	GO:0030162~regulation of proteolysis	8	0.0798882	0.0284241	RNF180, TAF1, EP300, SMAD7, SERPING1, THBS1, TIMP3, TIMP1	764	53	13528	2.67273	1	0.448842	40.3272
UP_SEQ_FEATURE	compositionally biased region:Glu-rich (acidic)	5	0.497512	0.0293089	XPC, ZEB2, ZEB1, WDHD1, MSC	996	23	19113	4.17169	1	0.712325	41.3403
GOTERM_MF_FAT	GO:0004499~flavin-containing monooxygenase activity	3	0.298507	0.0293545	FMO4, FMO5, FMO2	747	5	12983	10.4281	1	0.506233	36.8386
INTERPRO	IPR014745:MHC class II, alpha/beta chain, N-terminal	5	0.497512	0.0294535	HLA-DRB1, HLA-DRB5, HLA-DPA1, HLA-DPB1, HLA-DRA	911	22	16659	4.15602	1	0.586861	38.6257
GOTERM_BP_FAT	GO:0006874~cellular calcium ion homeostasis	18	0.179748	0.0295916	IBTK, CAV1, PTGER3, CYSLTR1, CCR1, PTH1R, CXCL12, TGFB1, PRKCB, EDNRA, EDNRB, S1PR3, CCL14, ADM, SLC24A3, CXCL13, PLN, PKD2	764	183	13528	1.74165	1	0.459958	41.5981
GOTERM_BP_FAT	GO:0043254~regulation of protein complex assembly	11	0.109846	0.0299189	WNT2, CAV2, TAF1, ARPC1B, CAV1, GSN, ARPC2, CAPZB, LATS1, ADD1, CDC42EP5	764	90	13528	2.16417	1	0.46129	41.9498
GOTERM_CC_FAT	GO:0042470~melanosome	11	0.109846	0.0300873	ANXA6, LAMP1, SERPINF1, TPP1, TRPV2, MMP14, SYNGR1, ANXA2P1, RAB27A, ANXA2P2, CALU	731	89	12782	2.16115	1	0.248225	35.5513
GOTERM_CC_FAT	GO:0048770~pigment granule	11	0.109846	0.0300873	ANXA6, LAMP1, SERPINF1, TPP1, TRPV2, MMP14, SYNGR1, ANXA2P1, RAB27A, ANXA2P2, CALU	731	89	12782	2.16115	1	0.248225	35.5513
GOTERM_BP_FAT	GO:0007178~transmembrane receptor protein serine/threonine kinase signaling pathway	12	0.119832	0.0303996	FMOD, ACVR2B, SMAD7, COL3A1, TGFBR2, COL1A2, TGFB3, TGFBR3, FSTL1, TGFB1I1, ENG, TGFB1	764	103	13528	2.06293	1	0.464317	42.4627
GOTERM_BP_FAT	GO:0006140~regulation of nucleotide metabolic process	13	0.129818	0.0304115	GNAI2, ADCY5, PTH1R, PGAM1, NPR1, ABCA1, TIMP2, EDNRA, EDNRB, S1PR3, PKD2, GUCY1A3, CALCRL	764	116	13528	1.98438	1	0.46209	42.4754
GOTERM_BP_FAT	GO:0008360~regulation of cell shape	8	0.0798882	0.031129	PALM2-AKAP2, PDPN, FERMT2, MYH9, FGD5, CDC42EP3, CDC42EP5, FN1	764	54	13528	2.62323	1	0.467667	43.2328
INTERPRO	IPR003597:Immunoglobulin C1-set	9	0.895522	0.031351	HLA-DRB1, HLA-DRB5, HLA-DPA1, HLA-DPB1, MR1, HLA-E, SIRPA, SIRPB1, HLA-DRA	911	68	16659	2.42027	1	0.601842	40.556
INTERPRO	IPR003598:Immunoglobulin subtype 2	19	1.89055	0.0320762	CADM3, OPCML, ALPK2, PTK7, SIGLEC10, PALLD, VCAM1, ISLR, SIGLEC1, SIGLEC7, PDGFRA, NPTN, PDGFRB, JAM2, VSIG4, JAM3, BOC, MYLK, NTM	911	205	16659	1.69485	1	0.602303	41.2784
GOTERM_BP_FAT	GO:0006029~proteoglycan metabolic process	7	0.0699021	0.0324165	BGN, EGFLAM, MAMDC2, SULF2, SULF1, CSGALNACT2, DCN	764	43	13528	2.8825	1	0.479224	44.5683
SP_PIR_KEYWORDS	glucose metabolism	4	0.39801	0.0327476	PDK1, PGM5, H6PD, DCXR	996	14	19235	5.51779	1	0.254941	38.4703
UP_SEQ_FEATURE	topological domain:Extracellular	163	16.2189	0.0328041	TGOLN2, CADM3, TSPAN2, GPR124, ATP1B2, OSMR, ADCY5, CSPG4, TSPAN7, TNFSF13, CD53, VIPR1, SIDT2, AQP1, TLR8, S1PR3, DYSF, SLC2A3, CD46, FAP, NALCN, ODZ3, TMEM204, CD3D, PDPN, MRGPRF, HLA-E, SIRPA, IGSF6, LILRB2, BTN3A1, GPBAR1, LPAR5, LRP10, DARC, KIAA0090, CD33, NPTN, PDGFRA, PDGFRB, HAS2, HLA-DPA1, PTGFRN, VSIG4, HLA-DRA, EMCN, PANX1, CYSLTR1, HLA-DRB1, PTH1R, PTK7, ITGA11, ITGB5, ABCA1, FXYD5, …	996	2719	19113	1.1504	1	0.747678	45.0145
KEGG_PATHWAY	hsa04142:Lysosome	13	1.29353	0.0328133	HGSNAT, LIPA, CTSA, CD63, GNS, LAMP1, CTSK, LAPTM5, IDS, TPP1, CTSO, SMPD1, CTSF	290	117	5085	1.94828	0.993726	0.271637	32.9231
GOTERM_BP_FAT	GO:0034605~cellular response to heat	4	0.0399441	0.0334321	DHX9, TFEC, THBS1, MYOF	764	13	13528	5.44825	1	0.487567	45.6009
GOTERM_BP_FAT	GO:0031109~microtubule polymerization or depolymerization	4	0.0399441	0.0334321	WNT2, CAV2, CAV1, CRYAB	764	13	13528	5.44825	1	0.487567	45.6009
UP_SEQ_FEATURE	domain:Fibronectin type-III 7	5	0.497512	0.0337646	COL14A1, TNXB, COL12A1, FNDC3A, FN1	996	24	19113	3.99787	1	0.752935	45.9856
UP_SEQ_FEATURE	domain:Fibronectin type-III 8	5	0.497512	0.0337646	COL14A1, TNXB, COL12A1, FNDC3A, FN1	996	24	19113	3.99787	1	0.752935	45.9856
COG_ONTOLOGY	DNA replication, recombination, and repair	10	0.0998602	0.0340475	SYNE1, CRY2, ZNFX1, UTRN, RNF11, SKIV2L2, LAMC1, MLH3, MMRN1, GPATCH8	124	72	1950	2.18414	0.549201	0.549201	24.0104
GOTERM_BP_FAT	GO:0043009~chordate embryonic development	28	0.279609	0.0345475	LIMS1, TGFB3, PTK7, ZEB2, PRRX2, ZEB1, TPM1, GLI3, EDNRA, CHD8, DAB2, PKD2, HECTD1, EPAS1, TGFBR2, MYH9, MECOM, CAPN2, EP300, TSC1, MEOX2, SFRP2, PDGFRA, HOPX, PDGFRB, PYGO2, TGFBR3, ADD1	764	331	13528	1.49786	1	0.496691	46.714
UP_SEQ_FEATURE	region of interest:Nonhelical region 3 (NC3)	3	0.298507	0.0353054	COL18A1, COL15A1, COL16A1	996	6	19113	9.59488	1	0.763721	47.5094
UP_SEQ_FEATURE	region of interest:Nonhelical region 2 (NC2)	3	0.298507	0.0353054	COL18A1, COL15A1, COL16A1	996	6	19113	9.59488	1	0.763721	47.5094
UP_SEQ_FEATURE	region of interest:Nonhelical region 1 (NC1)	3	0.298507	0.0353054	COL18A1, COL15A1, COL16A1	996	6	19113	9.59488	1	0.763721	47.5094
UP_SEQ_FEATURE	zinc finger region:C2H2-type 7; atypical	3	0.298507	0.0353054	ZEB2, PRDM2, ZEB1	996	6	19113	9.59488	1	0.763721	47.5094
SMART	SM00274:FOLN	4	0.39801	0.0353275	SNED1, SPARCL1, FSTL1, SPARC	626	11	9079	5.27389	0.999973	0.48128	38.0375
PIR_SUPERFAMILY	PIRSF036495:IGFBP-related protein, CNN type	3	0.298507	0.0359466	WISP2, WISP1, CTGF	390	6	7396	9.48205	1	0.977792	40.1622
GOTERM_BP_FAT	GO:0002504~antigen processing and presentation of peptide or polysaccharide antigen via MHC class II	6	0.0599161	0.0360166	HLA-DRB1, IFI30, HLA-DRB5, HLA-DPA1, HLA-DPB1, HLA-DRA	764	33	13528	3.21942	1	0.509051	48.1472
GOTERM_BP_FAT	GO:0045596~negative regulation of cell differentiation	20	0.19972	0.0364633	CAV1, SMAD7, STAT5A, CREBBP, STAT5B, ABCA1, SOCS5, ZEB1, SIRT1, C1QC, GLI3, TGFB1, THY1, INHBA, YWHAH, IL4R, HOPX, TGFBR3, TGFB1I1, TWIST2	764	216	13528	1.63952	1	0.511071	48.5758
GOTERM_BP_FAT	GO:0055074~calcium ion homeostasis	18	0.179748	0.03694	IBTK, CAV1, PTGER3, CYSLTR1, CCR1, PTH1R, CXCL12, TGFB1, PRKCB, EDNRA, EDNRB, S1PR3, CCL14, ADM, SLC24A3, CXCL13, PLN, PKD2	764	188	13528	1.69533	1	0.513347	49.0293
GOTERM_BP_FAT	GO:0009408~response to heat	8	0.0798882	0.0370444	DHX9, CRYAB, TRPV2, HSPB8, TFEC, HSPB7, THBS1, MYOF	764	56	13528	2.52954	1	0.512011	49.1282
INTERPRO	IPR003585:Neurexin/syndecan/glycophorin C	4	0.39801	0.0376391	GYPC, CADM3, NRXN2, SDC2	911	14	16659	5.22471	1	0.654235	46.5532
INTERPRO	IPR000562:Type II fibronectin, collagen-binding	4	0.39801	0.0376391	MRC2, CD302, MMP2, FN1	911	14	16659	5.22471	1	0.654235	46.5532
GOTERM_BP_FAT	GO:0016525~negative regulation of angiogenesis	5	0.0499301	0.0377655	COL4A2, SERPINF1, NPR1, THBS1, VASH1	764	23	13528	3.84931	1	0.516574	49.806
SP_PIR_KEYWORDS	amyloid	5	0.497512	0.0378315	GSN, TGFBI, LYZ, ITM2B, PRNP	996	25	19235	3.86245	1	0.284991	43.0226
GOTERM_BP_FAT	GO:0033043~regulation of organelle organization	20	0.19972	0.0379467	CAV2, CAV1, CTCF, CAPZB, CXCL12, TPM1, LATS1, DSTN, MYCBP2, WNT2, ARPC1B, ARHGAP6, TSC1, GSN, ARPC2, ILK, TNKS, ADD1, CDC42EP5, SYNPO	764	217	13528	1.63196	1	0.515969	49.9749
INTERPRO	IPR002350:Proteinase inhibitor I1, Kazal	7	0.696517	0.0379759	RECK, HTRA1, SPARCL1, SLCO4A1, FSTL1, SPARC, HTRA3	911	46	16659	2.78273	1	0.649838	46.8578
GOTERM_BP_FAT	GO:0009792~embryonic development ending in birth or egg hatching	28	0.279609	0.0379843	LIMS1, TGFB3, PTK7, ZEB2, PRRX2, ZEB1, TPM1, GLI3, EDNRA, CHD8, DAB2, PKD2, HECTD1, EPAS1, TGFBR2, MYH9, MECOM, CAPN2, EP300, TSC1, MEOX2, SFRP2, PDGFRA, HOPX, PDGFRB, PYGO2, TGFBR3, ADD1	764	334	13528	1.4844	1	0.514022	50.01
GOTERM_BP_FAT	GO:0010959~regulation of metal ion transport	10	0.0998602	0.0382535	EDNRA, CAV1, GNAI2, P2RX1, PLN, PKD2, GJA1, TGFB1, THY1, GIMAP1	764	81	13528	2.18603	1	0.514263	50.2598
GOTERM_BP_FAT	GO:0002253~activation of immune response	11	0.109846	0.0387818	C1QA, C3, CFB, CD46, C1RL, C1R, SERPING1, C1S, VSIG4, C1QC, THY1	764	94	13528	2.07207	1	0.516902	50.7468
GOTERM_CC_FAT	GO:0009898~internal side of plasma membrane	27	0.269623	0.0387895	COPZ2, CAV2, LIMS1, TLN1, MRAS, UTRN, GNG12, TENC1, MCF2L, VCL, PEX19, COPB1, ILK, RALB, CD2, RRAS, GNG2, MSN, NUP54, EHD2, PLD1, PALM2-AKAP2, GEM, RAB31, SYNE1, PGM5, ADD1	731	316	12782	1.49403	1	0.30417	43.3853
SP_PIR_KEYWORDS	growth factor	13	1.29353	0.038985	BMP1, FGF7, FGF14, PGF, TGFB3, HGF, CXCL12, TGFB1, OGN, INHBA, PSIP1, PDGFD, BMP8A	996	131	19235	1.91648	1	0.288578	44.0109
SP_PIR_KEYWORDS	tandem repeat	9	0.895522	0.0395354	ZNF84, BGN, MKI67, CALD1, UTRN, DCN, CNN1, PRNP, PRELP	996	75	19235	2.31747	1	0.288288	44.4768
UP_SEQ_FEATURE	lipid moiety-binding region:S-geranylgeranyl cysteine	11	1.09453	0.0396399	RAB32, RAB31, RAB37, MRAS, RALB, RRAS, RAP1B, GNG2, GNG12, UBL3, RAB27A	996	102	19113	2.06948	1	0.798357	51.5815
UP_SEQ_FEATURE	compositionally biased region:Poly-Arg	16	1.59204	0.039997	MAGI1, CCPG1, CALD1, ITGA11, MXRA8, AQP1, RSBN1, ST6GALNAC6, PBXIP1, GCOM1, DACT3, SH3RF3, PKD2, KPNA5, MYOF, GPATCH8	996	175	19113	1.75449	1	0.796917	51.9033
UP_SEQ_FEATURE	short sequence motif:ITIM motif 2	4	0.39801	0.0400386	LAIR1, LILRB2, CD33, SIGLEC10	996	15	19113	5.11727	1	0.792901	51.9407
UP_SEQ_FEATURE	short sequence motif:ITIM motif 1	4	0.39801	0.0400386	LAIR1, LILRB2, CD33, SIGLEC10	996	15	19113	5.11727	1	0.792901	51.9407
BBID	18.Cytokine_astocytes	5	0.0499301	0.0400758	VCAM1, C3, MMRN1, LRRC23, TGFB1	32	16	358	3.49609	0.875811	0.875811	32.6774
GOTERM_BP_FAT	GO:0001701~in utero embryonic development	17	0.169762	0.0403574	EPAS1, TGFB3, MYH9, CAPN2, MECOM, TPM1, GLI3, EDNRA, DAB2, CHD8, PDGFRA, PKD2, HOPX, PYGO2, TGFBR3, PDGFRB, ADD1	764	176	13528	1.71032	1	0.52898	52.1724
UP_SEQ_FEATURE	domain:EGF-like 3	9	0.895522	0.0408003	EGFLAM, LRP1, TNXB, NRXN2, SNED1, FBN1, THBS1, THBS2, ODZ3	996	75	19113	2.30277	1	0.794852	52.6199
GOTERM_BP_FAT	GO:0030204~chondroitin sulfate metabolic process	4	0.0399441	0.0408106	BGN, EGFLAM, MAMDC2, DCN	764	14	13528	5.05909	1	0.530758	52.5752
GOTERM_BP_FAT	GO:0048537~mucosal-associated lymphoid tissue development	3	0.0299581	0.0409464	IKZF1, STAT5A, STAT5B	764	6	13528	8.8534	1	0.529708	52.6953
GOTERM_BP_FAT	GO:0045588~positive regulation of gamma-delta T cell differentiation	3	0.0299581	0.0409464	STAT5A, STAT5B, GIMAP1	764	6	13528	8.8534	1	0.529708	52.6953
GOTERM_BP_FAT	GO:0046645~positive regulation of gamma-delta T cell activation	3	0.0299581	0.0409464	STAT5A, STAT5B, GIMAP1	764	6	13528	8.8534	1	0.529708	52.6953
GOTERM_BP_FAT	GO:0046643~regulation of gamma-delta T cell activation	3	0.0299581	0.0409464	STAT5A, STAT5B, GIMAP1	764	6	13528	8.8534	1	0.529708	52.6953
GOTERM_BP_FAT	GO:0048541~Peyer's patch development	3	0.0299581	0.0409464	IKZF1, STAT5A, STAT5B	764	6	13528	8.8534	1	0.529708	52.6953
GOTERM_BP_FAT	GO:0045586~regulation of gamma-delta T cell differentiation	3	0.0299581	0.0409464	STAT5A, STAT5B, GIMAP1	764	6	13528	8.8534	1	0.529708	52.6953
SP_PIR_KEYWORDS	cell junction	30	2.98507	0.0414064	CGNL1, LIMS1, CADM3, PANX1, UTRN, FERMT2, GJA1, SYNGR1, TENC1, VCL, SORBS1, ILK, RASGRP2, DLG2, SYNPO, TES, NOX4, DIXDC1, MAGI2, TMEM204, MAGI1, LPP, GRIA3, PJA2, PGM5, EGFLAM, PECAM1, TPRG1L, TGFB1I1, JAM2	996	399	19235	1.45205	1	0.2961	46.0337
UP_SEQ_FEATURE	domain:EGF-like 3; calcium-binding	6	0.597015	0.0414609	EMR1, FBLN5, EFEMP2, EFEMP1, PROS1, GAS6	996	37	19113	3.11185	1	0.795934	53.2016
UP_SEQ_FEATURE	domain:Ig-like C2-type 6	6	0.597015	0.0414609	VCAM1, SIGLEC1, PECAM1, PTK7, PTGFRN, MYLK	996	37	19113	3.11185	1	0.795934	53.2016
UP_SEQ_FEATURE	domain:VWFA	8	0.79602	0.0414816	VWA5A, CFB, ITGB6, ITGA1, ITGA11, ITGB5, ANTXR2, ANTXR1	996	62	19113	2.4761	1	0.791899	53.2197
OMIM_DISEASE	Risk alleles for multiple sclerosis identified by a genomewide study	3	0.298507	0.0415652	IL2RA, RPL5, HLA-DRA	210	6	3671	8.74048	1	0.999746	44.5654
GOTERM_CC_FAT	GO:0005593~FACIT collagen	3	0.0299581	0.0419011	COL14A1, COL12A1, COL16A1	731	6	12782	8.74282	1	0.319712	45.9645
GOTERM_CC_FAT	GO:0000922~spindle pole	6	0.0599161	0.042206	TUBGCP4, TUBGCP3, NEDD1, NUMA1, LATS1, LATS2	731	34	12782	3.0857	1	0.31694	46.2112
GOTERM_CC_FAT	GO:0042611~MHC protein complex	8	0.0798882	0.0425981	RAET1G, HLA-DRB1, HLA-DRB5, HLA-DPA1, HLA-DPB1, MR1, HLA-E, HLA-DRA	731	57	12782	2.45412	1	0.314797	46.527
GOTERM_BP_FAT	GO:0008361~regulation of cell size	19	0.189734	0.0432528	ATP6V0E1, CRYAB, SPHK1, TGFB3, NPR1, SOCS5, CDK4, GREM1, TGFB1, RRAGC, INHBA, DAB2, EP300, LAMB2, TSC1, CDKN2AIP, ILK, TGFBR3, EMP3	764	206	13528	1.63315	1	0.547438	54.6912
GOTERM_BP_FAT	GO:0018108~peptidyl-tyrosine phosphorylation	7	0.0699021	0.0432697	STAT5A, ABI3, PDGFRA, PDGFRB, JAK1, ABL2, BTK	764	46	13528	2.69451	1	0.545333	54.7056
GOTERM_BP_FAT	GO:0002889~regulation of immunoglobulin mediated immune response	5	0.0499301	0.0433645	C3, TBX21, TNFSF13, TGFB1, GIMAP1	764	24	13528	3.68892	1	0.543902	54.7858
GOTERM_BP_FAT	GO:0002712~regulation of B cell mediated immunity	5	0.0499301	0.0433645	C3, TBX21, TNFSF13, TGFB1, GIMAP1	764	24	13528	3.68892	1	0.543902	54.7858
KEGG_PATHWAY	hsa05211:Renal cell carcinoma	9	0.895522	0.0435642	EP300, EPAS1, ETS1, PGF, CREBBP, TGFB3, RAP1B, HGF, TGFB1	290	70	5085	2.25443	0.998853	0.328509	41.3228
UP_SEQ_FEATURE	repeat:LRR 13	9	0.895522	0.0436105	NLRC4, PODN, PODNL1, LRRC32, LRRC8C, COL6A3, LRRC15, ECM2, TLR8	996	76	19113	2.27247	1	0.804306	55.0482
GOTERM_BP_FAT	GO:0030518~steroid hormone receptor signaling pathway	8	0.0798882	0.043655	NCOA1, YWHAH, MED12, FHL2, ARID1A, TGFB1I1, CALCOCO1, PMEPA1	764	58	13528	2.44232	1	0.544131	55.0311
GOTERM_BP_FAT	GO:0019882~antigen processing and presentation	10	0.0998602	0.0436991	RAET1G, PROCR, HLA-DRB1, IFI30, HLA-DRB5, HLA-DPA1, HLA-DPB1, MR1, HLA-E, HLA-DRA	764	83	13528	2.13335	1	0.542297	55.0682
GOTERM_BP_FAT	GO:0009266~response to temperature stimulus	10	0.0998602	0.0436991	DHX9, ADM, LXN, CRYAB, TRPV2, HSPB8, TFEC, HSPB7, THBS1, MYOF	764	83	13528	2.13335	1	0.542297	55.0682
GOTERM_MF_FAT	GO:0008134~transcription factor binding	40	3.9801	0.0437096	FHL2, CTCF, HCFC2, ELK3, ZEB1, CBFA2T2, CALCOCO1, NR2C2, SIN3A, PBXIP1, TFEC, NPAT, MAML3, BCOR, BATF3, TAF1, SP100, EPAS1, TADA2A, CFB, YY1, CREBBP, LMCD1, MED12, CLIC1, ARID1B, SIRT1, MSC, TRIM22, TAF11, NCOA1, EP300, PRICKLE1, ETS1, SMARCC1, UBA2, TGFB1I1, RNF20, NCOR2, ADD1	747	513	12983	1.35518	1	0.642705	49.8051
GOTERM_BP_FAT	GO:0048545~response to steroid hormone stimulus	18	0.179748	0.043713	TXNIP, CAV2, CAV1, CRYAB, STAT5B, TGFBR2, TGFB3, AQP1, MMP14, TIMP3, TGFB1, WNT2, EP300, ADM, PDGFRA, SERPINA1, LOX, THBS1	764	192	13528	1.66001	1	0.540227	55.0799
GOTERM_BP_FAT	GO:0001822~kidney development	11	0.109846	0.0438293	ACVR2B, TSC1, PGF, FBN1, ILK, PKD2, PDGFRB, PYGO2, RRM2B, GREM1, GLI3	764	96	13528	2.0289	1	0.539026	55.1776
INTERPRO	IPR018359:Bromodomain, conserved site	6	0.597015	0.0445272	BRWD3, TAF1, EP300, BRPF3, CREBBP, PBRM1	911	36	16659	3.04775	1	0.701615	52.4686
SMART	SM00503:SynN	4	0.39801	0.0447535	STX12, STX7, STX2, STX11	626	12	9079	4.8344	0.999998	0.544537	45.6277
GOTERM_BP_FAT	GO:0045216~cell-cell junction organization	6	0.0599161	0.0449624	TLN1, SMAD7, TGFB3, GJA1, TGFB1, VCL	764	35	13528	3.03545	1	0.546207	56.1192
GOTERM_BP_FAT	GO:0031334~positive regulation of protein complex assembly	6	0.0599161	0.0449624	WNT2, CAV2, TAF1, CAV1, ARPC2, CDC42EP5	764	35	13528	3.03545	1	0.546207	56.1192
PIR_SUPERFAMILY	PIRSF001991:class II histocompatibility antigen	5	0.497512	0.0450181	HLA-DRB1, HLA-DRB5, HLA-DPA1, HLA-DPB1, HLA-DRA	390	26	7396	3.64694	1	0.978343	47.5943
INTERPRO	IPR013069:BTB/POZ	13	1.29353	0.0450234	IBTK, BACH1, ZBTB47, NACC1, CCIN, ZBTB39, ZBTB26, ZBTB44, GMCL1, ZBTB4, KBTBD7, ZBTB5, KLHL23	911	127	16659	1.87185	1	0.698414	52.87
GOTERM_CC_FAT	GO:0030027~lamellipodium	9	0.0898742	0.04534	PLD1, TSC1, PDPN, GSN, FAP, ABI3, ANTXR1, FGD5, CAPZB	731	70	12782	2.24815	1	0.326993	48.6875
UP_SEQ_FEATURE	region of interest:Connecting peptide	6	0.597015	0.0457766	HLA-DRB1, HLA-DPA1, HLA-DPB1, MR1, HLA-E, HLA-DRA	996	38	19113	3.02996	1	0.815983	56.8393
GOTERM_CC_FAT	GO:0005635~nuclear envelope	19	0.189734	0.0459039	NUP98, PTGER3, LMNB1, CLIC1, NAV3, SIRT1, EDNRA, EDNRB, SYNE1, GMCL1, GCOM1, PRICKLE1, ALOX5AP, PRICKLE2, TNKS, KPNA5, NUP54, ALOX5, MYOF	731	205	12782	1.62062	1	0.325811	49.1216
GOTERM_CC_FAT	GO:0005913~cell-cell adherens junction	6	0.0599161	0.0470178	PGM5, SORBS1, SMAD7, GJA1, MYH9, VCL	731	35	12782	2.99754	1	0.327876	49.9692
SP_PIR_KEYWORDS	Waardenburg syndrome	3	0.298507	0.0471951	EDNRB, MITF, SNAI2	996	7	19235	8.27668	1	0.326603	50.597
UP_SEQ_FEATURE	region of interest:Triple-helical region 3 (COL3)	3	0.298507	0.0477462	COL18A1, COL15A1, COL16A1	996	7	19113	8.22418	1	0.825451	58.4092
UP_SEQ_FEATURE	domain:Fibronectin type-III 16	3	0.298507	0.0477462	TNXB, COL12A1, FN1	996	7	19113	8.22418	1	0.825451	58.4092
UP_SEQ_FEATURE	lipid moiety-binding region:S-farnesyl cysteine	7	0.696517	0.0481253	PALM2-AKAP2, LMNB1, PRICKLE1, PEX19, PRICKLE2, PLA2G4C, INPP5A	996	51	19113	2.63389	1	0.82418	58.7051
SP_PIR_KEYWORDS	blocked amino end	10	0.995025	0.0483025	EIF4B, COL4A1, GNAI2, CRYAB, COL6A3, ITGB6, COL6A2, COL6A1, LOX, ALDH9A1	996	92	19235	2.09916	1	0.328994	51.4279
PIR_SUPERFAMILY	PIRSF037165:ras protein	4	0.39801	0.0485365	MRAS, RALB, RRAS, RAP1B	390	16	7396	4.74103	1	0.968242	50.2386
PIR_SUPERFAMILY	PIRSF002258:collagen alpha 1(IV) chain	3	0.298507	0.0486006	COL4A2, COL4A1, COL16A1	390	7	7396	8.12747	1	0.948223	50.2856
INTERPRO	IPR006210:EGF-like	18	1.79104	0.0490702	SELP, TNXB, NRXN2, EFEMP2, CD248, FBN1, ITGB5, MMRN1, GAS6, LRP1, EGFLAM, SNED1, EMR1, ADAM33, THBS1, THBS2, PROS1, ODZ3	911	201	16659	1.6376	1	0.722942	56.0275
GOTERM_BP_FAT	GO:0007015~actin filament organization	9	0.0898742	0.0491038	ARHGAP6, SORBS1, AIF1, GSN, CALD1, ABL2, PLS3, ADD1, DSTN	764	72	13528	2.21335	1	0.576658	59.404
SP_PIR_KEYWORDS	bromodomain	6	0.597015	0.049226	BRWD3, TAF1, EP300, BRPF3, CREBBP, PBRM1	996	39	19235	2.97112	1	0.330286	52.1109
GOTERM_BP_FAT	GO:0040017~positive regulation of locomotion	11	0.109846	0.0493052	COL18A1, PLD1, IL16, PDPN, ILK, SPHK1, PDGFRA, PDGFRB, THBS1, CXCL12, TGFB1	764	98	13528	1.9875	1	0.576013	59.5577
BIOCARTA	h_rhoPathway:Rho cell motility signaling pathway	6	0.0599161	0.0493582	TLN1, ARHGAP6, GSN, ARHGAP1, MYLK, VCL	125	24	1437	2.874	0.999865	0.988372	46.2671
GOTERM_BP_FAT	GO:0032273~positive regulation of protein polymerization	5	0.0499301	0.0494036	WNT2, CAV2, CAV1, ARPC2, CDC42EP5	764	25	13528	3.54136	1	0.574598	59.6326
GOTERM_BP_FAT	GO:0046637~regulation of alpha-beta T cell differentiation	5	0.0499301	0.0494036	IKZF1, IL4R, TGFBR2, SOCS5, GIMAP1	764	25	13528	3.54136	1	0.574598	59.6326
GOTERM_BP_FAT	GO:0048871~multicellular organismal homeostasis	10	0.0998602	0.0496412	CTSK, FGF7, LIPA, PTGER3, EPAS1, TPP1, PTH1R, PDGFRB, ADD1, GIMAP1	764	85	13528	2.08315	1	0.574243	59.8128
GOTERM_BP_FAT	GO:0030193~regulation of blood coagulation	6	0.0599161	0.0498892	SELP, CAV1, PDPN, ANXA2P1, THBS1, ANXA2P2	764	36	13528	2.95113	1	0.573969	60.0002
GOTERM_BP_FAT	GO:0030521~androgen receptor signaling pathway	6	0.0599161	0.0498892	NCOA1, MED12, FHL2, ARID1A, TGFB1I1, PMEPA1	764	36	13528	2.95113	1	0.573969	60.0002
GOTERM_BP_FAT	GO:0001776~leukocyte homeostasis	6	0.0599161	0.0498892	IL2RA, STAT5A, STAT5B, MECOM, TGFB1, GIMAP1	764	36	13528	2.95113	1	0.573969	60.0002
SP_PIR_KEYWORDS	heparin-binding	8	0.79602	0.0500514	CCL14, PGF, CTGF, FSTL1, THBS1, THBS2, COL5A1, FN1	996	65	19235	2.37689	1	0.331004	52.7137
KEGG_PATHWAY	hsa05330:Allograft rejection	6	0.597015	0.0508645	HLA-DRB1, HLA-DRB5, HLA-DPA1, HLA-DPB1, HLA-E, HLA-DRA	290	36	5085	2.92241	0.999642	0.356499	46.4646
GOTERM_BP_FAT	GO:0007179~transforming growth factor beta receptor signaling pathway	8	0.0798882	0.0509819	FMOD, COL3A1, TGFBR2, COL1A2, TGFB3, TGFBR3, ENG, TGFB1	764	60	13528	2.36091	1	0.57994	60.8159
GOTERM_BP_FAT	GO:0048705~skeletal system morphogenesis	12	0.119832	0.051064	ACVR2B, BMP1, CTGF, TGFBR2, PDGFRA, TGFB3, PDGFRB, PRRX2, ZEB1, GLI3, MMP2, TGFB1	764	112	13528	1.89716	1	0.57843	60.8766
SP_PIR_KEYWORDS	plasma	10	0.995025	0.0511381	C1QA, APOD, C3, CFB, F8, C1R, SERPINA1, C1S, C1QC, FN1	996	93	19235	2.07659	1	0.333123	53.4966
GOTERM_BP_FAT	GO:0006875~cellular metal ion homeostasis	18	0.179748	0.0513324	IBTK, CAV1, PTGER3, CYSLTR1, CCR1, PTH1R, CXCL12, TGFB1, PRKCB, EDNRA, EDNRB, S1PR3, CCL14, ADM, SLC24A3, CXCL13, PLN, PKD2	764	196	13528	1.62614	1	0.578291	61.0742
GOTERM_BP_FAT	GO:0018212~peptidyl-tyrosine modification	7	0.0699021	0.0516316	STAT5A, ABI3, PDGFRA, PDGFRB, JAK1, ABL2, BTK	764	48	13528	2.58224	1	0.578378	61.2935
GOTERM_BP_FAT	GO:0009719~response to endogenous stimulus	32	0.319553	0.0516436	CAV2, ATP6V0E1, CAV1, PGF, STAT5A, ADCY5, STAT5B, TGFB3, FHL2, GNG12, AQP1, TIMP3, LATS1, TGFB1, LATS2, WNT2, SORBS1, SERPINA1, GNG2, LOX, THBS1, TXNIP, PLD1, CRYAB, TGFBR2, MMP14, EP300, TSC1, ADM, PRKAR1A, PDGFRA, TGFBR3	764	405	13528	1.39906	1	0.57639	61.3022
UP_SEQ_FEATURE	compositionally biased region:Poly-Gln	14	1.39303	0.0517203	PLEKHM3, MAGI1, CREBBP, ARID1A, NAV3, MMRN1, SF3A1, WBP1, EP300, MEOX2, RPRD2, NUP54, VEZF1, NCOR2	996	151	19113	1.77918	1	0.842622	61.4141
BIOCARTA	h_compPathway:Complement Pathway	5	0.0499301	0.0519894	C1QA, C3, CFB, C1R, C1S	125	17	1437	3.38118	0.999917	0.956378	48.064
BIOCARTA	h_tgfbPathway:TGF beta signaling pathway	5	0.0499301	0.0519894	EP300, SMAD7, CREBBP, TGFBR2, TGFB1	125	17	1437	3.38118	0.999917	0.956378	48.064
GOTERM_CC_FAT	GO:0030016~myofibril	12	0.119832	0.052049	SYNE1, PGM5, CRYAB, PDLIM5, ILK, FHL3, FHL2, TPM2, FLNC, TPM1, MMP2, VCL	731	111	12782	1.89034	1	0.351928	53.6361
UP_SEQ_FEATURE	zinc finger region:PHD-type	7	0.696517	0.0521117	FBXL19, PHF3, SHPRH, RSF1, PHF2, BRPF3, PYGO2	996	52	19113	2.58324	1	0.841388	61.6987
GOTERM_BP_FAT	GO:0045935~positive regulation of nucleobase, nucleoside, nucleotide and nucleic acid metabolic process	46	0.459357	0.0525906	SMARCAD1, RSF1, STAT5A, ABLIM3, TBX21, STAT5B, MITF, ZXDC, TGFB3, FHL2, TNFSF13, CTCF, ZEB1, ABCA1, GLI3, CALCOCO1, TGFB1, CHD8, GUCY1A3, TNKS, MAML3, ZNF423, MAF, TAF1, SP100, EPAS1, IKZF1, CREBBP, MED12, NPR1, ARID1A, ARID1B, KLF15, MECOM, TAF11, INHBA, NCOA1, YWHAH, EP300, ETS1, SMARCC1, PDGFRA, TGFB1I1, PHF5A, ENG, RNF20	764	624	13528	1.30531	1	0.581125	61.9883
SP_PIR_KEYWORDS	acetylation	155	15.4229	0.0534132	RNASEL, AIF1, PDLIM5, STAT5B, PGAM1, CCT2, EPT1, PRKG1, ALDH1L2, BTK, VCL, SIN3A, BRPF3, KIAA1267, VPS13D, LRRC59, H2AFZ, LUC7L2, GNG2, DAP, PUM2, FNDC3A, STAG1, CRYAB, SNRPN, EFTUD2, SECISBP2, ARID1A, ARID1B, MECOM, MYH9, CTDSPL2, ARPC1B, EP300, TAGLN, PTRF, EIF2S1, ATP5C1, RNF138, ZZZ3, PYGO2, RNF20, SEPT7, ADD1, CAV1, STX7, LMNB1, CAPZB, MYL9, FICD, DDX46, ARPC2, EIF3L, RPL5, MAML3, VEZF1, WDH…	996	2635	19235	1.13601	1	0.341502	55.0968
GOTERM_BP_FAT	GO:0010033~response to organic substance	52	0.519273	0.0534594	ATP6V0E1, OSMR, PGF, ADCY5, STAT5A, STAT5B, TGFB3, AQP1, LATS1, LATS2, TGFB1, WNT2, EDNRA, GSN, GNG2, SERPINA1, LOX, DNAJC4, PLD1, SP100, LY96, CRYAB, CLIC1, MMP14, ACVR2B, EP300, ADM, HSPB7, PDGFRA, PTAFR, CAV2, CAV1, PANX1, COL3A1, FHL2, C1S, GNG12, SERPINH1, TIMP3, SORBS1, COL6A2, THBS1, TXNIP, SELP, CFB, TGFBR2, TSC1, P2RX1, PRKAR1A, SMPD1, TGFBR3, DNAJB5	764	721	13528	1.27705	1	0.585213	62.6076
GOTERM_BP_FAT	GO:0030799~regulation of cyclic nucleotide metabolic process	12	0.119832	0.0538298	EDNRA, S1PR3, EDNRB, GNAI2, ADCY5, PTH1R, PKD2, NPR1, GUCY1A3, ABCA1, CALCRL, TIMP2	764	113	13528	1.88037	1	0.585759	62.8687
UP_SEQ_FEATURE	propeptide:Removed in mature form	19	1.89055	0.0539385	RECK, PSMB10, OPCML, ACTA2, MRAS, GNG12, UBL3, THY1, RAB37, TPP1, CD59, RALB, RRAS, RAP1B, GNG2, PLA2G4C, PRNP, NTM, DPEP2	996	229	19113	1.59216	1	0.848205	63.001
SMART	SM00297:BROMO	7	0.696517	0.054014	BRWD3, TAF1, SP100, EP300, BRPF3, CREBBP, PBRM1	626	40	9079	2.53806	1	0.593747	52.2388
GOTERM_MF_FAT	GO:0046982~protein heterodimerization activity	19	1.89055	0.0541239	PANX1, CD3D, IKZF1, EPAS1, PGF, TGFBR2, TGFB3, ITGA1, HGF, SMC2, TGFB1, RRAGC, INHBA, CYBB, P2RX1, PDGFRA, GUCY1A3, TOP2B, ADD1	747	208	12983	1.58761	1	0.712554	57.6045
GOTERM_BP_FAT	GO:0016049~cell growth	8	0.0798882	0.0549189	ATP6V0E1, LAMB2, TGFB3, TGFBR3, SOCS5, EMP3, TGFB1, RRAGC	764	61	13528	2.3222	1	0.59125	63.6266
GOTERM_BP_FAT	GO:0015918~sterol transport	6	0.0599161	0.0551205	OSBPL5, CAV1, MSR1, STX12, NPC2, ABCA1	764	37	13528	2.87137	1	0.590603	63.7652
GOTERM_BP_FAT	GO:0030301~cholesterol transport	6	0.0599161	0.0551205	OSBPL5, CAV1, MSR1, STX12, NPC2, ABCA1	764	37	13528	2.87137	1	0.590603	63.7652
GOTERM_BP_FAT	GO:0010718~positive regulation of epithelial to mesenchymal transition	3	0.0299581	0.0552167	TGFB3, TGFB1I1, TGFB1	764	7	13528	7.58863	1	0.589245	63.8312
GOTERM_BP_FAT	GO:0001885~endothelial cell development	3	0.0299581	0.0552167	COL18A1, VEZF1, ENG	764	7	13528	7.58863	1	0.589245	63.8312
GOTERM_BP_FAT	GO:0031579~membrane raft organization	3	0.0299581	0.0552167	CAV2, CAV1, CD2	764	7	13528	7.58863	1	0.589245	63.8312
GOTERM_BP_FAT	GO:0032436~positive regulation of proteasomal ubiquitin-dependent protein catabolic process	3	0.0299581	0.0552167	RNF180, TAF1, SMAD7	764	7	13528	7.58863	1	0.589245	63.8312
GOTERM_BP_FAT	GO:0010770~positive regulation of cell morphogenesis involved in differentiation	3	0.0299581	0.0552167	TGFB3, TGFB1I1, TGFB1	764	7	13528	7.58863	1	0.589245	63.8312
GOTERM_BP_FAT	GO:0043206~fibril organization	3	0.0299581	0.0552167	ILK, COL3A1, COL5A1	764	7	13528	7.58863	1	0.589245	63.8312
GOTERM_BP_FAT	GO:0046782~regulation of viral transcription	3	0.0299581	0.0552167	TAF11, SP100, RSF1	764	7	13528	7.58863	1	0.589245	63.8312
GOTERM_BP_FAT	GO:0030005~cellular di-, tri-valent inorganic cation homeostasis	20	0.19972	0.0552869	IBTK, CAV1, PTGER3, CYSLTR1, CCR1, PTH1R, IREB2, CXCL12, TGFB1, PRKCB, EDNRA, EDNRB, S1PR3, CCL14, ADM, SLC24A3, CXCL13, PLN, PKD2, PRNP	764	227	13528	1.56007	1	0.58772	63.8793
UP_SEQ_FEATURE	domain:Fibronectin type-III 9	4	0.39801	0.0554261	TNXB, COL12A1, FNDC3A, FN1	996	17	19113	4.51524	1	0.852832	64.0304
GOTERM_CC_FAT	GO:0031965~nuclear membrane	9	0.0898742	0.0557577	EDNRA, EDNRB, LMNB1, PRICKLE1, ALOX5AP, PRICKLE2, TNKS, NAV3, ALOX5	731	73	12782	2.15576	1	0.367487	56.1774
GOTERM_BP_FAT	GO:0042311~vasodilation	5	0.0499301	0.0558805	WNT2, CAV2, EDNRB, ITGA1, GUCY1A3	764	26	13528	3.40516	1	0.589745	64.2835
GOTERM_BP_FAT	GO:0046635~positive regulation of alpha-beta T cell activation	5	0.0499301	0.0558805	IKZF1, IL4R, TGFBR2, SOCS5, GIMAP1	764	26	13528	3.40516	1	0.589745	64.2835
GOTERM_BP_FAT	GO:0051173~positive regulation of nitrogen compound metabolic process	47	0.469343	0.0563257	SMARCAD1, RSF1, STAT5A, ABLIM3, TBX21, STAT5B, MITF, ZXDC, TGFB3, FHL2, TNFSF13, CTCF, ZEB1, ABCA1, GLI3, CALCOCO1, TGFB1, CHD8, HRH1, GUCY1A3, TNKS, MAML3, ZNF423, MAF, TAF1, SP100, EPAS1, IKZF1, CREBBP, MED12, NPR1, ARID1A, ARID1B, KLF15, MECOM, TAF11, INHBA, NCOA1, YWHAH, EP300, ETS1, SMARCC1, PDGFRA, TGFB1I1, PHF5A, ENG, RNF20	764	644	13528	1.29227	1	0.59075	64.5839
GOTERM_CC_FAT	GO:0005577~fibrinogen complex	3	0.0299581	0.0564778	FGL2, THBS1, FN1	731	7	12782	7.49384	1	0.366679	56.6555
GOTERM_CC_FAT	GO:0030935~sheet-forming collagen	3	0.0299581	0.0564778	COL4A2, COL4A1, COL8A1	731	7	12782	7.49384	1	0.366679	56.6555
INTERPRO	IPR003961:Fibronectin, type III	17	1.69154	0.0567709	FLRT2, TNXB, OSMR, AXL, FANK1, HCFC2, COL14A1, EGFLAM, SNED1, IL4R, COL6A3, CSF2RB, COL12A1, FNDC3A, BOC, MYLK, FN1	911	190	16659	1.63616	1	0.768292	61.4949
INTERPRO	IPR011497:Protease inhibitor, Kazal-type	5	0.497512	0.057094	RECK, HTRA1, SLCO4A1, FSTL1, HTRA3	911	27	16659	3.38639	1	0.763805	61.7097
SMART	SM00042:CUB	8	0.79602	0.058719	TNFAIP6, BMP1, LRP10, C1RL, C1R, C1S, PDGFD, PCOLCE	626	51	9079	2.27501	1	0.605445	55.3051
SP_PIR_KEYWORDS	integrin	6	0.597015	0.0589551	ILK, ITGB6, ITGA1, ITGA11, ITGB5, ADAM33	996	41	19235	2.82618	1	0.366281	58.7825
SP_PIR_KEYWORDS	proteoglycan	7	0.696517	0.0591826	FMOD, BGN, LUM, CSPG4, TGFBR3, DCN, SDC2	996	54	19235	2.50344	1	0.363503	58.9276
GOTERM_BP_FAT	GO:0051170~nuclear import	10	0.0998602	0.0595125	NUP98, RPAIN, CRY2, CEP57, PRICKLE1, TGFB3, KPNA5, HNRNPA1, GLI3, TGFB1	764	88	13528	2.01214	1	0.609558	66.6653
GOTERM_BP_FAT	GO:0030522~intracellular receptor-mediated signaling pathway	9	0.0898742	0.0598994	NCOA1, YWHAH, SP100, MED12, FHL2, ARID1A, TGFB1I1, CALCOCO1, PMEPA1	764	75	13528	2.12482	1	0.610043	66.9099
SP_PIR_KEYWORDS	brain	5	0.497512	0.0604725	TAF11, GPR85, GLIPR1, PRNP, ALDH9A1	996	29	19235	3.3297	1	0.366045	59.7413
SP_PIR_KEYWORDS	viral nucleoprotein	5	0.497512	0.0604725	SNRPN, EFTUD2, HNRNPA1, RBMX, UTP14C	996	29	19235	3.3297	1	0.366045	59.7413
GOTERM_MF_FAT	GO:0046983~protein dimerization activity	41	4.0796	0.0605308	BACH1, HLF, CAV2, CADM3, PANX1, SNX6, PGF, TGFB3, TGFB1, MYCBP2, RRAGC, NLRC4, PLOD1, CEP57, FAP, CD2, GUCY1A3, TOP2B, CREBL2, BATF3, SP100, CD3D, EPAS1, IKZF1, NCF4, LGALS1, TGFBR2, S100A11, ITGA1, WRN, HGF, MYH9, SMC2, INHBA, CYBB, P2RX1, ZNF862, PDGFRA, DPYD, ENG, ADD1	747	542	12983	1.31474	1	0.743899	61.8232
GOTERM_BP_FAT	GO:0007266~Rho protein signal transduction	6	0.0599161	0.0606563	ARHGAP6, ARHGAP1, COL1A2, ABCA1, ARHGAP29, CDC42EP5	764	38	13528	2.79581	1	0.612843	67.3837
GOTERM_MF_FAT	GO:0005200~structural constituent of cytoskeleton	9	0.895522	0.0612772	TUBGCP4, ACTB, TUBGCP3, ARPC1B, TLN1, CCIN, ARPC2, MSN, TPM1	747	74	12983	2.11381	1	0.739239	62.2884
UP_SEQ_FEATURE	domain:Fibronectin type-III 15	3	0.298507	0.0615061	TNXB, COL12A1, FN1	996	8	19113	7.19616	1	0.8786	67.9634
UP_SEQ_FEATURE	domain:EGF-like; calcium-binding	3	0.298507	0.0615061	CD248, C1R, C1S	996	8	19113	7.19616	1	0.8786	67.9634
UP_SEQ_FEATURE	domain:Fibronectin type-III 14	3	0.298507	0.0615061	TNXB, COL12A1, FN1	996	8	19113	7.19616	1	0.8786	67.9634
GOTERM_BP_FAT	GO:0007264~small GTPase mediated signal transduction	25	0.24965	0.0620505	GRAP, MRAS, ABCA1, RRAGC, ARHGAP6, NISCH, RASGRP2, ARHGAP1, RALB, RRAS, CHP, RAB27A, CDC42EP5, PDK1, PLD1, ARHGAP29, GEM, RAB32, DNAJC27, RAB31, RAB37, RASGRF2, COL1A2, RAP1B, NKIRAS2	764	305	13528	1.45138	1	0.619516	68.2397
INTERPRO	IPR006012:Syntaxin/epimorphin, conserved site	4	0.39801	0.0623267	STX12, STX7, STX2, STX11	911	17	16659	4.30271	1	0.787847	65.0358
GOTERM_BP_FAT	GO:0001952~regulation of cell-matrix adhesion	5	0.0499301	0.0627906	ARHGAP6, TSC1, ILK, MMP14, THBS1	764	27	13528	3.27904	1	0.622079	68.6854
SP_PIR_KEYWORDS	cytokine receptor	4	0.39801	0.0630461	IL2RA, IL4R, CSF2RB, IL3RA	996	18	19235	4.29161	1	0.374721	61.3202
GOTERM_BP_FAT	GO:0030335~positive regulation of cell migration	10	0.0998602	0.0630635	COL18A1, PLD1, PDPN, ILK, SPHK1, PDGFRA, PDGFRB, THBS1, CXCL12, TGFB1	764	89	13528	1.98953	1	0.621796	68.8482
GOTERM_BP_FAT	GO:0030879~mammary gland development	8	0.0798882	0.0633471	WNT2, CAV2, CAV1, STAT5A, STAT5B, TGFB3, GLI3, TGFB1	764	63	13528	2.24848	1	0.621581	69.0166
GOTERM_BP_FAT	GO:0045765~regulation of angiogenesis	8	0.0798882	0.0633471	COL4A2, SERPINF1, SPHK1, NPR1, TNFSF13, THBS1, VASH1, ANGPTL4	764	63	13528	2.24848	1	0.621581	69.0166
GOTERM_BP_FAT	GO:0001894~tissue homeostasis	8	0.0798882	0.0633471	CTSK, FGF7, LIPA, EPAS1, TPP1, PTH1R, PDGFRB, ADD1	764	63	13528	2.24848	1	0.621581	69.0166
GOTERM_BP_FAT	GO:0006350~transcription	135	1.34811	0.0636005	IL16, STAT5A, STAT5B, ZXDC, CNOT1, TCEAL7, ZNF253, CBX7, TCEAL4, TCEAL3, EPC2, CRY2, SIN3A, GCOM1, PRIM2, PSIP1, ZNF397, ZNF445, ZNF446, MTERFD3, TWIST2, TADA2A, ZNF644, YY1, ZNF507, MED12, GTF2IRD2, ZNF791, ARID1A, ARID1B, ZNF192, EP300, PTRF, MNDA, ZZZ3, PRDM2, TGFB1I1, TSHZ3, ZNF517, ZNF510, ZNF232, ZNF619, ELK3, NR2C2, RRAGC, LYL1, TFEC, PBRM1, MAML3, VEZF1, BCOR, CREBL2, ZNF423, TAF1, ZBTB47…	764	2101	13528	1.13775	1	0.621188	69.1664
UP_SEQ_FEATURE	short sequence motif:SH3-binding	7	0.696517	0.0652447	ARHGAP6, ARHGAP1, SH3BGRL2, MTA1, QKI, PRDM2, SIRPA	996	55	19113	2.44233	1	0.890933	70.1763
PIR_SUPERFAMILY	PIRSF002419:CD9 antigen	4	0.39801	0.0654933	TSPAN2, TSPAN7, CD53, CD63	390	18	7396	4.21425	1	0.970468	61.333
GOTERM_BP_FAT	GO:0014031~mesenchymal cell development	7	0.0699021	0.0659021	EDNRA, EDNRB, TGFBR3, SEMA3C, ZEB2, HGF, TGFB1	764	51	13528	2.43035	1	0.63281	70.4955
GOTERM_BP_FAT	GO:0048762~mesenchymal cell differentiation	7	0.0699021	0.0659021	EDNRA, EDNRB, TGFBR3, SEMA3C, ZEB2, HGF, TGFB1	764	51	13528	2.43035	1	0.63281	70.4955
GOTERM_MF_FAT	GO:0050840~extracellular matrix binding	5	0.497512	0.0663404	BGN, TGFBI, DCN, SPARC, THBS1	747	27	12983	3.21855	1	0.758922	65.3061
GOTERM_BP_FAT	GO:0031328~positive regulation of cellular biosynthetic process	49	0.489315	0.0666131	RSF1, STAT5A, STAT5B, MITF, TGFB3, ZXDC, CTCF, ZEB1, GLI3, TGFB1, TLR8, GUCY1A3, SP100, MED12, ARID1A, ARID1B, MECOM, CDK4, TAF11, INHBA, NCOA1, EP300, PDGFRA, TGFB1I1, RNF20, SMARCAD1, ABLIM3, FHL2, ABCA1, CALCOCO1, CHD8, HRH1, SORBS1, TNKS, MAML3, THBS1, ZNF423, MAF, TAF1, IKZF1, EPAS1, CREBBP, NPR1, KLF15, YWHAH, ETS1, SMARCC1, PHF5A, ENG	764	685	13528	1.26662	1	0.635005	70.895
UP_SEQ_FEATURE	domain:Fibronectin type-III 3	9	0.895522	0.0668423	COL14A1, TNXB, SNED1, OSMR, COL12A1, HCFC2, FNDC3A, BOC, FN1	996	83	19113	2.08082	1	0.894225	71.0773
SMART	SM00059:FN2	4	0.39801	0.0668853	MRC2, CD302, MMP2, FN1	626	14	9079	4.14377	1	0.636042	60.1987
SMART	SM00294:4.1m	4	0.39801	0.0668853	GYPC, CADM3, NRXN2, SDC2	626	14	9079	4.14377	1	0.636042	60.1987
INTERPRO	IPR001436:Alpha crystallin/Heat shock protein	3	0.298507	0.0670177	CRYAB, HSPB8, HSPB7	911	8	16659	6.85744	1	0.806193	67.7852
GOTERM_BP_FAT	GO:0051259~protein oligomerization	16	0.159776	0.0670317	SMARCAD1, CAV2, CAV1, NACC1, CRYAB, GJA1, TRIM22, C1QTNF7, TSC1, P2RX1, C1QTNF1, ALOX5AP, ILK, PRNP, SEPT7, ANGPTL4	764	174	13528	1.62821	1	0.635509	71.1278
UP_SEQ_FEATURE	domain:BTB	13	1.29353	0.0670334	BACH1, NACC1, CCIN, KCTD21, ZBTB39, ZBTB26, ZBTB44, GMCL1, ZBTB4, KBTBD7, ZBTB5, KLHL23, KCTD11	996	142	19113	1.75681	1	0.892262	71.1833
GOTERM_CC_FAT	GO:0043235~receptor complex	12	0.119832	0.0672639	CD3D, SORBS1, OSMR, LY96, ITGB6, TGFBR2, ITGA1, ITGA11, CSF2RB, ITGB5, MYH9, ENG	731	116	12782	1.80886	1	0.416416	63.2608
GOTERM_BP_FAT	GO:0030149~sphingolipid catabolic process	4	0.0399441	0.0673235	GBA2, SPHK1, SMPD1, NEU3	764	17	13528	4.16631	1	0.635292	71.2891
GOTERM_BP_FAT	GO:0060393~regulation of pathway-restricted SMAD protein phosphorylation	4	0.0399441	0.0673235	SMAD7, TGFB3, ENG, TGFB1	764	17	13528	4.16631	1	0.635292	71.2891
GOTERM_BP_FAT	GO:0046466~membrane lipid catabolic process	4	0.0399441	0.0673235	GBA2, SPHK1, SMPD1, NEU3	764	17	13528	4.16631	1	0.635292	71.2891
KEGG_PATHWAY	hsa05332:Graft-versus-host disease	6	0.597015	0.06779	HLA-DRB1, HLA-DRB5, HLA-DPA1, HLA-DPB1, HLA-E, HLA-DRA	290	39	5085	2.69761	0.999977	0.429691	56.8372
SP_PIR_KEYWORDS	sushi	7	0.696517	0.0683326	SELP, IL2RA, SNED1, CFB, CD46, C1R, C1S	996	56	19235	2.41403	1	0.395727	64.3843
SP_PIR_KEYWORDS	zymogen	17	1.69154	0.0689723	PSMB10, BMP1, CFB, MMP16, CTSA, MMP28, MMP14, MMP2, CTSK, IDS, TPP1, CTSO, ADAM33, PROS1, ADAMTS2, ADAMTS4, CTSF	996	206	19235	1.59373	1	0.39474	64.7393
GOTERM_BP_FAT	GO:0051480~cytosolic calcium ion homeostasis	12	0.119832	0.0691531	IBTK, EDNRA, S1PR3, EDNRB, CAV1, PTGER3, CYSLTR1, ADM, CXCL13, CCR1, PTH1R, PKD2	764	118	13528	1.80069	1	0.643649	72.2809
SP_PIR_KEYWORDS	isopeptide bond	24	2.38806	0.0691908	TXNIP, SP100, IKZF1, SMAD7, MITF, CREBBP, CTCF, ZEB2, ZEB1, MCM10, HNRNPA1, TPM1, CHD8, NCOA1, RPAIN, ETS1, SNRNP200, ZFYVE28, SPG20, H2AFZ, UBXN7, RBM27, PLS3, FN1	996	319	19235	1.45296	1	0.391871	64.8598
GOTERM_BP_FAT	GO:0001654~eye development	13	0.129818	0.0692339	MAF, IKZF1, CRYAB, YY1, MITF, ZEB1, COL5A2, GLI3, COL5A1, THY1, PYGO2, COL8A1, COL8A2	764	132	13528	1.74385	1	0.642242	72.324
GOTERM_CC_FAT	GO:0016010~dystrophin-associated glycoprotein complex	4	0.0399441	0.0693752	PGM5, UTRN, SGCD, SGCA	731	17	12782	4.11427	1	0.421629	64.4388
GOTERM_CC_FAT	GO:0005605~basal lamina	4	0.0399441	0.0693752	LAMA4, LAMB2, LAMC1, ENTPD1	731	17	12782	4.11427	1	0.421629	64.4388
GOTERM_BP_FAT	GO:0007595~lactation	5	0.0499301	0.0701275	WNT2, CAV2, CAV1, STAT5A, STAT5B	764	28	13528	3.16193	1	0.645288	72.7959
GOTERM_BP_FAT	GO:0002260~lymphocyte homeostasis	5	0.0499301	0.0701275	IL2RA, STAT5A, STAT5B, TGFB1, GIMAP1	764	28	13528	3.16193	1	0.645288	72.7959
GOTERM_BP_FAT	GO:0046785~microtubule polymerization	3	0.0299581	0.0709284	WNT2, CAV2, CAV1	764	8	13528	6.64005	1	0.647786	73.2124
INTERPRO	IPR006026:Peptidase, metallopeptidases	5	0.497512	0.0710007	BMP1, MMP16, MMP28, MMP14, MMP2	911	29	16659	3.15284	1	0.819312	69.9589
GOTERM_BP_FAT	GO:0060485~mesenchyme development	7	0.0699021	0.071122	EDNRA, EDNRB, TGFBR3, SEMA3C, ZEB2, HGF, TGFB1	764	52	13528	2.38361	1	0.647001	73.3121
UP_SEQ_FEATURE	short sequence motif:Cysteine switch	6	0.597015	0.0712198	ADAM33, MMP16, MMP28, MMP14, MMP2, ADAMTS4	996	43	19113	2.67764	1	0.904287	73.416
GOTERM_BP_FAT	GO:0055065~metal ion homeostasis	18	0.179748	0.0717771	IBTK, CAV1, PTGER3, CYSLTR1, CCR1, PTH1R, CXCL12, TGFB1, PRKCB, EDNRA, EDNRB, S1PR3, CCL14, ADM, SLC24A3, CXCL13, PLN, PKD2	764	205	13528	1.55474	1	0.648684	73.6471
SP_PIR_KEYWORDS	gamma-carboxyglutamic acid	4	0.39801	0.072093	PRRG2, TGFBI, PROS1, GAS6	996	19	19235	4.06574	1	0.401029	66.4245
GOTERM_CC_FAT	GO:0030175~filopodium	5	0.0499301	0.0727301	FAM65B, VCAM1, PDPN, ANTXR1, MSN	731	28	12782	3.12244	1	0.432395	66.2384
SP_PIR_KEYWORDS	mhc ii	5	0.497512	0.0739608	HLA-DRB1, HLA-DRB5, HLA-DPA1, HLA-DPB1, HLA-DRA	996	31	19235	3.11488	1	0.405389	67.3969
SP_PIR_KEYWORDS	membrane	346	34.4279	0.0739621	HGSNAT, C7ORF42, TGOLN2, CADM3, GPR124, AIF1, OSMR, ATP1B2, ADCY5, UTRN, EPT1, CD53, SIDT2, AQP1, BTK, S1PR3, PLOD1, FAP, CD46, ILK, GNG2, RAB27A, ITFG1, RECK, IBTK, PLD1, MAGI2, CD3D, MAGI1, PDPN, TMEM200B, GEM, NAV3, SIRPA, THY1, LILRB2, BTN3A1, PTRF, LPAR5, GPBAR1, CD33, KIAA1524, HSD11B1, NPTN, PDGFRA, ATP5C1, PDGFRB, HAS2, HLA-DPA1, PMP22, VSIG4, ADD1, HLA-DRA, GCNT4, EMCN, LMNB1, HLA-DRB1, …	996	6256	19235	1.0681	1	0.401612	67.3976
GOTERM_CC_FAT	GO:0005938~cell cortex	14	0.139804	0.0742558	ACTB, GYPC, CAV1, MPP1, CALD1, UTRN, FERMT2, AKAP12, MYH9, CAPZB, DSTN, TSC1, SEPT7, COL10A1	731	146	12782	1.6767	1	0.434499	67.0285
INTERPRO	IPR013098:Immunoglobulin I-set	13	1.29353	0.0748817	OPCML, ALPK2, PTK7, PALLD, VCAM1, ISLR, SIGLEC1, SIGLEC7, NPTN, PDGFRA, BOC, NTM, MYLK	911	138	16659	1.72264	1	0.830774	71.9439
UP_SEQ_FEATURE	domain:Fibronectin type-III 6	5	0.497512	0.075337	COL14A1, TNXB, COL12A1, FNDC3A, FN1	996	31	19113	3.09512	1	0.914604	75.4517
SP_PIR_KEYWORDS	structural protein	3	0.298507	0.0755649	ACTB, LMNB1, UTRN	996	9	19235	6.43742	1	0.404746	68.2111
SP_PIR_KEYWORDS	iron-sulfur protein	3	0.298507	0.0755649	AOX1, IREB2, DPYD	996	9	19235	6.43742	1	0.404746	68.2111
GOTERM_BP_FAT	GO:0002252~immune effector process	13	0.129818	0.0756672	C3, CFB, SERPING1, C1R, C1S, C1QC, TLR8, C1QA, CD46, C1RL, VSIG4, HLA-DRA, RAB27A	764	134	13528	1.71782	1	0.667007	75.556
BIOCARTA	h_vdrPathway:Control of Gene Expression by Vitamin D Receptor	6	0.0599161	0.0762396	NCOA1, EP300, SMARCC1, CREBBP, ARID1A, TOP2B	125	27	1437	2.55467	0.999999	0.969478	62.2106
SMART	SM00209:TSP1	9	0.895522	0.076453	WISP2, WISP1, CTGF, THBS1, THBS2, ADAMTS2, ADAMTS4, ISM1, SPON1	626	65	9079	2.00813	1	0.669085	65.2999
UP_SEQ_FEATURE	domain:Fibronectin type-III 2	12	1.19403	0.0766434	EGFLAM, COL14A1, TNXB, SNED1, OSMR, AXL, CSF2RB, COL12A1, HCFC2, FNDC3A, BOC, FN1	996	130	19113	1.77136	1	0.916084	76.0662
GOTERM_BP_FAT	GO:0006873~cellular ion homeostasis	29	0.289595	0.0767293	ATP6V0E1, CAV1, CYSLTR1, CCR1, PTH1R, CXCL12, TGFB1, EDNRA, EDNRB, S1PR3, SLC24A3, P2RY2, ILK, PKD2, QKI, IBTK, PTGER3, SMAD7, IREB2, PRKCB, GIMAP1, CCL14, P2RX1, TSC1, ADM, CXCL13, PLN, PMP22, PRNP	764	374	13528	1.37299	1	0.670527	76.0541
UP_SEQ_FEATURE	domain:Sushi 1	6	0.597015	0.0770767	SELP, IL2RA, CFB, CD46, C1R, C1S	996	44	19113	2.61679	1	0.915076	76.2668
UP_SEQ_FEATURE	domain:Sushi 2	6	0.597015	0.0770767	SELP, IL2RA, CFB, CD46, C1R, C1S	996	44	19113	2.61679	1	0.915076	76.2668
GOTERM_CC_FAT	GO:0005911~cell-cell junction	17	0.169762	0.0772084	CGNL1, CADM3, TLN1, PANX1, MAGI1, SMAD7, GJA1, MYH9, VCL, EPB41L3, PGM5, SORBS1, ILK, JAM2, PMP22, IFT140, SYNPO	731	190	12782	1.5645	1	0.442846	68.5089
KEGG_PATHWAY	hsa04530:Tight junction	13	1.29353	0.0773541	ACTB, MAGI2, MAGI1, GNAI2, MRAS, CDK4, MYH9, PRKCB, MYL9, EPB41L3, RRAS, JAM2, JAM3	290	134	5085	1.70111	0.999995	0.457667	61.8492
GOTERM_BP_FAT	GO:0045646~regulation of erythrocyte differentiation	4	0.0399441	0.0775294	INHBA, ETS1, STAT5A, STAT5B	764	18	13528	3.93485	1	0.672697	76.4229
GOTERM_BP_FAT	GO:0033993~response to lipid	4	0.0399441	0.0775294	TGFBR2, TGFBR3, SERPINA1, TGFB1	764	18	13528	3.93485	1	0.672697	76.4229
BIOCARTA	h_classicPathway:Classical Complement Pathway	4	0.0399441	0.0775325	C1QA, C3, C1R, C1S	125	12	1437	3.832	0.999999	0.941618	62.8545
PIR_SUPERFAMILY	PIRSF002477:complement subcomponent C1q chain A	3	0.298507	0.0777412	C1QA, C1QTNF3, C1QC	390	9	7396	6.32137	1	0.976263	67.8658
GOTERM_BP_FAT	GO:0010522~regulation of calcium ion transport into cytosol	5	0.0499301	0.0778827	EDNRA, CAV1, TGFB1, THY1, GIMAP1	764	29	13528	3.0529	1	0.672658	76.5841
INTERPRO	IPR000306:Zinc finger, FYVE-type	5	0.497512	0.0785439	ZFYVE28, PIKFYVE, FGD5, FYCO1, ZFYVE1	911	30	16659	3.04775	1	0.840364	73.7035
GOTERM_MF_FAT	GO:0019899~enzyme binding	39	3.8806	0.0789049	CAV2, DENND5A, CAV1, PDLIM5, PGAM1, ABCA1, LATS1, WNT2, ARHGAP6, SORBS1, PKD2, LUC7L2, SERPINA1, FGD5, TOP2B, BCOR, CDC42EP5, IBTK, ACTB, FMNL3, PALM2-AKAP2, MAGI2, SP100, EPAS1, SMAD7, TGFBR2, NPR1, PRKCDBP, ANXA2P1, RCAN2, ANXA2P2, THY1, RNF180, LRP1, NPC2, YWHAH, RNF138, RNF20, ADAMTS4	747	523	12983	1.29604	1	0.810219	71.848
GOTERM_BP_FAT	GO:0050818~regulation of coagulation	6	0.0599161	0.0790769	SELP, CAV1, PDPN, ANXA2P1, THBS1, ANXA2P2	764	41	13528	2.59124	1	0.67669	77.1211
INTERPRO	IPR008957:Fibronectin, type III-like fold	16	1.59204	0.07912	TNXB, OSMR, AXL, FANK1, COL14A1, EGFLAM, SNED1, IL4R, COL6A3, CSF2RB, COL12A1, BOC, FNDC3A, IL3RA, MYLK, FN1	911	184	16659	1.59013	1	0.837577	73.9707
KEGG_PATHWAY	hsa05310:Asthma	5	0.497512	0.0792672	HLA-DRB1, HLA-DRB5, HLA-DPA1, HLA-DPB1, HLA-DRA	290	29	5085	3.02319	0.999996	0.449958	62.7853
GOTERM_BP_FAT	GO:0043010~camera-type eye development	11	0.109846	0.0795081	MAF, IKZF1, CRYAB, YY1, MITF, PYGO2, ZEB1, COL8A1, GLI3, COL8A2, THY1	764	107	13528	1.82033	1	0.677009	77.3122
UP_SEQ_FEATURE	domain:Fibronectin type-III 1	12	1.19403	0.0799474	EGFLAM, COL14A1, TNXB, SNED1, OSMR, AXL, CSF2RB, COL12A1, HCFC2, FNDC3A, BOC, FN1	996	131	19113	1.75784	1	0.920724	77.5563
GOTERM_CC_FAT	GO:0042613~MHC class II protein complex	5	0.0499301	0.0807313	HLA-DRB1, HLA-DRB5, HLA-DPA1, HLA-DPB1, HLA-DRA	731	29	12782	3.01476	1	0.453312	70.1942
GOTERM_CC_FAT	GO:0008305~integrin complex	5	0.0499301	0.0807313	ITGB6, ITGA1, ITGA11, ITGB5, MYH9	731	29	12782	3.01476	1	0.453312	70.1942
GOTERM_MF_FAT	GO:0004675~transmembrane receptor protein serine/threonine kinase activity	4	0.39801	0.0810089	ACVR2B, TGFBR2, TGFBR3, ENG	747	18	12983	3.86226	1	0.811273	72.8236
GOTERM_MF_FAT	GO:0005024~transforming growth factor beta receptor activity	4	0.39801	0.0810089	ACVR2B, TGFBR2, TGFBR3, ENG	747	18	12983	3.86226	1	0.811273	72.8236
UP_SEQ_FEATURE	compositionally biased region:Poly-Ser	33	3.28358	0.0813573	CGNL1, DBNDD2, STK17B, MMRN1, WBP1, KANK2, FBXL19, SEC16B, PRUNE2, ST6GALNAC6, EPC2, IL4R, HBP1, TNKS, STAG1, EPAS1, ALPK2, KCTD21, ARID1A, ARID1B, ZBTB44, RALGAPA1, PGM5, SMTN, XPC, EP300, TSC1, MEOX2, HSPB7, PRICKLE2, DENND4C, PRDM2, ABL2	996	475	19113	1.33318	1	0.922275	78.1651
SP_PIR_KEYWORDS	methylated amino acid	4	0.39801	0.0816822	ACTB, ACTA2, HNRNPA1, FBL	996	20	19235	3.86245	1	0.426447	71.1452
GOTERM_BP_FAT	GO:0001558~regulation of cell growth	17	0.169762	0.0818942	CRYAB, SPHK1, NPR1, GREM1, TGFB1, INHBA, WISP2, DAB2, WISP1, EP300, HTRA1, CTGF, CDKN2AIP, ILK, RASGRP2, HTRA3, IGFBP4	764	194	13528	1.55163	1	0.686509	78.3424
INTERPRO	IPR004012:RUN	4	0.39801	0.0820092	DENND5A, PLEKHM1, DENND5B, FYCO1	911	19	16659	3.84979	1	0.843609	75.2726
GOTERM_BP_FAT	GO:0009891~positive regulation of biosynthetic process	49	0.489315	0.0820669	RSF1, STAT5A, STAT5B, MITF, TGFB3, ZXDC, CTCF, ZEB1, GLI3, TGFB1, TLR8, GUCY1A3, SP100, MED12, ARID1A, ARID1B, MECOM, CDK4, TAF11, INHBA, NCOA1, EP300, PDGFRA, TGFB1I1, RNF20, SMARCAD1, ABLIM3, FHL2, ABCA1, CALCOCO1, CHD8, HRH1, SORBS1, TNKS, MAML3, THBS1, ZNF423, MAF, TAF1, IKZF1, EPAS1, CREBBP, NPR1, KLF15, YWHAH, ETS1, SMARCC1, PHF5A, ENG	764	695	13528	1.24839	1	0.685581	78.4152
GOTERM_BP_FAT	GO:0002706~regulation of lymphocyte mediated immunity	7	0.0699021	0.0822532	C3, STAT5A, TBX21, STAT5B, TNFSF13, TGFB1, GIMAP1	764	54	13528	2.29533	1	0.684723	78.4935
GOTERM_BP_FAT	GO:0042476~odontogenesis	7	0.0699021	0.0822532	ACVR2B, COL1A2, PDGFRA, TGFB3, BCOR, GLI3, TGFB1	764	54	13528	2.29533	1	0.684723	78.4935
GOTERM_BP_FAT	GO:0051250~negative regulation of lymphocyte activation	7	0.0699021	0.0822532	INHBA, IL2RA, IL4R, SOCS5, VSIG4, TGFB1, GIMAP1	764	54	13528	2.29533	1	0.684723	78.4935
GOTERM_BP_FAT	GO:0030833~regulation of actin filament polymerization	7	0.0699021	0.0822532	ARPC1B, GSN, ARPC2, CAPZB, LATS1, ADD1, CDC42EP5	764	54	13528	2.29533	1	0.684723	78.4935
GOTERM_BP_FAT	GO:0030003~cellular cation homeostasis	21	0.209706	0.0822933	IBTK, CAV1, ATP6V0E1, PTGER3, CYSLTR1, CCR1, PTH1R, IREB2, CXCL12, TGFB1, PRKCB, EDNRA, EDNRB, S1PR3, CCL14, ADM, SLC24A3, CXCL13, PLN, PKD2, PRNP	764	254	13528	1.46395	1	0.683195	78.5104
GOTERM_BP_FAT	GO:0060562~epithelial tube morphogenesis	8	0.0798882	0.0824365	TSC1, PGF, ILK, PTK7, ZEB2, GREM1, GLI3, HECTD1	764	67	13528	2.11425	1	0.68215	78.5703
GOTERM_BP_FAT	GO:0055066~di-, tri-valent inorganic cation homeostasis	20	0.19972	0.0826342	IBTK, CAV1, PTGER3, CYSLTR1, CCR1, PTH1R, IREB2, CXCL12, TGFB1, PRKCB, EDNRA, EDNRB, S1PR3, CCL14, ADM, SLC24A3, CXCL13, PLN, PKD2, PRNP	764	239	13528	1.48174	1	0.681363	78.6528
UP_SEQ_FEATURE	compositionally biased region:Ser/Thr-rich	5	0.497512	0.082719	MEIS3, PHF2, EMR1, CD46, ENG	996	32	19113	2.9984	1	0.923651	78.7382
GOTERM_BP_FAT	GO:0034504~protein localization in nucleus	10	0.0998602	0.0828064	NUP98, RPAIN, CRY2, CEP57, PRICKLE1, PIKFYVE, TGFB3, KPNA5, GLI3, TGFB1	764	94	13528	1.8837	1	0.680464	78.7244
UP_SEQ_FEATURE	region of interest:Alpha-1	4	0.39801	0.0829106	HLA-DPA1, MR1, HLA-E, HLA-DRA	996	20	19113	3.83795	1	0.922102	78.8177
UP_SEQ_FEATURE	region of interest:Heparin-binding	4	0.39801	0.0829106	PGF, CTGF, THBS1, THBS2	996	20	19113	3.83795	1	0.922102	78.8177
UP_SEQ_FEATURE	region of interest:Alpha-2	4	0.39801	0.0829106	HLA-DPA1, MR1, HLA-E, HLA-DRA	996	20	19113	3.83795	1	0.922102	78.8177
INTERPRO	IPR002068:Heat shock protein Hsp20	3	0.298507	0.0831236	CRYAB, HSPB8, HSPB7	911	9	16659	6.0955	1	0.842903	75.7582
INTERPRO	IPR010370:Transcription elongation factor A, SII-related	3	0.298507	0.0831236	TCEAL7, TCEAL4, TCEAL3	911	9	16659	6.0955	1	0.842903	75.7582
INTERPRO	IPR017857:Coagulation factor, subset, Gla region	3	0.298507	0.0831236	PRRG2, PROS1, GAS6	911	9	16659	6.0955	1	0.842903	75.7582
INTERPRO	IPR000436:Sushi/SCR/CCP	7	0.696517	0.0838886	SELP, IL2RA, SNED1, CFB, CD46, C1R, C1S	911	56	16659	2.28581	1	0.840952	76.0864
GOTERM_BP_FAT	GO:0048729~tissue morphogenesis	16	0.159776	0.0840644	FGF7, PGF, SMAD7, PTK7, ZEB2, GREM1, TPM1, SNAI1, GLI3, TSC1, ILK, PRKAR1A, COL1A2, TGFBR3, TGFB1I1, HECTD1	764	180	13528	1.57394	1	0.68452	79.2409
GOTERM_MF_FAT	GO:0005543~phospholipid binding	16	1.59204	0.0848959	PLD1, SNX6, NCF4, CYTH3, ABCA1, ANXA2P1, THY1, ANXA2P2, ANXA6, NISCH, ZFYVE28, SNX33, PLA2G4C, ZFYVE1, PTAFR, SNX11	747	177	12983	1.57109	1	0.819205	74.5432
GOTERM_CC_FAT	GO:0005773~vacuole	21	0.209706	0.0852797	HGSNAT, LIPA, STX7, MMD, GJA1, IFI30, CTSA, CD63, GNS, WDR48, MARCH2, LAMP1, CTSK, LAPTM5, NPC2, IDS, TPP1, SMPD1, RAB27A, CTSF, HLA-DRA	731	252	12782	1.45714	1	0.467582	72.2462
GOTERM_BP_FAT	GO:0050868~negative regulation of T cell activation	6	0.0599161	0.085812	IL2RA, IL4R, SOCS5, VSIG4, TGFB1, GIMAP1	764	42	13528	2.52954	1	0.690669	79.9388
GOTERM_BP_FAT	GO:0045768~positive regulation of anti-apoptosis	5	0.0499301	0.0860465	CAV1, LRP1, ADM, SMAD7, SIRT1	764	30	13528	2.95113	1	0.690044	80.0307
GOTERM_BP_FAT	GO:0050729~positive regulation of inflammatory response	5	0.0499301	0.0860465	EDNRA, C3, OSMR, STAT5A, STAT5B	764	30	13528	2.95113	1	0.690044	80.0307
GOTERM_BP_FAT	GO:0030510~regulation of BMP signaling pathway	5	0.0499301	0.0860465	CAV1, SMAD7, HTRA1, GREM1, ENG	764	30	13528	2.95113	1	0.690044	80.0307
INTERPRO	IPR017849:Alkaline phosphatase-like, alpha/beta/alpha	5	0.497512	0.0864686	GNS, IDS, SULF2, SULF1, ARSI	911	31	16659	2.94944	1	0.845507	77.1627
SP_PIR_KEYWORDS	palmitate	17	1.69154	0.0867302	SELP, CAV1, PLD1, PALM2-AKAP2, PTGER3, MPP1, GNAI2, CKAP4, GRIA3, VCL, ZDHHC15, EDNRB, HRH1, PLSCR4, RGS4, ENTPD1, DLG2	996	213	19235	1.54135	1	0.44284	73.3743
GOTERM_BP_FAT	GO:0051260~protein homooligomerization	10	0.0998602	0.087155	C1QTNF7, SMARCAD1, CAV1, NACC1, P2RX1, CRYAB, C1QTNF1, ALOX5AP, PRNP, ANGPTL4	764	95	13528	1.86387	1	0.693252	80.4599
KEGG_PATHWAY	hsa04940:Type I diabetes mellitus	6	0.597015	0.087472	HLA-DRB1, HLA-DRB5, HLA-DPA1, HLA-DPB1, HLA-E, HLA-DRA	290	42	5085	2.50493	0.999999	0.468703	66.5662
SP_PIR_KEYWORDS	sulfation	6	0.597015	0.0876964	FMOD, LUM, F8, COL5A1, DPT, FN1	996	46	19235	2.51899	1	0.442809	73.7822
GOTERM_BP_FAT	GO:0045911~positive regulation of DNA recombination	3	0.0299581	0.0878739	TBX21, TNFSF13, TGFB1	764	9	13528	5.90227	1	0.694726	80.7336
GOTERM_BP_FAT	GO:0045830~positive regulation of isotype switching	3	0.0299581	0.0878739	TBX21, TNFSF13, TGFB1	764	9	13528	5.90227	1	0.694726	80.7336
GOTERM_BP_FAT	GO:0042104~positive regulation of activated T cell proliferation	3	0.0299581	0.0878739	IL2RA, STAT5A, STAT5B	764	9	13528	5.90227	1	0.694726	80.7336
GOTERM_BP_FAT	GO:0043537~negative regulation of blood vessel endothelial cell migration	3	0.0299581	0.0878739	THBS1, VASH1, TGFB1	764	9	13528	5.90227	1	0.694726	80.7336
GOTERM_BP_FAT	GO:0014829~vascular smooth muscle contraction	3	0.0299581	0.0878739	EDNRA, EDNRB, ACTA2	764	9	13528	5.90227	1	0.694726	80.7336
GOTERM_BP_FAT	GO:0001773~myeloid dendritic cell activation	3	0.0299581	0.0878739	TGFBR2, TGFB1, GIMAP1	764	9	13528	5.90227	1	0.694726	80.7336
GOTERM_BP_FAT	GO:0045197~establishment or maintenance of epithelial cell apical/basal polarity	3	0.0299581	0.0878739	ILK, PRICKLE2, PTK7	764	9	13528	5.90227	1	0.694726	80.7336
GOTERM_BP_FAT	GO:0043011~myeloid dendritic cell differentiation	3	0.0299581	0.0878739	TGFBR2, TGFB1, GIMAP1	764	9	13528	5.90227	1	0.694726	80.7336
GOTERM_BP_FAT	GO:0034405~response to fluid shear stress	3	0.0299581	0.0878739	SMAD7, TGFB3, TGFB1	764	9	13528	5.90227	1	0.694726	80.7336
GOTERM_BP_FAT	GO:0033158~regulation of protein import into nucleus, translocation	3	0.0299581	0.0878739	TGFB3, SIRT1, TGFB1	764	9	13528	5.90227	1	0.694726	80.7336
GOTERM_BP_FAT	GO:0002822~regulation of adaptive immune response based on somatic recombination of immune receptors built from immunoglobulin superfamily domains	7	0.0699021	0.0881616	C3, TBX21, IL4R, TNFSF13, SOCS5, TGFB1, GIMAP1	764	55	13528	2.25359	1	0.694331	80.8422
GOTERM_BP_FAT	GO:0030203~glycosaminoglycan metabolic process	7	0.0699021	0.0881616	GNS, LYVE1, BGN, EGFLAM, MAMDC2, GALNT5, DCN	764	55	13528	2.25359	1	0.694331	80.8422
GOTERM_BP_FAT	GO:0051492~regulation of stress fiber formation	4	0.0399441	0.0883651	ARHGAP6, TSC1, TPM1, SYNPO	764	19	13528	3.72775	1	0.693578	80.9186
INTERPRO	IPR013106:Immunoglobulin V-set	20	1.99005	0.088859	CADM3, AXL, SIGLEC10, MXRA8, SIRPA, SIRPB1, IGSF6, VCAM1, SIGLEC1, BTN3A1, CD33, SIGLEC7, PECAM1, CD2, PTGFRN, JAM2, VSIG4, TREM2, JAM3, BOC	911	249	16659	1.4688	1	0.849183	78.1192
GOTERM_BP_FAT	GO:0055082~cellular chemical homeostasis	29	0.289595	0.0890357	ATP6V0E1, CAV1, CYSLTR1, CCR1, PTH1R, CXCL12, TGFB1, EDNRA, EDNRB, S1PR3, SLC24A3, P2RY2, ILK, PKD2, QKI, IBTK, PTGER3, SMAD7, IREB2, PRKCB, GIMAP1, CCL14, P2RX1, TSC1, ADM, CXCL13, PLN, PMP22, PRNP	764	380	13528	1.35131	1	0.694827	81.1683
OMIM_DISEASE	Framingham Heart Study genome-wide association: results for pulmonary function measures	3	0.298507	0.0891672	ADARB1, SNRPN, COL1A2	210	9	3671	5.82698	1	0.999995	72.6893
SP_PIR_KEYWORDS	homodimer	9	0.895522	0.0893363	INHBA, PLOD1, PRKAR1A, PDGFRB, C1R, C1S, DPYD, PRKG1, C1QC	996	89	19235	1.95292	1	0.445372	74.4613
GOTERM_CC_FAT	GO:0043256~laminin complex	3	0.0299581	0.0897983	LAMA4, LAMB2, LAMC1	731	9	12782	5.82855	1	0.481063	74.1538
GOTERM_MF_FAT	GO:0030674~protein binding, bridging	10	0.995025	0.0904297	KHDRBS1, FLRT2, ARHGAP6, COL14A1, SORBS1, GRAP, ARHGAP1, COL1A2, COL6A2, COL8A2	747	94	12983	1.84896	1	0.832337	76.8164
UP_SEQ_FEATURE	metal ion-binding site:Zinc; in inhibited form	5	0.497512	0.0904416	ADAM33, MMP16, MMP28, MMP14, ADAMTS4	996	33	19113	2.90754	1	0.937167	81.7292
SP_PIR_KEYWORDS	gtp-binding	24	2.38806	0.0909057	GIMAP2, EEF1A1, GIMAP4, GNAI2, GIMAP6, GIMAP7, EFTUD2, MRAS, GIMAP8, NPR1, ERAL1, GEM, RRAGC, DNAJC27, RAB32, RAB31, RAB37, RALB, RRAS, GUCY1A3, RAP1B, SEPT7, NKIRAS2, RAB27A	996	329	19235	1.4088	1	0.447609	75.0958
UP_SEQ_FEATURE	topological domain:Cytoplasmic	193	19.204	0.0909721	TGOLN2, HGSNAT, CADM3, OSMR, ATP1B2, GPR124, ADCY5, CD53, AQP1, SIDT2, S1PR3, CD46, FAP, CD3D, PDPN, SIRPA, LILRB2, BTN3A1, GPBAR1, LPAR5, CD33, PDGFRA, NPTN, HSD11B1, PDGFRB, HLA-DPA1, HAS2, VSIG4, HLA-DRA, GCNT4, EMCN, HLA-DRB1, PTH1R, ITGA11, MMD, SORCS2, SERINC3, STX12, PROCR, SLC29A4, SERINC1, HLA-DRB5, HLA-DPB1, TGFBR2, SLAMF8, CD63, SEMA6B, SYNE1, TGFBR3, TMEM119, ENG, GYPC, GPR85, MSR1, T…	996	3374	19113	1.0977	1	0.936484	81.9193
GOTERM_CC_FAT	GO:0012506~vesicle membrane	14	0.139804	0.0910167	COPZ2, SEC23A, CAV2, SELP, SYNRG, GJA1, GRIA3, SYNGR1, WNT2, DAB2, COPB1, PECAM1, FNDC3A, RAB27A	731	151	12782	1.62118	1	0.481114	74.6469
SP_PIR_KEYWORDS	age-related macular degeneration	3	0.298507	0.0913076	C3, HTRA1, FBLN5	996	10	19235	5.79367	1	0.445425	75.2559
UP_SEQ_FEATURE	nucleotide phosphate-binding region:GTP	22	2.18905	0.0914028	GIMAP2, EEF1A1, GIMAP4, GNAI2, GIMAP6, GIMAP7, EFTUD2, GIMAP8, MRAS, ERAL1, GEM, RRAGC, RAB32, DNAJC27, RAB31, RAB37, RALB, RRAS, RAP1B, SEPT7, NKIRAS2, RAB27A	996	295	19113	1.4311	1	0.935606	82.0723
GOTERM_BP_FAT	GO:0007204~elevation of cytosolic calcium ion concentration	11	0.109846	0.0916581	IBTK, EDNRA, S1PR3, EDNRB, PTGER3, CYSLTR1, ADM, CXCL13, CCR1, PTH1R, PKD2	764	110	13528	1.77068	1	0.704217	82.1157
GOTERM_BP_FAT	GO:0001655~urogenital system development	11	0.109846	0.0916581	ACVR2B, TSC1, PGF, FBN1, ILK, PKD2, PDGFRB, PYGO2, RRM2B, GREM1, GLI3	764	110	13528	1.77068	1	0.704217	82.1157
GOTERM_MF_FAT	GO:0032934~sterol binding	4	0.39801	0.0922626	OSBPL5, CAV1, NPC2, ABCA1	747	19	12983	3.65899	1	0.831913	77.5266
GOTERM_MF_FAT	GO:0032395~MHC class II receptor activity	4	0.39801	0.0922626	HLA-DRB1, HLA-DPA1, HLA-DPB1, HLA-DRA	747	19	12983	3.65899	1	0.831913	77.5266
UP_SEQ_FEATURE	domain:Fibronectin type-III 13	3	0.298507	0.0923143	TNXB, COL12A1, FN1	996	10	19113	5.75693	1	0.935706	82.3921
UP_SEQ_FEATURE	domain:Fibronectin type-III 10	3	0.298507	0.0923143	TNXB, COL12A1, FN1	996	10	19113	5.75693	1	0.935706	82.3921
UP_SEQ_FEATURE	domain:Fibronectin type-III 11	3	0.298507	0.0923143	TNXB, COL12A1, FN1	996	10	19113	5.75693	1	0.935706	82.3921
INTERPRO	IPR019787:Zinc finger, PHD-finger	9	0.895522	0.0923925	FBXL19, PHF3, SP100, SHPRH, RSF1, PHF2, BRPF3, PYGO2, NFX1	911	85	16659	1.93622	1	0.856347	79.4644
INTERPRO	IPR002477:Peptidoglycan binding-like	4	0.39801	0.0927297	MMP16, MMP28, MMP14, MMP2	911	20	16659	3.6573	1	0.853141	79.5886
GOTERM_BP_FAT	GO:0007162~negative regulation of cell adhesion	6	0.0599161	0.0928378	ARHGAP6, TGFBI, MMP14, FXYD5, THBS1, TGFB1	764	43	13528	2.47072	1	0.707454	82.527
GOTERM_BP_FAT	GO:0048592~eye morphogenesis	8	0.0798882	0.0930946	YY1, ZEB1, COL8A1, COL5A2, GLI3, COL8A2, COL5A1, THY1	764	69	13528	2.05296	1	0.70691	82.6154
GOTERM_BP_FAT	GO:0040007~growth	16	0.159776	0.0935361	ATP6V0E1, TGFB3, SOCS5, GLI3, TIMP3, TGFB1, RRAGC, INHBA, ACVR2B, LAMB2, GSN, PYGO2, TGFBR3, EMP3, ADD1, BMP8A	764	183	13528	1.54814	1	0.707117	82.7663
SMART	SM00280:KAZAL	7	0.696517	0.0937166	RECK, HTRA1, SPARCL1, SLCO4A1, FSTL1, SPARC, HTRA3	626	46	9079	2.20701	1	0.72912	73.0057
SMART	SM00407:IGc1	9	0.895522	0.0939141	HLA-DRB1, HLA-DRB5, HLA-DPA1, HLA-DPB1, MR1, HLA-E, SIRPA, SIRPB1, HLA-DRA	626	68	9079	1.91954	1	0.714085	73.0839
GOTERM_BP_FAT	GO:0006338~chromatin remodeling	7	0.0699021	0.0942957	CHD8, RSF1, SMARCC1, PBRM1, ARID1A, ARID1B, SIRT1	764	56	13528	2.21335	1	0.708599	83.023
GOTERM_BP_FAT	GO:0002819~regulation of adaptive immune response	7	0.0699021	0.0942957	C3, TBX21, IL4R, TNFSF13, SOCS5, TGFB1, GIMAP1	764	56	13528	2.21335	1	0.708599	83.023
SP_PIR_KEYWORDS	sh3-binding	7	0.696517	0.0945749	KHDRBS1, ARHGAP6, PLSCR4, ARHGAP1, SH3BGRL2, QKI, SIRPA	996	61	19235	2.21616	1	0.45389	76.5224
GOTERM_BP_FAT	GO:0050920~regulation of chemotaxis	5	0.0499301	0.0946073	IL16, GREM1, THBS1, CXCL12, TGFB1	764	31	13528	2.85594	1	0.70828	83.1273
GOTERM_BP_FAT	GO:0070727~cellular macromolecule localization	31	0.309567	0.0946172	COPZ2, NUP98, STX7, SNX6, TGFB3, AKAP12, CTSA, SYNGR1, SEC62, GLI3, TGFB1, STX12, CRY2, PEX19, CEP57, COPB1, PIKFYVE, TNKS, NUP54, STX11, RAB27A, SEC23A, SYNRG, STX2, PGAP1, OPTN, CASC3, YWHAH, RPAIN, PRICKLE1, KPNA5	764	414	13528	1.32587	1	0.70676	83.1306
GOTERM_BP_FAT	GO:0060537~muscle tissue development	12	0.119832	0.094905	CAV2, CAV1, EP300, TSC1, MEOX2, SMAD7, PLN, UTRN, PDGFRB, TGFBR3, TPM1, ENG	764	125	13528	1.69985	1	0.706354	83.2263
GOTERM_BP_FAT	GO:0010638~positive regulation of organelle organization	9	0.0898742	0.0954868	WNT2, CAV2, CAV1, ARPC2, TNKS, TPM1, CDC42EP5, DSTN, SYNPO	764	83	13528	1.92002	1	0.707119	83.4183
UP_SEQ_FEATURE	domain:EGF-like 1	11	1.09453	0.0956008	EGFLAM, LRP1, EMR1, NRXN2, SNED1, FBN1, HEG1, THBS1, THBS2, PROS1, ODZ3	996	120	19113	1.75906	1	0.940359	83.501
UP_SEQ_FEATURE	domain:PX	6	0.597015	0.0961403	PLD1, NISCH, SNX6, NCF4, SNX33, SNX11	996	47	19113	2.44976	1	0.939728	83.6766
SP_PIR_KEYWORDS	activator	35	3.48259	0.0963292	BACH1, ELF2, STAT5A, TBX21, STAT5B, MITF, ZXDC, CTCF, ZEB1, ELK3, CHD8, TFEC, POU2F2, NPAT, ETV1, SOX18, MAML3, VEZF1, ZNF423, CREBL2, NFX1, MAF, DHX9, EPAS1, IKZF1, LPP, YY1, CREBBP, MED12, KLF15, NCOA1, MNDA, PRDM2, TGFB1I1, PHF5A	996	520	19235	1.29986	1	0.456631	77.1772
UP_SEQ_FEATURE	nucleotide phosphate-binding region:FAD	7	0.696517	0.0967807	FMO4, FMO5, CYBB, CYB5R1, MICAL2, FMO2, DPYD	996	61	19113	2.2021	1	0.93929	83.8827
INTERPRO	IPR003659:Plexin/semaphorin/integrin	6	0.597015	0.0973106	SEMA6B, PLXDC2, ITGB6, ITGB5, SEMA3C, PLXND1	911	45	16659	2.4382	1	0.863023	81.2079
SP_PIR_KEYWORDS	tumor suppressor	12	1.19403	0.0983183	MAF, RECK, NBL1, CYLD, VWA5A, TSC1, CTCF, PRKCDBP, LATS1, KCTD11, LATS2, CREBL2	996	137	19235	1.69158	1	0.460149	77.8991
GOTERM_BP_FAT	GO:0019221~cytokine-mediated signaling pathway	8	0.0798882	0.0986985	SP100, CLCF1, CCR1, STAT5A, STAT5B, CSF2RB, JAK1, SOCS5	764	70	13528	2.02364	1	0.718066	84.4415
GOTERM_BP_FAT	GO:0010524~positive regulation of calcium ion transport into cytosol	4	0.0399441	0.0997943	EDNRA, CAV1, THY1, GIMAP1	764	20	13528	3.54136	1	0.720696	84.7767
GOTERM_BP_FAT	GO:0002685~regulation of leukocyte migration	4	0.0399441	0.0997943	SELP, GREM1, THBS1, CXCL12	764	20	13528	3.54136	1	0.720696	84.7767
GOTERM_CC_FAT	GO:0030659~cytoplasmic vesicle membrane	13	0.129818	0.0999868	COPZ2, SEC23A, CAV2, SELP, SYNRG, GJA1, GRIA3, SYNGR1, WNT2, DAB2, COPB1, PECAM1, RAB27A	731	139	12782	1.63535	1	0.510481	78.0165
