# Supplementary material for: Potential microRNA-mediated oncogenic intercellular communication revealed by pan-cancer analysis
Source: Sci Rep. 2014 Nov 18;4:7097. doi: 10.1038/srep07097 (PMC4235308; doi:10.1038/srep07097)
Supplement: Supplementary Information — Supplementary Table S3 [file srep07097-s4.xls]

## Sheet: filtered
gene	miR	post	miR_name	diseaseCnt	BLCA	BRCA	HNSC	KIRC	LGG	LUAD	LUSC	SKCM	THCA	UCEC	CRC
ST6GALNAC6	MIMAT0005951	0.390319	hsa-miR-1307-3p	3	0	0	0	1	0	1	1	0	0	0	0
FBXO21	MIMAT0004495	0.975544	hsa-miR-22-5p	2	0	0	0	0	1	0	0	1	0	0	0
SF3A1	MIMAT0004495	0.930362	hsa-miR-22-5p	2	0	0	0	0	1	0	0	1	0	0	0
SIRT1	MIMAT0004495	0.90241	hsa-miR-22-5p	2	0	0	0	0	1	0	0	1	0	0	0
HNRNPA1L2	MIMAT0000077	0.895834	hsa-miR-22-3p	2	0	0	0	0	1	0	0	1	0	0	0
INMT	MIMAT0005951	0.892532	hsa-miR-1307-3p	2	0	0	0	0	0	1	1	0	0	0	0
WAC	MIMAT0004495	0.885929	hsa-miR-22-5p	2	0	0	0	0	1	0	0	1	0	0	0
FLNC	MIMAT0000692	0.821524	hsa-miR-30e-5p	2	0	0	0	0	1	1	0	0	0	0	0
RSF1	MIMAT0004495	0.792672	hsa-miR-22-5p	2	0	0	0	0	1	0	0	1	0	0	0
RNF169	MIMAT0004495	0.743426	hsa-miR-22-5p	2	0	0	0	0	1	0	0	1	0	0	0
PTAR1	MIMAT0004495	0.735676	hsa-miR-22-5p	2	0	0	0	0	1	0	0	1	0	0	0
CEP57	MIMAT0000077	0.732508	hsa-miR-22-3p	2	0	0	0	1	0	0	0	1	0	0	0
PHF3	MIMAT0004495	0.695128	hsa-miR-22-5p	2	0	0	0	0	1	0	0	1	0	0	0
EIF4B	MIMAT0004495	0.694231	hsa-miR-22-5p	2	0	0	0	0	1	0	0	1	0	0	0
CALD1	MIMAT0000692	0.690711	hsa-miR-30e-5p	2	0	1	0	0	1	0	0	0	0	0	0
PIK3R6	MIMAT0000617	0.689876	hsa-miR-200c-3p	2	0	0	0	0	0	0	1	0	0	0	1
ZFP14	MIMAT0004495	0.646354	hsa-miR-22-5p	2	0	0	0	0	1	0	0	1	0	0	0
RSL24D1	MIMAT0000077	0.646273	hsa-miR-22-3p	2	0	0	0	0	1	0	0	1	0	0	0
TTC39C	MIMAT0003249	0.640545	hsa-miR-584-5p	2	0	1	0	0	1	0	0	0	0	0	0
PDGFD	MIMAT0004494	0.630081	hsa-miR-21-3p	2	0	0	0	1	1	0	0	0	0	0	0
CREBL2	MIMAT0000688	0.617638	hsa-miR-301a-3p	2	0	0	0	0	0	0	0	0	1	0	1
C1QC	MIMAT0000617	0.603462	hsa-miR-200c-3p	2	0	0	0	0	0	0	1	0	0	0	1
RPL5	MIMAT0000077	0.595017	hsa-miR-22-3p	2	0	0	0	0	1	0	0	1	0	0	0
ITFG2	MIMAT0004494	0.588999	hsa-miR-21-3p	2	1	0	0	1	0	0	0	0	0	0	0
HLA-DRB5	MIMAT0004946	0.557419	hsa-miR-744-3p	2	0	0	0	1	0	0	0	0	0	0	1
LYVE1	MIMAT0000617	0.514558	hsa-miR-200c-3p	2	0	0	0	0	0	0	1	0	0	0	1
SIGLEC7	MIMAT0000617	0.491469	hsa-miR-200c-3p	2	0	0	0	0	0	0	1	0	0	0	1
THAP9	MIMAT0000280	0.487252	hsa-miR-223-3p	2	0	0	0	0	0	1	0	1	0	0	0
RPAIN	MIMAT0000077	0.48217	hsa-miR-22-3p	2	0	0	0	0	1	0	0	1	0	0	0
TRMT5	MIMAT0000077	0.481761	hsa-miR-22-3p	2	0	0	0	0	1	0	0	1	0	0	0
KIF18B	MIMAT0000087	0.468006	hsa-miR-30a-5p	2	0	1	0	1	0	0	0	0	0	0	0
KLF15	MIMAT0004494	0.467761	hsa-miR-21-3p	2	0	0	0	1	1	0	0	0	0	0	0
COL5A1	MIMAT0002888	0.467713	hsa-miR-532-5p	2	0	0	0	1	1	0	0	0	0	0	0
APPL2	MIMAT0004495	0.458639	hsa-miR-22-5p	2	0	0	0	0	1	0	0	1	0	0	0
MCM4	MIMAT0000681	0.448746	hsa-miR-29c-3p	2	0	0	0	0	1	1	0	0	0	0	0
CCPG1	MIMAT0000072	0.417418	hsa-miR-18a-5p	2	0	0	0	0	0	1	0	1	0	0	0
MARVELD1	MIMAT0001620	0.412958	hsa-miR-200a-5p	2	0	0	0	0	1	0	0	0	0	1	0
GLTSCR2	MIMAT0004678	0.405493	hsa-miR-99b-3p	2	0	0	1	0	1	0	0	0	0	0	0
EFEMP2	MIMAT0002888	0.402519	hsa-miR-532-5p	2	0	0	0	1	1	0	0	0	0	0	0
GIMAP2	MIMAT0000092	0.398544	hsa-miR-92a-3p	2	0	0	0	0	0	0	1	0	0	0	1
TTC37	MIMAT0004495	0.382014	hsa-miR-22-5p	2	0	0	0	0	1	0	0	1	0	0	0
TOR1AIP1	MIMAT0000072	0.37917	hsa-miR-18a-5p	2	0	0	0	0	0	1	0	1	0	0	0
ZNF33A	MIMAT0004494	0.362248	hsa-miR-21-3p	2	1	0	0	1	0	0	0	0	0	0	0
ZNF554	MIMAT0000280	0.358585	hsa-miR-223-3p	2	1	0	0	0	0	0	0	1	0	0	0
C10orf128	MIMAT0000617	0.345182	hsa-miR-200c-3p	2	0	0	0	0	0	0	1	0	0	0	1
NCOR2	MIMAT0003258	0.330958	hsa-miR-590-5p	2	0	0	0	1	1	0	0	0	0	0	0
CYSLTR1	MIMAT0000093	0.30844	hsa-miR-93-5p	2	0	0	0	1	0	0	1	0	0	0	0
CDK19	MIMAT0004495	0.293683	hsa-miR-22-5p	2	0	0	0	0	1	0	0	1	0	0	0
DCXR	MIMAT0004766	0.291979	hsa-miR-146b-3p	2	0	0	0	0	1	0	1	0	0	0	0
MAGI1	MIMAT0004494	0.291617	hsa-miR-21-3p	2	0	0	0	1	1	0	0	0	0	0	0
CD63	MIMAT0000075	0.289665	hsa-miR-20a-5p	2	0	0	1	0	0	1	0	0	0	0	0
MBTD1	MIMAT0000086	0.263758	hsa-miR-29a-3p	2	1	0	0	0	1	0	0	0	0	0	0
EIF4A1	MIMAT0005949	0.257113	hsa-miR-664a-3p	2	1	0	0	0	1	0	0	0	0	0	0
PODNL1	MIMAT0002888	0.253603	hsa-miR-532-5p	2	0	0	0	1	1	0	0	0	0	0	0
CYB5R1	MIMAT0000226	0.247059	hsa-miR-196a-5p	2	0	0	0	1	1	0	0	0	0	0	0
ZNF606	MIMAT0000280	0.241183	hsa-miR-223-3p	2	1	0	0	0	0	0	0	1	0	0	0
ANXA2P1	MIMAT0004703	0.234321	hsa-miR-335-3p	2	0	0	1	0	1	0	0	0	0	0	0
RAB3IL1	MIMAT0000068	0.232953	hsa-miR-15a-5p	2	0	0	0	0	1	0	0	1	0	0	0
MXRA8	MIMAT0001620	0.232535	hsa-miR-200a-5p	2	0	0	0	0	1	0	0	0	0	1	0
UBE3A	MIMAT0004495	0.231472	hsa-miR-22-5p	2	0	0	0	0	1	0	0	1	0	0	0
MTA1	MIMAT0000077	0.22507	hsa-miR-22-3p	2	0	0	0	1	1	0	0	0	0	0	0
ACOT9	MIMAT0000617	0.219581	hsa-miR-200c-3p	2	0	0	0	0	0	0	1	0	0	0	1
GPIHBP1	MIMAT0003258	0.21926	hsa-miR-590-5p	2	0	0	0	0	1	0	1	0	0	0	0
VSIG4	MIMAT0000617	0.215583	hsa-miR-200c-3p	2	0	0	0	0	0	0	1	0	0	0	1
RBMX	MIMAT0000077	0.994902	hsa-miR-22-3p	1	0	0	0	0	0	0	0	1	0	0	0
KDM3B	MIMAT0004495	0.992666	hsa-miR-22-5p	1	0	0	0	0	1	0	0	0	0	0	0
PTRF	MIMAT0000759	0.934132	hsa-miR-148b-3p	1	0	0	1	0	0	0	0	0	0	0	0
FLNC	MIMAT0000617	0.928198	hsa-miR-200c-3p	1	0	0	0	0	0	0	1	0	0	0	0
MBTD1	MIMAT0000077	0.905731	hsa-miR-22-3p	1	0	0	0	0	1	0	0	0	0	0	0
C17orf108	MIMAT0004494	0.902791	hsa-miR-21-3p	1	1	0	0	0	0	0	0	0	0	0	0
TXNDC16	MIMAT0004495	0.893846	hsa-miR-22-5p	1	0	0	0	0	1	0	0	0	0	0	0
ZBTB44	MIMAT0004495	0.876537	hsa-miR-22-5p	1	0	0	0	0	0	0	0	1	0	0	0
HNRNPA1	MIMAT0000077	0.873486	hsa-miR-22-3p	1	0	0	0	0	1	0	0	0	0	0	0
ZBTB26	MIMAT0004495	0.870518	hsa-miR-22-5p	1	0	0	0	0	0	0	0	1	0	0	0
MSL2	MIMAT0000077	0.859279	hsa-miR-22-3p	1	0	0	0	0	1	0	0	0	0	0	0
ZNF740	MIMAT0004495	0.858359	hsa-miR-22-5p	1	0	0	0	0	1	0	0	0	0	0	0
ACVR2B	MIMAT0004495	0.856408	hsa-miR-22-5p	1	0	0	0	0	1	0	0	0	0	0	0
ZNF619	MIMAT0004495	0.854703	hsa-miR-22-5p	1	0	0	0	0	0	0	0	1	0	0	0
CHD8	MIMAT0004495	0.836702	hsa-miR-22-5p	1	0	0	0	0	1	0	0	0	0	0	0
CASC3	MIMAT0004495	0.836688	hsa-miR-22-5p	1	0	0	0	0	1	0	0	0	0	0	0
EMILIN1	MIMAT0000617	0.833419	hsa-miR-200c-3p	1	0	0	0	0	0	0	1	0	0	0	0
ACVR2B	MIMAT0000077	0.816457	hsa-miR-22-3p	1	0	0	0	0	1	0	0	0	0	0	0
ZNF507	MIMAT0004495	0.808539	hsa-miR-22-5p	1	0	0	0	0	0	0	0	1	0	0	0
RPRD2	MIMAT0004495	0.807787	hsa-miR-22-5p	1	0	0	0	0	1	0	0	0	0	0	0
DHX15	MIMAT0004495	0.801061	hsa-miR-22-5p	1	0	0	0	0	1	0	0	0	0	0	0
TMEM200B	MIMAT0000617	0.798688	hsa-miR-200c-3p	1	0	0	0	0	0	0	0	0	0	0	1
HLF	MIMAT0004494	0.791145	hsa-miR-21-3p	1	0	0	0	1	0	0	0	0	0	0	0
PDE2A	MIMAT0004586	0.790447	hsa-miR-15b-3p	1	0	0	0	0	0	0	0	0	1	0	0
PTRF	MIMAT0001536	0.778437	hsa-miR-429	1	0	0	1	0	0	0	0	0	0	0	0
SNRNP200	MIMAT0004495	0.777452	hsa-miR-22-5p	1	0	0	0	0	0	0	0	1	0	0	0
MBTD1	MIMAT0004495	0.768103	hsa-miR-22-5p	1	0	0	0	0	1	0	0	0	0	0	0
ZNF540	MIMAT0004494	0.761421	hsa-miR-21-3p	1	1	0	0	0	0	0	0	0	0	0	0
MYLIP	MIMAT0000280	0.76008	hsa-miR-223-3p	1	0	0	0	0	0	1	0	0	0	0	0
CTSO	MIMAT0000691	0.744957	hsa-miR-130b-3p	1	0	0	0	1	0	0	0	0	0	0	0
DPYD	MIMAT0000081	0.742354	hsa-miR-25-3p	1	0	0	0	0	1	0	0	0	0	0	0
CTDSPL2	MIMAT0004495	0.740997	hsa-miR-22-5p	1	0	0	0	0	0	0	0	1	0	0	0
RBM27	MIMAT0004495	0.737594	hsa-miR-22-5p	1	0	0	0	0	0	0	0	1	0	0	0
MCF2L	MIMAT0000279	0.734237	hsa-miR-222-3p	1	0	0	0	1	0	0	0	0	0	0	0
TIMP3	MIMAT0004586	0.729863	hsa-miR-15b-3p	1	0	0	0	1	0	0	0	0	0	0	0
TGOLN2	MIMAT0000072	0.718849	hsa-miR-18a-5p	1	0	0	0	0	0	0	0	1	0	0	0
SULF2	MIMAT0004551	0.71877	hsa-miR-30d-3p	1	0	0	0	0	1	0	0	0	0	0	0
MSL2	MIMAT0004495	0.717738	hsa-miR-22-5p	1	0	0	0	0	1	0	0	0	0	0	0
ATE1	MIMAT0004495	0.709437	hsa-miR-22-5p	1	0	0	0	0	1	0	0	0	0	0	0
CCNI	MIMAT0004495	0.708708	hsa-miR-22-5p	1	0	0	0	0	1	0	0	0	0	0	0
PMEPA1	MIMAT0000762	0.706356	hsa-miR-324-3p	1	0	0	0	0	1	0	0	0	0	0	0
PDPN	MIMAT0000617	0.705898	hsa-miR-200c-3p	1	0	0	0	0	0	0	0	0	0	0	1
TNXB	MIMAT0004799	0.705669	hsa-miR-589-5p	1	0	0	0	0	0	0	0	0	1	0	0
CNOT1	MIMAT0004495	0.700871	hsa-miR-22-5p	1	0	0	0	0	1	0	0	0	0	0	0
MARCH2	MIMAT0000092	0.689941	hsa-miR-92a-3p	1	0	0	0	0	0	0	1	0	0	0	0
PBXIP1	MIMAT0004507	0.68744	hsa-miR-92a-1-5p	1	0	0	0	0	0	1	0	0	0	0	0
GPBAR1	MIMAT0000617	0.684972	hsa-miR-200c-3p	1	0	0	0	0	0	0	0	0	0	0	1
SYNRG	MIMAT0000080	0.682831	hsa-miR-24-3p	1	1	0	0	0	0	0	0	0	0	0	0
POLDIP3	MIMAT0004495	0.678057	hsa-miR-22-5p	1	0	0	0	0	1	0	0	0	0	0	0
NARG2	MIMAT0004495	0.674487	hsa-miR-22-5p	1	0	0	0	0	0	0	0	1	0	0	0
SNX11	MIMAT0000092	0.671421	hsa-miR-92a-3p	1	0	0	0	0	0	0	0	0	0	0	1
POU2F2	MIMAT0000617	0.667129	hsa-miR-200c-3p	1	0	0	0	0	0	0	1	0	0	0	0
RALGAPA1	MIMAT0000076	0.661635	hsa-miR-21-5p	1	0	0	0	0	1	0	0	0	0	0	0
ZBTB4	MIMAT0004507	0.661328	hsa-miR-92a-1-5p	1	0	0	0	0	0	1	0	0	0	0	0
SHPRH	MIMAT0004495	0.660715	hsa-miR-22-5p	1	0	0	0	0	0	0	0	1	0	0	0
EIF3L	MIMAT0000077	0.657408	hsa-miR-22-3p	1	0	0	0	0	1	0	0	0	0	0	0
STX7	MIMAT0004586	0.656353	hsa-miR-15b-3p	1	0	0	0	1	0	0	0	0	0	0	0
PGM5	MIMAT0004598	0.655331	hsa-miR-141-5p	1	0	0	0	0	0	0	1	0	0	0	0
ZNF397	MIMAT0004495	0.649494	hsa-miR-22-5p	1	0	0	0	0	0	0	0	1	0	0	0
MAGI2	MIMAT0004494	0.64716	hsa-miR-21-3p	1	1	0	0	0	0	0	0	0	0	0	0
FLNC	MIMAT0004598	0.643124	hsa-miR-141-5p	1	0	0	0	0	0	0	1	0	0	0	0
ZNF510	MIMAT0004495	0.642125	hsa-miR-22-5p	1	0	0	0	0	0	0	0	1	0	0	0
PPM1M	MIMAT0005951	0.6393	hsa-miR-1307-3p	1	0	0	0	0	0	1	0	0	0	0	0
TLN1	MIMAT0000093	0.635026	hsa-miR-93-5p	1	0	0	0	0	0	1	0	0	0	0	0
VCL	MIMAT0000759	0.632005	hsa-miR-148b-3p	1	0	0	1	0	0	0	0	0	0	0	0
DARC	MIMAT0004697	0.630938	hsa-miR-151a-5p	1	0	0	0	0	0	0	1	0	0	0	0
ENG	MIMAT0003886	0.625315	hsa-miR-769-5p	1	0	0	0	0	0	0	0	1	0	0	0
SMARCAD1	MIMAT0004495	0.619204	hsa-miR-22-5p	1	0	0	0	0	0	0	0	1	0	0	0
EFEMP2	MIMAT0000318	0.615698	hsa-miR-200b-3p	1	0	0	0	0	1	0	0	0	0	0	0
ANKRD46	MIMAT0000076	0.612741	hsa-miR-21-5p	1	0	0	0	0	1	0	0	0	0	0	0
PMEPA1	MIMAT0002888	0.610495	hsa-miR-532-5p	1	0	0	0	0	1	0	0	0	0	0	0
COL5A3	MIMAT0000617	0.608229	hsa-miR-200c-3p	1	0	0	0	0	0	0	1	0	0	0	0
CRTAP	MIMAT0001536	0.608147	hsa-miR-429	1	0	0	1	0	0	0	0	0	0	0	0
SEPHS1	MIMAT0000681	0.607305	hsa-miR-29c-3p	1	0	0	0	0	1	0	0	0	0	0	0
SEC16B	MIMAT0000261	0.602422	hsa-miR-183-5p	1	0	0	0	0	0	0	0	1	0	0	0
CYB5R1	MIMAT0004507	0.598252	hsa-miR-92a-1-5p	1	0	0	0	0	0	1	0	0	0	0	0
RALGAPA1	MIMAT0002809	0.59625	hsa-miR-146b-5p	1	0	0	0	0	1	0	0	0	0	0	0
CD33	MIMAT0000617	0.595596	hsa-miR-200c-3p	1	0	0	0	0	0	0	1	0	0	0	0
CADM3	MIMAT0005951	0.591589	hsa-miR-1307-3p	1	0	0	0	1	0	0	0	0	0	0	0
LATS1	MIMAT0004495	0.586874	hsa-miR-22-5p	1	0	0	0	0	0	0	0	1	0	0	0
HNMT	MIMAT0000691	0.584603	hsa-miR-130b-3p	1	0	0	0	1	0	0	0	0	0	0	0
ZNF517	MIMAT0002809	0.580071	hsa-miR-146b-5p	1	0	0	0	0	1	0	0	0	0	0	0
SNAI2	MIMAT0000460	0.572217	hsa-miR-194-5p	1	0	0	0	0	1	0	0	0	0	0	0
ZNF232	MIMAT0000077	0.569375	hsa-miR-22-3p	1	0	0	0	0	1	0	0	0	0	0	0
LOC284440	MIMAT0004494	0.56446	hsa-miR-21-3p	1	1	0	0	0	0	0	0	0	0	0	0
C5orf4	MIMAT0005951	0.560104	hsa-miR-1307-3p	1	0	0	0	0	0	1	0	0	0	0	0
HSPB7	MIMAT0005951	0.55743	hsa-miR-1307-3p	1	0	0	0	0	0	1	0	0	0	0	0
CKAP4	MIMAT0000099	0.555391	hsa-miR-101-3p	1	0	0	0	0	1	0	0	0	0	0	0
RABGAP1	MIMAT0004495	0.552394	hsa-miR-22-5p	1	0	0	0	0	1	0	0	0	0	0	0
C11orf46	MIMAT0004494	0.552267	hsa-miR-21-3p	1	0	0	0	1	0	0	0	0	0	0	0
MEOX2	MIMAT0004586	0.551398	hsa-miR-15b-3p	1	0	0	0	1	0	0	0	0	0	0	0
PGF	MIMAT0005920	0.550712	hsa-miR-1266-5p	1	0	0	0	0	1	0	0	0	0	0	0
NEU3	MIMAT0004495	0.547543	hsa-miR-22-5p	1	0	0	0	0	0	0	0	1	0	0	0
PDLIM5	MIMAT0003258	0.54434	hsa-miR-590-5p	1	0	0	0	0	1	0	0	0	0	0	0
KPNA5	MIMAT0004495	0.541717	hsa-miR-22-5p	1	0	0	0	0	0	0	0	1	0	0	0
ZZZ3	MIMAT0004495	0.539784	hsa-miR-22-5p	1	0	0	0	0	0	0	0	1	0	0	0
ENTPD7	MIMAT0000420	0.536443	hsa-miR-30b-5p	1	0	0	0	0	0	1	0	0	0	0	0
COL1A2	MIMAT0000318	0.536037	hsa-miR-200b-3p	1	0	0	0	0	1	0	0	0	0	0	0
ZNF669	MIMAT0004495	0.533635	hsa-miR-22-5p	1	0	0	0	0	1	0	0	0	0	0	0
TCEAL7	MIMAT0005951	0.531654	hsa-miR-1307-3p	1	0	0	0	0	0	0	0	0	0	0	1
ATP6V0E1	MIMAT0000092	0.531631	hsa-miR-92a-3p	1	0	0	0	0	0	0	0	0	0	0	1
C1QA	MIMAT0000617	0.531436	hsa-miR-200c-3p	1	0	0	0	0	0	0	0	0	0	0	1
INPP5A	MIMAT0000646	0.531185	hsa-miR-155-5p	1	0	0	0	0	1	0	0	0	0	0	0
RARRES2	MIMAT0000762	0.525557	hsa-miR-324-3p	1	0	0	0	0	1	0	0	0	0	0	0
KIAA0494	MIMAT0000072	0.518469	hsa-miR-18a-5p	1	0	0	0	0	0	1	0	0	0	0	0
PSIP1	MIMAT0000077	0.51576	hsa-miR-22-3p	1	0	0	0	0	1	0	0	0	0	0	0
ZBTB4	MIMAT0000072	0.513851	hsa-miR-18a-5p	1	0	0	0	0	0	1	0	0	0	0	0
EDNRB	MIMAT0004586	0.512239	hsa-miR-15b-3p	1	0	0	0	1	0	0	0	0	0	0	0
ZBTB5	MIMAT0004495	0.512076	hsa-miR-22-5p	1	0	0	0	0	1	0	0	0	0	0	0
PDLIM7	MIMAT0000692	0.508649	hsa-miR-30e-5p	1	0	0	0	0	0	1	0	0	0	0	0
NFRKB	MIMAT0004495	0.506813	hsa-miR-22-5p	1	0	0	0	0	1	0	0	0	0	0	0
EMILIN1	MIMAT0004598	0.502931	hsa-miR-141-5p	1	0	0	0	0	0	0	1	0	0	0	0
GPIHBP1	MIMAT0004494	0.500884	hsa-miR-21-3p	1	0	0	0	0	1	0	0	0	0	0	0
MEIS3	MIMAT0004571	0.49779	hsa-miR-200b-5p	1	0	1	0	0	0	0	0	0	0	0	0
MSN	MIMAT0000318	0.496035	hsa-miR-200b-3p	1	0	0	0	0	1	0	0	0	0	0	0
COPZ2	MIMAT0001620	0.488562	hsa-miR-200a-5p	1	0	0	0	0	1	0	0	0	0	0	0
HLA-DQB2	MIMAT0005825	0.486794	hsa-miR-1180-3p	1	0	0	0	0	0	0	0	0	0	0	1
FLJ42709	MIMAT0005951	0.485214	hsa-miR-1307-3p	1	0	0	0	0	0	0	0	0	0	0	1
EFEMP1	MIMAT0000267	0.484124	hsa-miR-210-3p	1	0	0	0	0	0	0	0	0	1	0	0
PBXIP1	MIMAT0000093	0.482836	hsa-miR-93-5p	1	0	0	0	0	0	1	0	0	0	0	0
RNF11	MIMAT0000072	0.48226	hsa-miR-18a-5p	1	0	0	0	0	0	1	0	0	0	0	0
CCL14	MIMAT0000758	0.482058	hsa-miR-135b-5p	1	0	0	0	0	1	0	0	0	0	0	0
CD59	MIMAT0005951	0.481335	hsa-miR-1307-3p	1	0	0	0	0	0	0	0	0	0	0	1
NCOA1	MIMAT0004494	0.480997	hsa-miR-21-3p	1	0	0	0	0	1	0	0	0	0	0	0
ADHFE1	MIMAT0004494	0.477511	hsa-miR-21-3p	1	0	0	0	0	1	0	0	0	0	0	0
CD248	MIMAT0000318	0.465348	hsa-miR-200b-3p	1	0	0	0	0	1	0	0	0	0	0	0
CCIN	MIMAT0000318	0.463685	hsa-miR-200b-3p	1	0	0	0	0	1	0	0	0	0	0	0
CRTAP	MIMAT0004553	0.461187	hsa-miR-7-1-3p	1	0	0	0	0	0	0	0	1	0	0	0
LMNB1	MIMAT0000087	0.458855	hsa-miR-30a-5p	1	0	1	0	0	0	0	0	0	0	0	0
PRKAR1A	MIMAT0003258	0.455149	hsa-miR-590-5p	1	0	0	0	0	1	0	0	0	0	0	0
COL1A2	MIMAT0004571	0.455053	hsa-miR-200b-5p	1	0	0	0	0	1	0	0	0	0	0	0
VCAM1	MIMAT0004481	0.454672	hsa-let-7a-3p	1	0	0	0	1	0	0	0	0	0	0	0
TMEM200B	MIMAT0000092	0.453944	hsa-miR-92a-3p	1	0	0	0	0	0	0	0	0	0	0	1
MED12	MIMAT0004495	0.446819	hsa-miR-22-5p	1	0	0	0	0	1	0	0	0	0	0	0
DCAF7	MIMAT0004495	0.445598	hsa-miR-22-5p	1	0	0	0	0	1	0	0	0	0	0	0
FEZ2	MIMAT0000318	0.443478	hsa-miR-200b-3p	1	0	0	0	0	1	0	0	0	0	0	0
ZNF566	MIMAT0000280	0.441954	hsa-miR-223-3p	1	1	0	0	0	0	0	0	0	0	0	0
TRIM22	MIMAT0004680	0.440744	hsa-miR-130b-5p	1	0	0	0	0	0	0	1	0	0	0	0
PMP22	MIMAT0004491	0.440541	hsa-miR-19b-1-5p	1	0	1	0	0	0	0	0	0	0	0	0
TGFBI	MIMAT0000245	0.437901	hsa-miR-30d-5p	1	0	0	0	0	1	0	0	0	0	0	0
DPYD	MIMAT0004958	0.43643	hsa-miR-301b-3p	1	0	0	0	0	1	0	0	0	0	0	0
SERPINH1	MIMAT0000759	0.434684	hsa-miR-148b-3p	1	0	0	1	0	0	0	0	0	0	0	0
NLRC4	MIMAT0000617	0.434673	hsa-miR-200c-3p	1	0	0	0	0	0	0	1	0	0	0	0
COL5A1	MIMAT0000081	0.434546	hsa-miR-25-3p	1	0	0	0	0	1	0	0	0	0	0	0
IKBIP	MIMAT0004589	0.42713	hsa-miR-30b-3p	1	0	0	0	0	0	0	0	1	0	0	0
LOC400027	MIMAT0000280	0.422027	hsa-miR-223-3p	1	0	0	0	0	0	0	0	1	0	0	0
COL6A2	MIMAT0004571	0.42078	hsa-miR-200b-5p	1	0	0	0	0	1	0	0	0	0	0	0
NGRN	MIMAT0000646	0.419109	hsa-miR-155-5p	1	1	0	0	0	0	0	0	0	0	0	0
ZNF644	MIMAT0004495	0.418578	hsa-miR-22-5p	1	0	0	0	0	0	0	0	1	0	0	0
ZNF791	MIMAT0004495	0.417825	hsa-miR-22-5p	1	0	0	0	0	0	0	0	1	0	0	0
MMP28	MIMAT0000762	0.416435	hsa-miR-324-3p	1	0	0	0	0	1	0	0	0	0	0	0
AQP1	MIMAT0004598	0.414395	hsa-miR-141-5p	1	0	0	0	0	0	0	1	0	0	0	0
LOC388692	MIMAT0002871	0.40982	hsa-miR-500a-3p	1	0	0	0	0	0	0	0	1	0	0	0
RNASE4	MIMAT0000252	0.409783	hsa-miR-7-5p	1	0	1	0	0	0	0	0	0	0	0	0
CHST15	MIMAT0002888	0.409408	hsa-miR-532-5p	1	0	0	0	0	1	0	0	0	0	0	0
PHF2	MIMAT0004495	0.409074	hsa-miR-22-5p	1	0	0	0	0	1	0	0	0	0	0	0
F8	MIMAT0000691	0.408994	hsa-miR-130b-3p	1	0	0	0	1	0	0	0	0	0	0	0
AEBP1	MIMAT0000692	0.408004	hsa-miR-30e-5p	1	0	0	0	0	1	0	0	0	0	0	0
ARHGAP18	MIMAT0000417	0.408003	hsa-miR-15b-5p	1	0	0	0	0	1	0	0	0	0	0	0
C1QTNF7	MIMAT0004946	0.407277	hsa-miR-744-3p	1	0	0	0	0	0	0	0	0	0	1	0
EHD2	MIMAT0000081	0.405939	hsa-miR-25-3p	1	0	0	0	0	1	0	0	0	0	0	0
TACC1	MIMAT0000691	0.403736	hsa-miR-130b-3p	1	0	0	0	1	0	0	0	0	0	0	0
PGM5	MIMAT0004586	0.401311	hsa-miR-15b-3p	1	0	0	0	0	0	0	0	0	1	0	0
CALD1	MIMAT0000081	0.400323	hsa-miR-25-3p	1	0	0	0	0	1	0	0	0	0	0	0
PMP22	MIMAT0001620	0.399956	hsa-miR-200a-5p	1	0	0	0	0	1	0	0	0	0	0	0
DIXDC1	MIMAT0000072	0.397728	hsa-miR-18a-5p	1	0	0	0	0	0	1	0	0	0	0	0
ELK3	MIMAT0000091	0.397239	hsa-miR-33a-5p	1	0	0	0	1	0	0	0	0	0	0	0
LILRB2	MIMAT0000617	0.395934	hsa-miR-200c-3p	1	0	0	0	0	0	0	0	0	0	0	1
LEPREL2	MIMAT0000732	0.394967	hsa-miR-378a-3p	1	0	0	0	1	0	0	0	0	0	0	0
SERINC1	MIMAT0004586	0.392149	hsa-miR-15b-3p	1	0	0	0	0	0	0	0	0	1	0	0
GJA1	MIMAT0004673	0.389302	hsa-miR-29c-5p	1	1	0	0	0	0	0	0	0	0	0	0
HLA-DRA	MIMAT0000093	0.389275	hsa-miR-93-5p	1	0	0	0	0	0	1	0	0	0	0	0
PIK3R6	MIMAT0004657	0.386666	hsa-miR-200c-5p	1	0	0	0	0	0	0	1	0	0	0	0
GFOD2	MIMAT0002809	0.384914	hsa-miR-146b-5p	1	0	0	0	0	1	0	0	0	0	0	0
ZNF554	MIMAT0004494	0.382941	hsa-miR-21-3p	1	1	0	0	0	0	0	0	0	0	0	0
CDKN2AIP	MIMAT0000077	0.382206	hsa-miR-22-3p	1	0	0	0	0	0	0	0	1	0	0	0
DPY19L1	MIMAT0000692	0.380393	hsa-miR-30e-5p	1	0	0	0	0	1	0	0	0	0	0	0
ARSI	MIMAT0000692	0.379709	hsa-miR-30e-5p	1	0	0	0	0	1	0	0	0	0	0	0
LYL1	MIMAT0000617	0.379619	hsa-miR-200c-3p	1	0	0	0	0	0	0	1	0	0	0	0
COL12A1	MIMAT0000460	0.379228	hsa-miR-194-5p	1	0	0	0	1	0	0	0	0	0	0	0
IGSF6	MIMAT0000617	0.379011	hsa-miR-200c-3p	1	0	0	0	0	0	0	1	0	0	0	0
MMP16	MIMAT0000100	0.378664	hsa-miR-29b-3p	1	0	0	0	1	0	0	0	0	0	0	0
BEND6	MIMAT0004571	0.377139	hsa-miR-200b-5p	1	0	1	0	0	0	0	0	0	0	0	0
RAB3IL1	MIMAT0000259	0.376021	hsa-miR-182-5p	1	0	0	0	0	0	0	0	1	0	0	0
NAV1	MIMAT0000692	0.375929	hsa-miR-30e-5p	1	0	1	0	0	0	0	0	0	0	0	0
GRAP	MIMAT0000617	0.375522	hsa-miR-200c-3p	1	0	0	0	0	0	0	1	0	0	0	0
MITF	MIMAT0000688	0.373964	hsa-miR-301a-3p	1	0	0	0	0	0	0	0	0	0	1	0
GAS6	MIMAT0000075	0.373944	hsa-miR-20a-5p	1	0	0	0	0	0	1	0	0	0	0	0
DLG2	MIMAT0000092	0.372875	hsa-miR-92a-3p	1	0	0	0	0	0	0	1	0	0	0	0
EHD2	MIMAT0001536	0.37186	hsa-miR-429	1	0	0	1	0	0	0	0	0	0	0	0
DIXDC1	MIMAT0017990	0.370523	hsa-miR-3613-5p	1	0	0	0	0	0	0	0	0	1	0	0
ALOX5AP	MIMAT0000071	0.369583	hsa-miR-17-3p	1	0	0	0	0	0	0	1	0	0	0	0
FHL3	MIMAT0002888	0.364932	hsa-miR-532-5p	1	0	0	0	0	1	0	0	0	0	0	0
CASC4	MIMAT0000072	0.364584	hsa-miR-18a-5p	1	0	0	0	0	0	0	0	1	0	0	0
SLC41A3	MIMAT0004494	0.362678	hsa-miR-21-3p	1	1	0	0	0	0	0	0	0	0	0	0
ANXA2P2	MIMAT0000093	0.361176	hsa-miR-93-5p	1	0	0	0	0	0	0	1	0	0	0	0
KIAA0528	MIMAT0004497	0.360932	hsa-miR-24-2-5p	1	0	0	0	0	0	0	0	0	0	0	1
CGNL1	MIMAT0000267	0.3593	hsa-miR-210-3p	1	0	0	0	0	0	0	0	0	1	0	0
LATS2	MIMAT0003301	0.358938	hsa-miR-33b-5p	1	0	0	0	0	1	0	0	0	0	0	0
ZNF493	MIMAT0004497	0.3588	hsa-miR-24-2-5p	1	0	0	0	0	0	0	0	0	0	0	1
SEC62	MIMAT0004586	0.358782	hsa-miR-15b-3p	1	0	0	0	0	0	0	0	0	1	0	0
HEG1	MIMAT0003301	0.35804	hsa-miR-33b-5p	1	0	0	0	0	1	0	0	0	0	0	0
CTSA	MIMAT0004507	0.356716	hsa-miR-92a-1-5p	1	0	1	0	0	0	0	0	0	0	0	0
HSD11B1	MIMAT0005825	0.356541	hsa-miR-1180-3p	1	0	0	0	1	0	0	0	0	0	0	0
KCTD21	MIMAT0004680	0.352649	hsa-miR-130b-5p	1	0	0	0	0	0	0	1	0	0	0	0
HLA-DRB1	MIMAT0000093	0.352352	hsa-miR-93-5p	1	0	0	0	1	0	0	0	0	0	0	0
EMR1	MIMAT0000617	0.351386	hsa-miR-200c-3p	1	0	0	0	0	0	0	0	0	0	0	1
ESCO2	MIMAT0000087	0.348348	hsa-miR-30a-5p	1	0	0	0	0	0	0	0	0	0	1	0
TIMP1	MIMAT0000075	0.347268	hsa-miR-20a-5p	1	0	0	1	0	0	0	0	0	0	0	0
ADAMTS4	MIMAT0000692	0.347157	hsa-miR-30e-5p	1	0	0	0	0	0	1	0	0	0	0	0
PGAM1	MIMAT0000245	0.345696	hsa-miR-30d-5p	1	0	0	0	0	1	0	0	0	0	0	0
C1QTNF3	MIMAT0005951	0.34165	hsa-miR-1307-3p	1	0	0	0	0	0	1	0	0	0	0	0
ZNF253	MIMAT0000280	0.340411	hsa-miR-223-3p	1	1	0	0	0	0	0	0	0	0	0	0
SPARCL1	MIMAT0000441	0.338032	hsa-miR-9-5p	1	0	0	0	0	1	0	0	0	0	0	0
SERPING1	MIMAT0000081	0.337384	hsa-miR-25-3p	1	0	0	0	0	1	0	0	0	0	0	0
ZFP62	MIMAT0004495	0.335667	hsa-miR-22-5p	1	0	0	0	0	0	0	0	1	0	0	0
XPC	MIMAT0002819	0.333028	hsa-miR-193b-3p	1	0	0	0	0	0	0	0	0	0	0	1
INMT	MIMAT0004611	0.332908	hsa-miR-185-3p	1	0	0	0	0	1	0	0	0	0	0	0
NPC2	MIMAT0000075	0.32981	hsa-miR-20a-5p	1	0	0	0	0	0	1	0	0	0	0	0
HTRA3	MIMAT0000081	0.329341	hsa-miR-25-3p	1	0	0	0	0	1	0	0	0	0	0	0
NAALADL1	MIMAT0005951	0.328458	hsa-miR-1307-3p	1	0	0	0	0	0	0	0	0	0	0	1
RAB3IL1	MIMAT0000261	0.325966	hsa-miR-183-5p	1	0	0	0	0	0	0	0	1	0	0	0
CRY2	MIMAT0004698	0.325624	hsa-miR-135b-3p	1	0	1	0	0	0	0	0	0	0	0	0
SLC29A4	MIMAT0000084	0.325506	hsa-miR-27a-3p	1	0	0	0	0	1	0	0	0	0	0	0
PGM5	MIMAT0004697	0.324712	hsa-miR-151a-5p	1	0	0	0	0	0	0	1	0	0	0	0
TPP1	MIMAT0000092	0.324469	hsa-miR-92a-3p	1	0	0	0	0	0	0	0	0	0	0	1
SMCHD1	MIMAT0004495	0.323592	hsa-miR-22-5p	1	0	0	0	0	0	0	0	1	0	0	0
ELF2	MIMAT0004495	0.323446	hsa-miR-22-5p	1	0	0	0	0	0	0	0	1	0	0	0
PLSCR4	MIMAT0000261	0.322734	hsa-miR-183-5p	1	0	0	0	0	0	0	0	1	0	0	0
ASPA	MIMAT0000267	0.322453	hsa-miR-210-3p	1	0	0	0	0	0	0	0	0	1	0	0
GPX8	MIMAT0000318	0.32238	hsa-miR-200b-3p	1	0	0	0	0	1	0	0	0	0	0	0
FGF14	MIMAT0002876	0.322328	hsa-miR-505-3p	1	0	0	0	0	0	1	0	0	0	0	0
ZFP62	MIMAT0000433	0.322307	hsa-miR-142-5p	1	0	0	0	0	0	0	0	1	0	0	0
P2RX1	MIMAT0000762	0.321981	hsa-miR-324-3p	1	0	0	0	0	1	0	0	0	0	0	0
SECISBP2L	MIMAT0000072	0.321418	hsa-miR-18a-5p	1	0	0	0	0	0	0	0	1	0	0	0
ARPC1B	MIMAT0004559	0.321186	hsa-miR-181c-3p	1	0	0	0	0	0	0	1	0	0	0	0
PDK1	MIMAT0000250	0.319932	hsa-miR-139-5p	1	0	0	0	0	0	0	0	0	1	0	0
CPEB3	MIMAT0000691	0.315393	hsa-miR-130b-3p	1	0	0	0	1	0	0	0	0	0	0	0
VPS13B	MIMAT0004495	0.314188	hsa-miR-22-5p	1	0	0	0	0	1	0	0	0	0	0	0
P4HA3	MIMAT0000692	0.313831	hsa-miR-30e-5p	1	0	0	0	0	0	0	0	0	0	1	0
BTK	MIMAT0000617	0.312766	hsa-miR-200c-3p	1	0	0	0	0	0	0	1	0	0	0	0
MAGED4	MIMAT0000728	0.312255	hsa-miR-375	1	0	0	0	0	0	0	0	1	0	0	0
ETV1	MIMAT0000692	0.312182	hsa-miR-30e-5p	1	0	0	0	0	1	0	0	0	0	0	0
C16orf89	MIMAT0005951	0.311392	hsa-miR-1307-3p	1	0	0	0	0	0	1	0	0	0	0	0
NACC1	MIMAT0000097	0.30957	hsa-miR-99a-5p	1	0	0	0	0	0	0	0	1	0	0	0
H2AFZ	MIMAT0000087	0.3095	hsa-miR-30a-5p	1	0	0	0	0	0	0	0	0	0	1	0
CLEC2B	MIMAT0004946	0.308902	hsa-miR-744-3p	1	0	0	0	0	0	0	0	0	0	1	0
FREM1	MIMAT0000084	0.307633	hsa-miR-27a-3p	1	0	0	1	0	0	0	0	0	0	0	0
BMF	MIMAT0003249	0.305681	hsa-miR-584-5p	1	0	0	0	0	0	1	0	0	0	0	0
IL3RA	MIMAT0004657	0.305266	hsa-miR-200c-5p	1	0	0	0	0	0	0	1	0	0	0	0
ARHGAP1	MIMAT0002888	0.305071	hsa-miR-532-5p	1	0	0	0	1	0	0	0	0	0	0	0
SELP	MIMAT0004697	0.304793	hsa-miR-151a-5p	1	0	0	0	0	0	0	1	0	0	0	0
ADM	MIMAT0000099	0.304018	hsa-miR-101-3p	1	0	1	0	0	0	0	0	0	0	0	0
PLN	MIMAT0004586	0.303105	hsa-miR-15b-3p	1	0	0	0	0	0	0	0	0	1	0	0
PCDHGC3	MIMAT0000680	0.301955	hsa-miR-106b-5p	1	0	0	0	0	0	0	0	0	0	1	0
THBS2	MIMAT0004551	0.299469	hsa-miR-30d-3p	1	0	0	0	0	0	0	0	0	1	0	0
TGFBR2	MIMAT0000417	0.299299	hsa-miR-15b-5p	1	0	0	0	0	0	0	0	0	1	0	0
HERC6	MIMAT0004680	0.297418	hsa-miR-130b-5p	1	0	0	0	0	0	0	0	0	0	0	1
HRH1	MIMAT0000245	0.292254	hsa-miR-30d-5p	1	0	0	0	0	1	0	0	0	0	0	0
FMOD	MIMAT0001343	0.291118	hsa-miR-425-3p	1	0	0	0	1	0	0	0	0	0	0	0
SFRP2	MIMAT0004551	0.290503	hsa-miR-30d-3p	1	0	0	0	0	1	0	0	0	0	0	0
ZNF84	MIMAT0000433	0.289916	hsa-miR-142-5p	1	0	0	0	0	0	0	0	1	0	0	0
EAPP	MIMAT0000280	0.289328	hsa-miR-223-3p	1	0	0	0	0	0	0	0	1	0	0	0
C15orf17	MIMAT0017992	0.288744	hsa-miR-3614-5p	1	0	0	1	0	0	0	0	0	0	0	0
SPAG5	MIMAT0000087	0.286581	hsa-miR-30a-5p	1	0	1	0	0	0	0	0	0	0	0	0
B3GNT9	MIMAT0005951	0.28338	hsa-miR-1307-3p	1	0	0	0	0	0	0	0	0	0	0	1
NAV1	MIMAT0000759	0.283253	hsa-miR-148b-3p	1	0	1	0	0	0	0	0	0	0	0	0
FAM64A	MIMAT0000681	0.28206	hsa-miR-29c-3p	1	0	0	0	0	0	1	0	0	0	0	0
LATS2	MIMAT0000081	0.281748	hsa-miR-25-3p	1	0	0	0	0	1	0	0	0	0	0	0
CCDC121	MIMAT0004494	0.281038	hsa-miR-21-3p	1	0	0	0	1	0	0	0	0	0	0	0
S1PR3	MIMAT0001620	0.280337	hsa-miR-200a-5p	1	0	0	0	0	0	0	0	0	0	1	0
CDH11	MIMAT0004491	0.279904	hsa-miR-19b-1-5p	1	0	1	0	0	0	0	0	0	0	0	0
COL14A1	MIMAT0004799	0.278472	hsa-miR-589-5p	1	0	0	0	0	0	0	0	0	1	0	0
SNRPN	MIMAT0004494	0.277229	hsa-miR-21-3p	1	0	0	0	0	1	0	0	0	0	0	0
LMF1	MIMAT0004985	0.276689	hsa-miR-942-5p	1	0	0	0	0	0	1	0	0	0	0	0
SYNGR1	MIMAT0004494	0.276144	hsa-miR-21-3p	1	1	0	0	0	0	0	0	0	0	0	0
COPZ2	MIMAT0000318	0.274898	hsa-miR-200b-3p	1	0	0	0	0	1	0	0	0	0	0	0
MMP28	MIMAT0000081	0.274332	hsa-miR-25-3p	1	0	0	0	0	1	0	0	0	0	0	0
ZNF620	MIMAT0004495	0.273896	hsa-miR-22-5p	1	0	0	0	0	0	0	0	1	0	0	0
EDNRA	MIMAT0004571	0.272422	hsa-miR-200b-5p	1	0	0	0	0	1	0	0	0	0	0	0
ENTPD1	MIMAT0001620	0.265778	hsa-miR-200a-5p	1	0	0	0	0	1	0	0	0	0	0	0
SLC22A17	MIMAT0004985	0.265435	hsa-miR-942-5p	1	0	0	0	0	0	1	0	0	0	0	0
GREM1	MIMAT0004551	0.264694	hsa-miR-30d-3p	1	0	0	0	0	1	0	0	0	0	0	0
GTF2IRD2	MIMAT0000252	0.264336	hsa-miR-7-5p	1	0	1	0	0	0	0	0	0	0	0	0
C17orf80	MIMAT0000077	0.263359	hsa-miR-22-3p	1	0	0	0	0	1	0	0	0	0	0	0
SH3BGRL2	MIMAT0004494	0.263146	hsa-miR-21-3p	1	0	0	0	1	0	0	0	0	0	0	0
GYPC	MIMAT0000617	0.262289	hsa-miR-200c-3p	1	0	0	0	0	0	0	1	0	0	0	0
PGM5	MIMAT0000267	0.262008	hsa-miR-210-3p	1	0	0	0	0	0	0	0	0	1	0	0
AGPAT4	MIMAT0000100	0.260125	hsa-miR-29b-3p	1	0	0	0	1	0	0	0	0	0	0	0
ZNF766	MIMAT0000280	0.259909	hsa-miR-223-3p	1	0	0	0	0	0	0	0	1	0	0	0
PLAC9	MIMAT0004598	0.259	hsa-miR-141-5p	1	0	0	0	0	0	0	1	0	0	0	0
SNAI1	MIMAT0000617	0.258795	hsa-miR-200c-3p	1	0	0	0	0	0	0	0	0	0	0	1
ABCA6	MIMAT0000680	0.258525	hsa-miR-106b-5p	1	0	0	0	0	0	0	0	0	0	1	0
ANXA6	MIMAT0000261	0.258192	hsa-miR-183-5p	1	0	0	0	0	0	0	0	1	0	0	0
DCAF7	MIMAT0004767	0.257119	hsa-miR-193b-5p	1	0	0	0	0	1	0	0	0	0	0	0
DSTN	MIMAT0000772	0.251915	hsa-miR-345-5p	1	0	0	0	0	0	0	0	0	1	0	0
COL5A1	MIMAT0001620	0.249445	hsa-miR-200a-5p	1	0	0	0	0	1	0	0	0	0	0	0
HERC6	MIMAT0000691	0.248265	hsa-miR-130b-3p	1	0	0	0	0	0	0	0	1	0	0	0
RECK	MIMAT0005951	0.247294	hsa-miR-1307-3p	1	0	0	0	0	0	0	0	0	0	0	1
DAZAP2	MIMAT0000081	0.246884	hsa-miR-25-3p	1	0	0	0	0	1	0	0	0	0	0	0
DAB2	MIMAT0000091	0.246362	hsa-miR-33a-5p	1	0	0	0	1	0	0	0	0	0	0	0
C17orf103	MIMAT0004569	0.244316	hsa-miR-222-5p	1	1	0	0	0	0	0	0	0	0	0	0
COL1A2	MIMAT0001620	0.243328	hsa-miR-200a-5p	1	0	0	0	0	1	0	0	0	0	0	0
MARCH2	MIMAT0000075	0.243034	hsa-miR-20a-5p	1	0	0	1	0	0	0	0	0	0	0	0
MAMDC2	MIMAT0000091	0.242744	hsa-miR-33a-5p	1	0	0	0	1	0	0	0	0	0	0	0
C7orf41	MIMAT0000279	0.242329	hsa-miR-222-3p	1	0	0	0	1	0	0	0	0	0	0	0
IFT140	MIMAT0004494	0.241616	hsa-miR-21-3p	1	1	0	0	0	0	0	0	0	0	0	0
PLSCR4	MIMAT0000259	0.23793	hsa-miR-182-5p	1	0	0	0	0	0	0	0	1	0	0	0
PRICKLE1	MIMAT0000761	0.237636	hsa-miR-324-5p	1	0	0	0	0	0	0	0	0	1	0	0
MSR1	MIMAT0000617	0.237084	hsa-miR-200c-3p	1	0	0	0	0	0	0	1	0	0	0	0
TMEM204	MIMAT0000072	0.236723	hsa-miR-18a-5p	1	0	0	0	0	0	0	0	1	0	0	0
MSN	MIMAT0001620	0.236458	hsa-miR-200a-5p	1	0	0	0	0	1	0	0	0	0	0	0
HLA-DPA1	MIMAT0000691	0.235895	hsa-miR-130b-3p	1	0	0	0	1	0	0	0	0	0	0	0
LGALS1	MIMAT0000245	0.235604	hsa-miR-30d-5p	1	0	0	0	0	1	0	0	0	0	0	0
TGFB3	MIMAT0003322	0.233484	hsa-miR-652-3p	1	0	0	0	0	0	0	0	0	1	0	0
ERAL1	MIMAT0000063	0.232141	hsa-let-7b-5p	1	0	0	0	0	0	0	0	0	0	1	0
TNKS	MIMAT0000433	0.231789	hsa-miR-142-5p	1	1	0	0	0	0	0	0	0	0	0	0
LMOD1	MIMAT0004611	0.231164	hsa-miR-185-3p	1	0	0	0	0	1	0	0	0	0	0	0
CDK4	MIMAT0004552	0.227898	hsa-miR-139-3p	1	0	0	0	1	0	0	0	0	0	0	0
CREBL2	MIMAT0000072	0.226716	hsa-miR-18a-5p	1	0	0	0	0	0	1	0	0	0	0	0
AQP1	MIMAT0004657	0.22594	hsa-miR-200c-5p	1	0	0	0	0	0	0	1	0	0	0	0
SLCO4A1	MIMAT0003328	0.225763	hsa-miR-653-5p	1	0	0	0	0	1	0	0	0	0	0	0
EHD2	MIMAT0000075	0.225085	hsa-miR-20a-5p	1	0	0	1	0	0	0	0	0	0	0	0
ZEB1	MIMAT0003301	0.223789	hsa-miR-33b-5p	1	0	0	0	0	1	0	0	0	0	0	0
NUMA1	MIMAT0002809	0.223518	hsa-miR-146b-5p	1	0	0	0	0	1	0	0	0	0	0	0
CPXM1	MIMAT0000617	0.222994	hsa-miR-200c-3p	1	0	0	0	0	0	0	0	0	0	0	1
SLC35A5	MIMAT0000072	0.222551	hsa-miR-18a-5p	1	0	0	0	0	0	1	0	0	0	0	0
DPEP2	MIMAT0000762	0.221924	hsa-miR-324-3p	1	0	0	0	0	1	0	0	0	0	0	0
ITM2B	MIMAT0005825	0.220938	hsa-miR-1180-3p	1	0	0	0	1	0	0	0	0	0	0	0
NEK4	MIMAT0004497	0.218842	hsa-miR-24-2-5p	1	0	0	0	0	0	0	0	0	0	0	1
ARL6IP5	MIMAT0000075	0.218289	hsa-miR-20a-5p	1	0	0	0	0	0	1	0	0	0	0	0
CTSF	MIMAT0004494	0.217411	hsa-miR-21-3p	1	0	0	0	0	1	0	0	0	0	0	0
CBFA2T2	MIMAT0003249	0.2165	hsa-miR-584-5p	1	0	0	0	0	1	0	0	0	0	0	0
GCOM1	MIMAT0000691	0.215858	hsa-miR-130b-3p	1	0	0	0	1	0	0	0	0	0	0	0
ARHGAP1	MIMAT0000691	0.215296	hsa-miR-130b-3p	1	0	0	0	1	0	0	0	0	0	0	0
COL5A3	MIMAT0004657	0.213266	hsa-miR-200c-5p	1	0	0	0	0	0	0	1	0	0	0	0
HLA-DPB1	MIMAT0004957	0.212929	hsa-miR-760	1	0	0	0	0	1	0	0	0	0	0	0
C1QTNF1	MIMAT0000318	0.21221	hsa-miR-200b-3p	1	0	0	0	0	1	0	0	0	0	0	0
S100A11	MIMAT0000081	0.21146	hsa-miR-25-3p	1	0	0	0	0	1	0	0	0	0	0	0
ANGPTL4	MIMAT0002871	0.208238	hsa-miR-500a-3p	1	0	0	0	0	0	0	0	0	0	1	0
OLFML2B	MIMAT0000692	0.207865	hsa-miR-30e-5p	1	0	1	0	0	0	0	0	0	0	0	0
ALDH1L2	MIMAT0000244	0.207432	hsa-miR-30c-5p	1	0	0	0	0	0	0	0	0	0	1	0
OPTN	MIMAT0000617	0.20743	hsa-miR-200c-3p	1	0	0	0	0	0	0	0	0	0	0	1
MCM10	MIMAT0000681	0.207015	hsa-miR-29c-3p	1	0	0	0	0	0	1	0	0	0	0	0
ARHGAP1	MIMAT0000424	0.206371	hsa-miR-128-3p	1	0	0	0	0	0	0	1	0	0	0	0
PRICKLE2	MIMAT0000680	0.20394	hsa-miR-106b-5p	1	0	0	0	0	0	0	0	0	0	1	0
KCND3	MIMAT0000093	0.203741	hsa-miR-93-5p	1	0	0	0	0	0	1	0	0	0	0	0
PTK7	MIMAT0000759	0.203462	hsa-miR-148b-3p	1	0	0	1	0	0	0	0	0	0	0	0
ECSCR	MIMAT0004598	0.200606	hsa-miR-141-5p	1	0	0	0	0	0	0	1	0	0	0	0
PLA2G4C	MIMAT0000762	0.200095	hsa-miR-324-3p	1	0	0	0	0	1	0	0	0	0	0	0

## Sheet: gene
gene	miR	post	miR_name	diseaseCnt	BLCA	BRCA	HNSC	KIRC	LGG	LUAD	LUSC	SKCM	THCA	UCEC	CRC
LYVE1	MIMAT0000617	0.514558	hsa-miR-200c-3p	6	0.0973142	0.272885	0.119272	0.852627	0.000137571	0.841986	0.0633441	0.252321	0.0509703	0.0737974	0.0439864
MBTD1	MIMAT0000077	0.905731	hsa-miR-22-3p	5	0.083482	0.531563	0.0479502	0.379444	0.0852812	0.739508	0.415607	0.351749	0.0344134	0.963643	0.032821
MBTD1	MIMAT0004495	0.768103	hsa-miR-22-5p	5	0.083482	0.531563	0.0479502	0.379444	0.0852812	0.739508	0.415607	0.351749	0.0344134	0.963643	0.032821
NBR1	MIMAT0000072	0.690028	hsa-miR-18a-5p	5	0.849273	0.0729496	0.0759937	0.0678285	0.00246278	0.911349	0.768757	0.877291	0.59465	0.2478	0.00014829
RSL24D1	MIMAT0000077	0.646273	hsa-miR-22-3p	5	0.0887821	0.0130857	0.000643593	0.785583	0.0240148	0.565897	0.441875	0.00337072	0.227301	0.6552	0.224981
PDGFD	MIMAT0004494	0.630081	hsa-miR-21-3p	5	0.424276	0.762498	0.993876	0.0191852	0.0982428	0.0202312	0.714691	0.452909	0.0846531	0.267606	0.053678
ANKRD46	MIMAT0000076	0.612741	hsa-miR-21-5p	5	0.0398106	0.609951	0.0457759	0.45531	0.058338	0.00906425	0.24685	0.00690379	0.227301	0.819526	0.758411
C11orf46	MIMAT0004494	0.552267	hsa-miR-21-3p	5	0.192528	0.0502898	0.537872	0.0684254	0.643767	0.0684491	0.202929	0.00787014	0.193651	0.594218	0.0357373
IKBIP	MIMAT0000617	0.500182	hsa-miR-200c-3p	5	0.0425934	0.0609199	0.0022432	0.760912	0.0150292	0.295841	0.55004	0.0604842	0.323743	0.340896	0.881355
KLF15	MIMAT0004494	0.467761	hsa-miR-21-3p	5	0.672234	0.0178275	0.467305	0.0183419	0.00966678	0.0972288	0.379927	0.106338	0.0265844	0.448282	0.347962
IKBIP	MIMAT0004589	0.42713	hsa-miR-30b-3p	5	0.0425934	0.0609199	0.0022432	0.760912	0.0150292	0.295841	0.55004	0.0604842	0.323743	0.340896	0.881355
F8	MIMAT0000691	0.408994	hsa-miR-130b-3p	5	0.393706	0.403761	0.753419	0.0131136	0.00398093	0.0777716	0.0204863	0.673596	0.0265844	0.301408	0.127878
BDH2	MIMAT0004810	0.382094	hsa-miR-629-5p	5	0.419951	0.591681	0.87807	0.0116875	0.658429	0.260062	0.257845	0.0532656	0.00672717	0.00402544	0.0365614
IKBIP	MIMAT0000432	0.2819	hsa-miR-141-3p	5	0.0425934	0.0609199	0.0022432	0.760912	0.0150292	0.295841	0.55004	0.0604842	0.323743	0.340896	0.881355
MBTD1	MIMAT0000086	0.263758	hsa-miR-29a-3p	5	0.083482	0.531563	0.0479502	0.379444	0.0852812	0.739508	0.415607	0.351749	0.0344134	0.963643	0.032821
ANXA2P1	MIMAT0004703	0.234321	hsa-miR-335-3p	5	0.00612195	0.721696	0.0896622	0.254323	0.0259839	0.0443648	0.309359	0.898447	0.438137	0.534301	2.71308e-06
ACOT9	MIMAT0000617	0.219581	hsa-miR-200c-3p	5	0.00912621	0.259698	0.0068297	0.317823	0.093147	0.897074	0.0699145	0.314392	0.438137	0.253691	0.0376341
SIRT1	MIMAT0004495	0.90241	hsa-miR-22-5p	4	0.543406	0.807776	0.659219	0.0233012	2.68197e-08	0.894634	0.354468	0.00368496	0.0509703	0.957061	0.175458
HNRNPA1L2	MIMAT0000077	0.895834	hsa-miR-22-3p	4	0.515422	0.916414	0.531124	0.769977	7.37663e-07	0.0541134	0.392621	0.0316036	0.59465	0.666857	0.0015568
WAC	MIMAT0004495	0.885929	hsa-miR-22-5p	4	0.407143	0.109479	0.672496	0.0731309	0.000494553	0.930893	0.406925	0.0416516	0.0732542	0.633823	0.43148
EMILIN1	MIMAT0000617	0.833419	hsa-miR-200c-3p	4	0.766991	0.362981	0.778268	0.0434854	0.0860435	0.468955	0.065033	0.61639	0.0265844	0.491625	0.645217
CYB5R1	MIMAT0004672	0.749789	hsa-miR-106b-3p	4	0.505269	0.837549	0.864508	0.0859214	0.0305406	0.0112528	0.370563	0.0157157	0.488281	0.611965	0.29955
CEP57	MIMAT0000077	0.732508	hsa-miR-22-3p	4	0.372883	0.120346	0.169616	0.016078	0.281753	0.0782852	0.402199	0.00112733	0.702342	0.270232	0.0832617
TMEM9B	MIMAT0000081	0.710478	hsa-miR-25-3p	4	0.283815	0.04724	0.423652	0.445477	0.756455	0.00272712	0.0691857	0.0630059	0.186525	0.774364	0.983756
HVCN1	MIMAT0000617	0.699229	hsa-miR-200c-3p	4	0.459578	0.838076	0.600765	0.035021	0.0019937	0.0345171	0.986602	0.356229	0.405053	0.0884714	0.24766
ANXA2P2	MIMAT0000081	0.674147	hsa-miR-25-3p	4	0.509525	0.0937137	0.0601694	0.288474	0.108164	0.212993	0.0389593	0.953763	0.895518	0.901424	0.0341461
CREBL2	MIMAT0000688	0.617638	hsa-miR-301a-3p	4	0.583252	0.134921	0.848355	0.0266364	0.994332	0.000451127	0.986839	0.681445	0.0216047	0.87231	0.0390963
SEC16B	MIMAT0000261	0.602422	hsa-miR-183-5p	4	0.671069	0.657914	0.980761	0.436344	0.0133768	0.0839196	0.881429	0.0137876	0.0846531	0.150235	0.277625
CYB5R1	MIMAT0004507	0.598252	hsa-miR-92a-1-5p	4	0.505269	0.837549	0.864508	0.0859214	0.0305406	0.0112528	0.370563	0.0157157	0.488281	0.611965	0.29955
ITFG2	MIMAT0004494	0.588999	hsa-miR-21-3p	4	0.0738989	0.746172	0.698657	0.00960828	0.719311	0.0253518	0.0139311	0.925519	0.624024	0.344903	0.102007
HNMT	MIMAT0000691	0.584603	hsa-miR-130b-3p	4	0.629604	0.0740103	0.643306	0.0339515	0.255937	0.470144	0.159305	0.251068	0.774549	0.0171969	0.0246979
LOC284440	MIMAT0004494	0.56446	hsa-miR-21-3p	4	0.0119512	0.0292897	0.146205	0.601715	0.656592	0.0499312	0.639859	0.150037	0.543686	0.697844	0.0521098
CKAP4	MIMAT0000099	0.555391	hsa-miR-101-3p	4	0.0303649	0.186561	0.471167	0.0121119	0.068551	0.000125072	0.16558	0.437639	0.76409	0.355754	0.922013
CYB5R1	MIMAT0004491	0.515182	hsa-miR-19b-1-5p	4	0.505269	0.837549	0.864508	0.0859214	0.0305406	0.0112528	0.370563	0.0157157	0.488281	0.611965	0.29955
SHE	MIMAT0000095	0.510129	hsa-miR-96-5p	4	0.804104	0.856317	0.631126	0.0443702	0.551012	0.0538638	0.114966	0.0652382	0.371681	0.366743	0.0750825
EMILIN1	MIMAT0004598	0.502931	hsa-miR-141-5p	4	0.766991	0.362981	0.778268	0.0434854	0.0860435	0.468955	0.065033	0.61639	0.0265844	0.491625	0.645217
SIGLEC7	MIMAT0000617	0.491469	hsa-miR-200c-3p	4	0.535121	0.700563	0.402691	0.604882	0.403665	0.699438	0.0351551	0.0771847	0.0731642	0.812776	0.0777537
EFEMP1	MIMAT0000267	0.484124	hsa-miR-210-3p	4	0.608815	0.911403	0.00252814	0.584834	0.0418256	0.00542909	0.262518	0.22832	0.0136169	0.302343	0.363197
CCL14	MIMAT0000758	0.482058	hsa-miR-135b-5p	4	0.34482	0.300059	0.227188	0.836868	0.0614247	0.0125804	0.0203571	0.839429	0.253582	0.0884332	0.72174
TRMT5	MIMAT0000077	0.481761	hsa-miR-22-3p	4	0.731834	0.00274128	0.0131202	0.942324	0.094045	0.372952	0.377611	0.0238174	0.59465	0.214349	0.529462
HVCN1	MIMAT0004657	0.47532	hsa-miR-200c-5p	4	0.459578	0.838076	0.600765	0.035021	0.0019937	0.0345171	0.986602	0.356229	0.405053	0.0884714	0.24766
TIGD6	MIMAT0004501	0.470976	hsa-miR-27a-5p	4	0.401003	0.0298865	0.630248	0.93617	0.0352906	0.322046	0.0708322	0.261155	0.193651	0.349432	0.0241558
KIF18B	MIMAT0000087	0.468006	hsa-miR-30a-5p	4	0.367417	0.0385745	0.399353	0.0211143	0.315518	0.0337908	0.927961	0.0817248	0.449147	0.571606	0.687643
CCIN	MIMAT0000318	0.463685	hsa-miR-200b-3p	4	0.971243	0.0882706	0.0779869	0.0367756	0.0559878	0.747243	0.991935	0.473118	0.997068	0.475399	0.277256
MCM4	MIMAT0000681	0.448746	hsa-miR-29c-3p	4	0.785596	0.378322	0.660878	0.177763	0.0246989	0.0206889	0.059221	0.903231	0.781789	0.0279119	0.536441
ZNF791	MIMAT0004495	0.417825	hsa-miR-22-5p	4	0.498362	0.472644	0.0710225	0.0647533	0.216157	0.277264	0.373463	0.000636329	0.0732542	0.167666	0.398083
CCPG1	MIMAT0000072	0.417418	hsa-miR-18a-5p	4	0.162014	0.88975	0.707523	0.235004	0.0863598	0.0352044	0.48908	0.0890935	0.0265844	0.74478	0.764498
MMP28	MIMAT0000762	0.416435	hsa-miR-324-3p	4	0.628363	0.0565232	0.0728719	0.694878	0.0864301	0.0290471	0.270361	0.612709	0.774549	0.23118	0.692405
GIMAP2	MIMAT0000092	0.398544	hsa-miR-92a-3p	4	0.770833	0.746408	0.213502	0.0839147	0.00447945	0.255682	0.0503136	0.228832	0.405053	0.187063	0.0542696
LEPREL2	MIMAT0000732	0.394967	hsa-miR-378a-3p	4	0.823302	0.0579444	0.209491	0.0357455	0.966614	0.265437	0.42533	0.85622	0.0265844	0.0848588	0.839873
RBM4B	MIMAT0004501	0.391866	hsa-miR-27a-5p	4	0.0158416	0.00847725	0.940946	0.982364	0.614983	0.461348	0.0517943	0.185942	0.898726	0.339771	0.00284989
ZNF554	MIMAT0004494	0.382941	hsa-miR-21-3p	4	0.0479723	0.163267	0.081965	0.147029	0.876143	0.232412	0.18391	0.0566753	0.0759732	0.741058	0.325424
EFEMP1	MIMAT0000104	0.377146	hsa-miR-107	4	0.608815	0.911403	0.00252814	0.584834	0.0418256	0.00542909	0.262518	0.22832	0.0136169	0.302343	0.363197
ZNF33A	MIMAT0004494	0.362248	hsa-miR-21-3p	4	0.0481248	0.951951	0.477233	0.0529776	0.286046	0.422786	0.178619	0.0983556	0.66106	0.425035	0.0576831
ANXA2P2	MIMAT0000093	0.361176	hsa-miR-93-5p	4	0.509525	0.0937137	0.0601694	0.288474	0.108164	0.212993	0.0389593	0.953763	0.895518	0.901424	0.0341461
ZNF554	MIMAT0000280	0.358585	hsa-miR-223-3p	4	0.0479723	0.163267	0.081965	0.147029	0.876143	0.232412	0.18391	0.0566753	0.0759732	0.741058	0.325424
PGAM1	MIMAT0000245	0.345696	hsa-miR-30d-5p	4	0.174724	0.412374	0.199066	0.767247	0.00113699	0.22214	0.698895	0.0701889	0.997068	0.090414	0.0155029
GPX8	MIMAT0000261	0.339788	hsa-miR-183-5p	4	0.45271	0.0145434	0.0660113	0.585873	0.0329291	0.0444328	0.712781	0.116543	0.76409	0.925519	0.294292
CYB5R1	MIMAT0000071	0.327676	hsa-miR-17-3p	4	0.505269	0.837549	0.864508	0.0859214	0.0305406	0.0112528	0.370563	0.0157157	0.488281	0.611965	0.29955
HNMT	MIMAT0000072	0.323025	hsa-miR-18a-5p	4	0.629604	0.0740103	0.643306	0.0339515	0.255937	0.470144	0.159305	0.251068	0.774549	0.0171969	0.0246979
GPX8	MIMAT0000318	0.32238	hsa-miR-200b-3p	4	0.45271	0.0145434	0.0660113	0.585873	0.0329291	0.0444328	0.712781	0.116543	0.76409	0.925519	0.294292
PDK1	MIMAT0000250	0.319932	hsa-miR-139-5p	4	0.571164	0.111579	0.170612	0.572767	0.365772	0.0162649	0.530784	0.755046	0.0759732	0.0143088	0.0892125
CPEB3	MIMAT0000691	0.315393	hsa-miR-130b-3p	4	0.470243	0.396036	0.16846	0.0621586	0.00140572	0.0257905	0.328371	0.434927	0.123095	0.721359	0.01415
CCPG1	MIMAT0000074	0.314103	hsa-miR-19b-3p	4	0.162014	0.88975	0.707523	0.235004	0.0863598	0.0352044	0.48908	0.0890935	0.0265844	0.74478	0.764498
LYZ	MIMAT0000432	0.311607	hsa-miR-141-3p	4	0.432905	0.281111	0.563847	0.0693823	0.0303896	0.0695981	0.901198	0.852506	0.895518	0.721412	0.0822269
SELP	MIMAT0004697	0.304793	hsa-miR-151a-5p	4	0.738921	0.0182355	0.0882906	0.338156	0.353234	0.484602	0.00708058	0.909776	0.637414	0.297235	0.0904638
ADM	MIMAT0000099	0.304018	hsa-miR-101-3p	4	0.0517312	0.00959577	0.410632	0.681984	0.694022	0.00521944	0.829516	0.382972	0.449147	0.0929571	0.584959
CDK19	MIMAT0004495	0.293683	hsa-miR-22-5p	4	0.976532	0.0310912	0.427607	0.174384	0.0923102	0.539611	0.0727877	0.0168747	0.271651	0.429425	0.793347
MAGI1	MIMAT0004494	0.291617	hsa-miR-21-3p	4	0.861551	0.337843	0.730214	0.0711257	0.0965464	0.270987	0.885308	0.0728097	0.0265844	0.195289	0.337507
MMP28	MIMAT0000081	0.274332	hsa-miR-25-3p	4	0.628363	0.0565232	0.0728719	0.694878	0.0864301	0.0290471	0.270361	0.612709	0.774549	0.23118	0.692405
ZNF620	MIMAT0004495	0.273896	hsa-miR-22-5p	4	0.0054567	0.00292544	0.725507	0.903043	0.40803	0.751618	0.328394	0.052229	0.895518	0.840284	0.00110839
TNFSF13	MIMAT0000070	0.269279	hsa-miR-17-5p	4	0.944111	0.0528187	0.887566	0.19464	0.213647	0.0634743	0.0137795	0.612475	0.615891	0.566488	0.0687577
PLAC9	MIMAT0004598	0.259	hsa-miR-141-5p	4	0.0983579	0.199699	0.832243	0.929232	0.971581	0.323534	0.0899286	0.0740093	0.855462	0.536665	0.0946952
ZNF791	MIMAT0004497	0.252356	hsa-miR-24-2-5p	4	0.498362	0.472644	0.0710225	0.0647533	0.216157	0.277264	0.373463	0.000636329	0.0732542	0.167666	0.398083
CREBL2	MIMAT0000261	0.249794	hsa-miR-183-5p	4	0.583252	0.134921	0.848355	0.0266364	0.994332	0.000451127	0.986839	0.681445	0.0216047	0.87231	0.0390963
CYB5R1	MIMAT0000226	0.247059	hsa-miR-196a-5p	4	0.505269	0.837549	0.864508	0.0859214	0.0305406	0.0112528	0.370563	0.0157157	0.488281	0.611965	0.29955
NEDD1	MIMAT0004673	0.237873	hsa-miR-29c-5p	4	0.334942	0.784029	0.445423	0.807219	0.0314379	0.0162916	0.52994	0.0118477	0.193651	0.708071	0.0945464
PRICKLE1	MIMAT0000761	0.237636	hsa-miR-324-5p	4	0.694077	0.0556655	0.177729	0.782215	0.104441	0.778467	0.290465	0.0995868	0.00424525	0.0413948	0.852445
CREBL2	MIMAT0000072	0.226716	hsa-miR-18a-5p	4	0.583252	0.134921	0.848355	0.0266364	0.994332	0.000451127	0.986839	0.681445	0.0216047	0.87231	0.0390963
MTA1	MIMAT0000077	0.22507	hsa-miR-22-3p	4	0.180509	0.918212	0.300515	0.0525988	0.00971263	0.0456	0.149945	0.84092	0.0136169	0.805175	0.62015
NUMA1	MIMAT0002809	0.223518	hsa-miR-146b-5p	4	0.205496	0.366623	0.057537	0.906518	0.0003851	0.924369	0.745926	0.235273	0.0265844	0.834558	0.0136295
NEK4	MIMAT0004497	0.218842	hsa-miR-24-2-5p	4	0.954102	0.0791999	0.859452	0.775705	0.013906	0.460186	0.0718151	0.259259	0.830548	0.869529	0.0517319
P2RY2	MIMAT0000104	0.213877	hsa-miR-107	4	0.998425	0.796004	0.0521008	0.816313	0.00275638	0.0194743	0.262045	0.0908904	0.371681	0.718925	0.500664
ANGPTL4	MIMAT0002871	0.208238	hsa-miR-500a-3p	4	0.0299979	0.075291	0.743981	0.299993	0.397172	0.037214	0.391937	0.231407	0.338227	0.0096974	0.702633
ALDH1L2	MIMAT0000244	0.207432	hsa-miR-30c-5p	4	0.810811	0.204162	0.113278	0.0244114	0.0282919	0.259444	0.813421	0.95844	0.624024	0.0414705	0.0341037
KDM3B	MIMAT0004495	0.992666	hsa-miR-22-5p	3	0.396982	0.480259	0.342984	0.396193	0.00250277	0.967699	0.563806	0.108331	0.46108	0.0565465	0.0330518
FBXO21	MIMAT0004495	0.975544	hsa-miR-22-5p	3	0.643728	0.300205	0.414331	0.28236	0.00630947	0.0303826	0.312539	0.0880895	0.638312	0.838595	0.540131
EMP3	MIMAT0000617	0.973044	hsa-miR-200c-3p	3	0.305821	0.357402	0.00353689	0.248744	0.00158748	0.499941	0.622481	0.336333	0.0265844	0.791029	0.436678
SF3A1	MIMAT0004495	0.930362	hsa-miR-22-5p	3	0.746709	0.110655	0.611947	0.852971	0.0020855	0.371905	0.806071	0.0877525	0.00815097	0.198546	0.820701
FLNC	MIMAT0000617	0.928198	hsa-miR-200c-3p	3	0.961869	0.250212	0.759878	0.134992	0.00143583	0.0863455	0.00586405	0.969948	0.350764	0.990934	0.163054
DHX9	MIMAT0004495	0.913888	hsa-miR-22-5p	3	0.7395	0.00367061	0.174097	0.281688	0.844495	0.471324	0.052756	0.258799	0.046205	0.297336	0.199346
FYCO1	MIMAT0000680	0.89436	hsa-miR-106b-5p	3	0.833624	0.553999	0.0759604	0.389952	2.00347e-06	0.393422	0.22563	0.671759	0.0732542	0.362027	0.203104
INMT	MIMAT0005951	0.892532	hsa-miR-1307-3p	3	0.958719	0.333202	0.412679	0.488652	0.00387487	0.0533148	0.0856842	0.729301	0.488281	0.374011	0.16437
ZBTB44	MIMAT0004495	0.876537	hsa-miR-22-5p	3	0.069682	0.345513	0.901981	0.244499	0.209168	0.762134	0.981212	0.00132224	0.781789	0.54492	0.0105487
ZBTB26	MIMAT0004495	0.870518	hsa-miR-22-5p	3	0.776257	0.312557	0.0205426	0.451997	0.90849	0.0233244	0.898321	0.0157734	0.568018	0.156664	0.607338
ZNF619	MIMAT0004495	0.854703	hsa-miR-22-5p	3	0.938429	0.0779696	0.786643	0.640849	0.688102	0.70668	0.0712888	0.0894703	0.451827	0.4024	0.405558
CHD8	MIMAT0004495	0.836702	hsa-miR-22-5p	3	0.087324	0.975834	0.293797	0.635702	0.00380442	0.818391	0.942376	0.444915	0.521232	0.10213	0.00694326
CASC3	MIMAT0004495	0.836688	hsa-miR-22-5p	3	0.0269137	0.863393	0.992366	0.691462	0.0100496	0.0483483	0.438615	0.87403	0.488281	0.608322	0.561086
FLNC	MIMAT0000692	0.821524	hsa-miR-30e-5p	3	0.961869	0.250212	0.759878	0.134992	0.00143583	0.0863455	0.00586405	0.969948	0.350764	0.990934	0.163054
EMP3	MIMAT0004598	0.812688	hsa-miR-141-5p	3	0.305821	0.357402	0.00353689	0.248744	0.00158748	0.499941	0.622481	0.336333	0.0265844	0.791029	0.436678
RSF1	MIMAT0004495	0.792672	hsa-miR-22-5p	3	0.34514	0.818453	0.0709002	0.871445	0.0883407	0.246882	0.249311	0.0249437	0.111884	0.449219	0.322806
PDE2A	MIMAT0004586	0.790447	hsa-miR-15b-3p	3	0.848643	0.81278	0.891183	0.100116	0.00246935	0.418468	0.168692	0.560284	0.0216047	0.0486322	0.138408
FGL2	MIMAT0000432	0.789004	hsa-miR-141-3p	3	0.967133	0.963606	0.953449	0.217693	0.0891481	0.0953115	0.750048	0.69131	0.0759732	0.70043	0.910001
DARC	MIMAT0004946	0.783643	hsa-miR-744-3p	3	0.883504	0.0238033	0.0652396	0.921977	0.354299	0.106705	0.00839496	0.851236	0.615891	0.133292	0.135535
SNRNP200	MIMAT0004495	0.777452	hsa-miR-22-5p	3	0.83649	0.0639389	0.654757	0.523691	0.526677	0.673337	0.0991952	0.0348592	0.543686	0.274597	0.472261
EHD2	MIMAT0000617	0.774797	hsa-miR-200c-3p	3	0.0449071	0.757637	0.082019	0.736199	0.0473728	0.467072	0.783484	0.85094	0.895518	0.144102	0.427773
PLXND1	MIMAT0000617	0.765048	hsa-miR-200c-3p	3	0.453984	0.206016	0.525686	0.708899	0.0447521	0.176573	0.472986	0.0857373	0.00424525	0.558819	0.249259
FYCO1	MIMAT0000072	0.75479	hsa-miR-18a-5p	3	0.833624	0.553999	0.0759604	0.389952	2.00347e-06	0.393422	0.22563	0.671759	0.0732542	0.362027	0.203104
CTSO	MIMAT0000691	0.744957	hsa-miR-130b-3p	3	0.771673	0.143708	0.94149	0.00208988	0.131782	0.0469337	0.538401	0.792573	0.0846531	0.167783	0.408819
RNF169	MIMAT0004495	0.743426	hsa-miR-22-5p	3	0.741879	0.550206	0.00617762	0.282024	0.080023	0.582073	0.974947	0.0155214	0.111884	0.320534	0.956399
TNFAIP6	MIMAT0000728	0.741374	hsa-miR-375	3	0.306147	0.433333	0.359031	0.0936787	0.00338719	0.394451	0.448339	0.680824	0.0265844	0.203917	0.485053
DCAF16	MIMAT0004495	0.722101	hsa-miR-22-5p	3	0.683237	0.0326506	0.750135	0.574264	0.411282	0.0303555	0.500209	0.11088	0.227301	0.645592	0.00598059
TGOLN2	MIMAT0000072	0.718849	hsa-miR-18a-5p	3	0.408826	0.788396	0.523721	0.906671	0.000571148	0.302452	0.516516	0.0363454	0.0509703	0.943702	0.269746
ATE1	MIMAT0004495	0.709437	hsa-miR-22-5p	3	0.0203518	0.920719	0.616391	0.399491	0.0211472	0.324955	0.42455	0.207804	0.0732542	0.21854	0.596249
PDPN	MIMAT0000617	0.705898	hsa-miR-200c-3p	3	0.184833	0.472002	0.00868472	0.313988	0.0328491	0.569152	0.131788	0.689889	0.925372	0.980266	0.0258268
TNXB	MIMAT0004799	0.705669	hsa-miR-589-5p	3	0.959431	0.106921	0.0813769	0.957411	0.768564	0.634719	0.10143	0.0636388	0.0509703	0.721177	0.240162
EHD2	MIMAT0004509	0.697852	hsa-miR-93-3p	3	0.0449071	0.757637	0.082019	0.736199	0.0473728	0.467072	0.783484	0.85094	0.895518	0.144102	0.427773
PHF3	MIMAT0004495	0.695128	hsa-miR-22-5p	3	0.483882	0.789236	0.279392	0.0326572	0.0430364	0.842668	0.291936	0.00557345	0.775895	0.336326	0.173653
MARCH2	MIMAT0000092	0.689941	hsa-miR-92a-3p	3	0.904016	0.0638836	0.0825857	0.894462	0.446624	0.563789	0.00305681	0.316856	0.193651	0.930859	0.1641
PLOD1	MIMAT0004673	0.685477	hsa-miR-29c-5p	3	0.849598	0.00469686	0.00368566	0.105077	0.993587	0.561325	0.758583	0.0222199	0.323743	0.278437	0.225422
NARG2	MIMAT0004495	0.674487	hsa-miR-22-5p	3	0.0501583	0.13164	0.280712	0.140674	0.984203	0.983946	0.995002	0.000115529	0.0732542	0.85725	0.756975
EP300	MIMAT0004495	0.668831	hsa-miR-22-5p	3	0.806073	0.872335	0.0850928	0.0604657	0.146336	0.273846	0.540171	0.654084	0.0732542	0.339997	0.363557
STX7	MIMAT0004586	0.656353	hsa-miR-15b-3p	3	0.17602	0.623527	0.578788	0.0119799	0.702211	0.814346	0.628693	0.920607	0.615891	0.0915076	0.0301769
PGM5	MIMAT0004598	0.655331	hsa-miR-141-5p	3	0.710001	0.337531	0.668526	0.351884	0.383171	0.0473256	0.0940693	0.397045	0.0136169	0.856248	0.685264
KDELC1	MIMAT0000086	0.649845	hsa-miR-29a-3p	3	0.539551	0.214717	0.0489537	0.672779	0.845722	0.394641	0.293485	0.550943	0.00424525	0.66043	0.0910557
ZFP14	MIMAT0004495	0.646354	hsa-miR-22-5p	3	0.00562415	0.118261	0.428397	0.707887	0.0671172	0.370152	0.229908	0.0472804	0.895518	0.91733	0.636485
CLCF1	MIMAT0000104	0.643893	hsa-miR-107	3	0.000990053	0.55677	0.872024	0.0276655	0.260257	0.618586	0.114909	0.206324	0.925372	0.0269798	0.745327
FLNC	MIMAT0004598	0.643124	hsa-miR-141-5p	3	0.961869	0.250212	0.759878	0.134992	0.00143583	0.0863455	0.00586405	0.969948	0.350764	0.990934	0.163054
PDE2A	MIMAT0000617	0.641516	hsa-miR-200c-3p	3	0.848643	0.81278	0.891183	0.100116	0.00246935	0.418468	0.168692	0.560284	0.0216047	0.0486322	0.138408
TTC39C	MIMAT0003249	0.640545	hsa-miR-584-5p	3	0.739275	0.0929632	0.35462	0.35431	0.0987258	0.475816	0.375258	0.0691856	0.799845	0.552494	0.107178
SOX18	MIMAT0000261	0.63947	hsa-miR-183-5p	3	0.824902	0.0971303	0.153796	0.0999233	0.218002	0.878803	0.000988372	0.840734	0.638312	0.878109	0.745846
PPM1M	MIMAT0005951	0.6393	hsa-miR-1307-3p	3	0.505858	0.929132	0.438512	0.693848	1.08125e-05	0.00287999	0.634217	0.211625	0.46108	0.0294089	0.266566
PDPN	MIMAT0004598	0.638482	hsa-miR-141-5p	3	0.184833	0.472002	0.00868472	0.313988	0.0328491	0.569152	0.131788	0.689889	0.925372	0.980266	0.0258268
DARC	MIMAT0004697	0.630938	hsa-miR-151a-5p	3	0.883504	0.0238033	0.0652396	0.921977	0.354299	0.106705	0.00839496	0.851236	0.615891	0.133292	0.135535
PYGO2	MIMAT0004501	0.627147	hsa-miR-27a-5p	3	0.136325	0.666611	0.43926	0.165293	0.0172243	0.00757216	0.955373	0.373373	0.151921	0.676367	0.000852423
PUM2	MIMAT0004495	0.618307	hsa-miR-22-5p	3	0.141406	0.154464	0.0347	0.285253	0.65176	0.97393	0.0511776	0.532303	0.997068	0.701451	0.0934369
EFEMP2	MIMAT0000318	0.615698	hsa-miR-200b-3p	3	0.759321	0.403496	0.775347	0.0584044	0.000265192	0.0778417	0.558135	0.702244	0.867401	0.733076	0.810554
CRTAP	MIMAT0001536	0.608147	hsa-miR-429	3	0.739971	0.29344	0.0590884	0.613246	0.774151	0.0855757	0.676894	0.0737425	0.59465	0.657897	0.886462
CRTAP	MIMAT0000318	0.605536	hsa-miR-200b-3p	3	0.739971	0.29344	0.0590884	0.613246	0.774151	0.0855757	0.676894	0.0737425	0.59465	0.657897	0.886462
KDELC1	MIMAT0000100	0.600835	hsa-miR-29b-3p	3	0.539551	0.214717	0.0489537	0.672779	0.845722	0.394641	0.293485	0.550943	0.00424525	0.66043	0.0910557
RPL5	MIMAT0000077	0.595017	hsa-miR-22-3p	3	0.453523	0.53679	0.870023	0.167352	8.05782e-05	0.666556	0.890966	0.0421742	0.0846531	0.459674	0.861704
CADM3	MIMAT0005951	0.591589	hsa-miR-1307-3p	3	0.361226	0.0963207	0.142155	0.0427783	0.862529	0.408837	0.199166	0.817863	0.00424525	0.478161	0.333813
COL5A1	MIMAT0000759	0.586995	hsa-miR-148b-3p	3	0.567118	0.287049	0.984558	0.0459816	0.0573459	0.50281	0.164772	0.786594	0.0265844	0.282525	0.602586
PDLIM7	MIMAT0000617	0.577392	hsa-miR-200c-3p	3	0.665207	0.377994	0.267455	0.110941	0.420539	0.0517137	0.318796	0.0778724	0.00424525	0.459409	0.663864
COL1A2	MIMAT0001536	0.571587	hsa-miR-429	3	0.606945	0.519643	0.817332	0.0608426	0.0731854	0.610286	0.29981	0.873901	0.0265844	0.909101	0.467626
MAML3	MIMAT0004495	0.569349	hsa-miR-22-5p	3	0.207844	0.00428325	0.0911989	0.320762	0.92988	0.716221	0.464333	0.357748	0.799845	0.902198	0.00881149
RBMS2	MIMAT0004553	0.558095	hsa-miR-7-1-3p	3	0.404489	0.722754	0.0652724	0.891743	0.0384441	0.875159	0.839277	0.225563	0.0265844	0.238858	0.601954
HSPB7	MIMAT0005951	0.55743	hsa-miR-1307-3p	3	0.488877	0.525018	0.276431	0.366681	0.00825832	0.073919	0.498337	0.67222	0.0265844	0.687897	0.548449
COL8A2	MIMAT0000617	0.555163	hsa-miR-200c-3p	3	0.446861	0.41129	0.0627577	0.478592	0.0544036	0.0975223	0.794234	0.558243	0.66106	0.424355	0.835229
RBMS2	MIMAT0000261	0.553076	hsa-miR-183-5p	3	0.404489	0.722754	0.0652724	0.891743	0.0384441	0.875159	0.839277	0.225563	0.0265844	0.238858	0.601954
CALU	MIMAT0000420	0.5522	hsa-miR-30b-5p	3	0.308086	0.0403804	0.00492243	0.162738	0.00342899	0.253878	0.150397	0.100194	0.151921	0.214312	0.211751
MEOX2	MIMAT0004586	0.551398	hsa-miR-15b-3p	3	0.785657	0.691932	0.588882	0.0624415	3.62362e-07	0.045998	0.138	0.15029	0.253582	0.145831	0.466401
COL8A2	MIMAT0004553	0.539619	hsa-miR-7-1-3p	3	0.446861	0.41129	0.0627577	0.478592	0.0544036	0.0975223	0.794234	0.558243	0.66106	0.424355	0.835229
COL1A2	MIMAT0000318	0.536037	hsa-miR-200b-3p	3	0.606945	0.519643	0.817332	0.0608426	0.0731854	0.610286	0.29981	0.873901	0.0265844	0.909101	0.467626
ZNF669	MIMAT0004495	0.533635	hsa-miR-22-5p	3	0.869627	0.569257	0.45524	0.859518	0.0675977	0.209129	0.0236947	0.738213	0.182861	0.0420729	0.846787
RARRES2	MIMAT0000762	0.525557	hsa-miR-324-3p	3	0.652534	0.936758	0.479689	0.00805328	1.15562e-05	0.2836	0.141347	0.663285	0.774549	0.452694	0.00357183
PDE2A	MIMAT0000261	0.524065	hsa-miR-183-5p	3	0.848643	0.81278	0.891183	0.100116	0.00246935	0.418468	0.168692	0.560284	0.0216047	0.0486322	0.138408
CLIC4	MIMAT0000617	0.520509	hsa-miR-200c-3p	3	0.56463	0.0342987	0.32805	0.77673	0.0145245	0.545664	0.876538	0.0516443	0.826547	0.408823	0.524876
ZBTB5	MIMAT0004495	0.512076	hsa-miR-22-5p	3	0.96379	0.782802	0.068316	0.803056	0.069421	0.915606	0.460947	0.105211	0.227301	0.0608705	0.170562
PDLIM7	MIMAT0000692	0.508649	hsa-miR-30e-5p	3	0.665207	0.377994	0.267455	0.110941	0.420539	0.0517137	0.318796	0.0778724	0.00424525	0.459409	0.663864
KCTD21	MIMAT0000072	0.494638	hsa-miR-18a-5p	3	0.761049	0.275441	0.0696568	0.838007	0.86272	0.347739	0.0537369	0.989488	0.046205	0.173197	0.954052
EMP3	MIMAT0004657	0.49251	hsa-miR-200c-5p	3	0.305821	0.357402	0.00353689	0.248744	0.00158748	0.499941	0.622481	0.336333	0.0265844	0.791029	0.436678
FGL2	MIMAT0000617	0.48771	hsa-miR-200c-3p	3	0.967133	0.963606	0.953449	0.217693	0.0891481	0.0953115	0.750048	0.69131	0.0759732	0.70043	0.910001
THAP9	MIMAT0000280	0.487252	hsa-miR-223-3p	3	0.938432	0.390191	0.672678	0.0232224	0.385549	0.0072647	0.174664	0.0339779	0.59465	0.494038	0.234297
INMT	MIMAT0000455	0.484994	hsa-miR-185-5p	3	0.958719	0.333202	0.412679	0.488652	0.00387487	0.0533148	0.0856842	0.729301	0.488281	0.374011	0.16437
PLXND1	MIMAT0004598	0.484171	hsa-miR-141-5p	3	0.453984	0.206016	0.525686	0.708899	0.0447521	0.176573	0.472986	0.0857373	0.00424525	0.558819	0.249259
RPAIN	MIMAT0000077	0.48217	hsa-miR-22-3p	3	0.924987	0.80832	0.366966	0.218734	0.0176926	0.141532	0.210433	0.0643881	0.0509703	0.740393	0.754252
NCOA1	MIMAT0004494	0.480997	hsa-miR-21-3p	3	0.566567	0.874588	0.00331142	0.133655	0.0885123	0.908058	0.387286	0.903438	0.0265844	0.19994	0.426568
ADHFE1	MIMAT0004494	0.477511	hsa-miR-21-3p	3	0.403567	0.257725	0.18049	0.570686	0.00316125	0.924278	0.40261	0.0570464	0.638312	0.262739	0.0397055
COL12A1	MIMAT0000222	0.476213	hsa-miR-192-5p	3	0.795287	0.0600303	0.769712	0.0166448	0.289097	0.42651	0.399061	0.330645	0.371681	0.0991559	0.349966
COL16A1	MIMAT0000759	0.474666	hsa-miR-148b-3p	3	0.676251	0.936918	0.546386	0.0852745	0.00118143	0.679049	0.0685843	0.811355	0.733313	0.621569	0.560756
COL5A1	MIMAT0002888	0.467713	hsa-miR-532-5p	3	0.567118	0.287049	0.984558	0.0459816	0.0573459	0.50281	0.164772	0.786594	0.0265844	0.282525	0.602586
CLIC1	MIMAT0000752	0.464416	hsa-miR-328-3p	3	0.0170065	0.240791	0.57625	0.959517	0.0218413	0.380088	0.566928	0.0443225	0.438137	0.405575	0.915522
ZFYVE28	MIMAT0004680	0.461961	hsa-miR-130b-5p	3	0.693482	0.085504	0.089957	0.155522	0.516995	0.543633	0.96551	0.553248	0.702342	0.035104	0.325848
CRTAP	MIMAT0004553	0.461187	hsa-miR-7-1-3p	3	0.739971	0.29344	0.0590884	0.613246	0.774151	0.0855757	0.676894	0.0737425	0.59465	0.657897	0.886462
APPL2	MIMAT0004495	0.458639	hsa-miR-22-5p	3	0.690233	0.0759439	0.10848	0.255016	0.0117592	0.363481	0.567214	0.0831562	0.193651	0.669929	0.116465
COL1A2	MIMAT0004571	0.455053	hsa-miR-200b-5p	3	0.606945	0.519643	0.817332	0.0608426	0.0731854	0.610286	0.29981	0.873901	0.0265844	0.909101	0.467626
COL5A1	MIMAT0001536	0.454679	hsa-miR-429	3	0.567118	0.287049	0.984558	0.0459816	0.0573459	0.50281	0.164772	0.786594	0.0265844	0.282525	0.602586
MXRA8	MIMAT0000104	0.454618	hsa-miR-107	3	0.915548	0.559013	0.894003	0.05362	0.0749269	0.262122	0.259954	0.82568	0.227301	0.024099	0.487065
SOX18	MIMAT0000259	0.454401	hsa-miR-182-5p	3	0.824902	0.0971303	0.153796	0.0999233	0.218002	0.878803	0.000988372	0.840734	0.638312	0.878109	0.745846
EMP3	MIMAT0000432	0.45239	hsa-miR-141-3p	3	0.305821	0.357402	0.00353689	0.248744	0.00158748	0.499941	0.622481	0.336333	0.0265844	0.791029	0.436678
FYCO1	MIMAT0000070	0.449625	hsa-miR-17-5p	3	0.833624	0.553999	0.0759604	0.389952	2.00347e-06	0.393422	0.22563	0.671759	0.0732542	0.362027	0.203104
CRY2	MIMAT0004569	0.448107	hsa-miR-222-5p	3	0.27866	0.0151355	0.397718	0.201416	0.0803162	0.042388	0.555442	0.688945	0.292083	0.937678	0.490399
DCAF7	MIMAT0004495	0.445598	hsa-miR-22-5p	3	0.875715	0.366646	0.424433	0.435862	0.0848272	0.455415	0.993006	0.781002	0.0846531	0.664566	0.091121
ZNF566	MIMAT0000280	0.441954	hsa-miR-223-3p	3	0.00205196	0.261387	0.695467	0.0322809	0.113427	0.211646	0.315032	0.147512	0.371681	0.692319	0.0542303
TRIM22	MIMAT0004680	0.440744	hsa-miR-130b-5p	3	0.52133	0.497147	0.757008	0.649723	0.068655	0.0774421	0.0526663	0.19456	0.111884	0.782348	0.696144
TGFBI	MIMAT0000245	0.437901	hsa-miR-30d-5p	3	0.0851784	0.661227	0.0193236	0.200462	0.0952987	0.608903	0.823146	0.77168	0.925372	0.483272	0.258552
SERPINH1	MIMAT0000759	0.434684	hsa-miR-148b-3p	3	0.972262	0.298382	0.0625525	0.361173	0.0174321	0.326743	0.990131	0.916095	0.0265844	0.432313	0.864271
NLRC4	MIMAT0000617	0.434673	hsa-miR-200c-3p	3	0.136619	0.870351	0.474865	0.884868	0.0244729	0.286274	0.0459823	0.0938291	0.488281	0.338023	0.142441
COL5A1	MIMAT0000081	0.434546	hsa-miR-25-3p	3	0.567118	0.287049	0.984558	0.0459816	0.0573459	0.50281	0.164772	0.786594	0.0265844	0.282525	0.602586
CNRIP1	MIMAT0001340	0.432321	hsa-miR-423-3p	3	0.838222	0.0789393	0.28778	0.77635	0.00446371	0.692284	0.040455	0.8557	0.925372	0.806476	0.111573
NLRC4	MIMAT0000432	0.431538	hsa-miR-141-3p	3	0.136619	0.870351	0.474865	0.884868	0.0244729	0.286274	0.0459823	0.0938291	0.488281	0.338023	0.142441
MAML3	MIMAT0004494	0.431198	hsa-miR-21-3p	3	0.207844	0.00428325	0.0911989	0.320762	0.92988	0.716221	0.464333	0.357748	0.799845	0.902198	0.00881149
PGM5	MIMAT0000432	0.430363	hsa-miR-141-3p	3	0.710001	0.337531	0.668526	0.351884	0.383171	0.0473256	0.0940693	0.397045	0.0136169	0.856248	0.685264
SYNE1	MIMAT0000261	0.42652	hsa-miR-183-5p	3	0.270085	0.282839	0.625371	0.819583	0.915941	0.00941457	0.337911	0.169603	0.0136169	0.0649639	0.839641
DHTKD1	MIMAT0001621	0.425039	hsa-miR-369-5p	3	0.233047	0.0986856	0.695502	0.251432	1.98543e-05	0.430594	0.408354	0.739896	0.0265844	0.487318	0.271799
FGL2	MIMAT0004598	0.423251	hsa-miR-141-5p	3	0.967133	0.963606	0.953449	0.217693	0.0891481	0.0953115	0.750048	0.69131	0.0759732	0.70043	0.910001
COL8A2	MIMAT0005825	0.422156	hsa-miR-1180-3p	3	0.446861	0.41129	0.0627577	0.478592	0.0544036	0.0975223	0.794234	0.558243	0.66106	0.424355	0.835229
RAB3IL1	MIMAT0004489	0.41434	hsa-miR-16-1-3p	3	0.841952	0.99788	0.228176	0.940264	0.00783997	0.651013	0.327501	0.0655013	0.826547	0.129735	0.0752085
MARVELD1	MIMAT0001620	0.412958	hsa-miR-200a-5p	3	0.286293	0.551393	0.224658	0.928927	0.00547428	0.00797306	0.930719	0.114358	0.543686	0.0587448	0.270635
LOC388692	MIMAT0002871	0.40982	hsa-miR-500a-3p	3	0.521577	0.0794745	0.168668	0.424045	0.781241	0.00801523	0.599972	0.0570776	0.638312	0.815197	0.72999
ARHGAP18	MIMAT0000417	0.408003	hsa-miR-15b-5p	3	0.0397156	0.192341	0.109352	0.928666	0.0414924	0.359955	0.180972	0.679305	0.438137	0.190602	0.0314085
C1QTNF7	MIMAT0004946	0.407277	hsa-miR-744-3p	3	0.998556	0.795151	0.741194	0.891006	0.451461	0.0184748	0.0105635	0.183285	0.178699	0.0016629	0.332731
EHD2	MIMAT0000081	0.405939	hsa-miR-25-3p	3	0.0449071	0.757637	0.082019	0.736199	0.0473728	0.467072	0.783484	0.85094	0.895518	0.144102	0.427773
GLTSCR2	MIMAT0004678	0.405493	hsa-miR-99b-3p	3	0.944024	0.0654695	0.0777289	0.406086	0.0145864	0.665004	0.386454	0.440963	0.151921	0.148141	0.265243
TACC1	MIMAT0000691	0.403736	hsa-miR-130b-3p	3	0.863881	0.884426	0.308929	0.00327029	0.866103	0.198898	0.674262	0.772741	0.0216047	0.437227	0.0672706
EFEMP2	MIMAT0002888	0.402519	hsa-miR-532-5p	3	0.759321	0.403496	0.775347	0.0584044	0.000265192	0.0778417	0.558135	0.702244	0.867401	0.733076	0.810554
AOX1	MIMAT0000432	0.402021	hsa-miR-141-3p	3	0.403081	0.882072	0.926795	0.120979	0.016839	0.420742	0.645083	0.0840456	0.0265844	0.953973	0.602367
PGM5	MIMAT0004586	0.401311	hsa-miR-15b-3p	3	0.710001	0.337531	0.668526	0.351884	0.383171	0.0473256	0.0940693	0.397045	0.0136169	0.856248	0.685264
EHD2	MIMAT0004946	0.399809	hsa-miR-744-3p	3	0.0449071	0.757637	0.082019	0.736199	0.0473728	0.467072	0.783484	0.85094	0.895518	0.144102	0.427773
ELK3	MIMAT0000091	0.397239	hsa-miR-33a-5p	3	0.0768732	0.232904	0.354068	0.0890793	0.285814	0.0148754	0.325216	0.188143	0.371681	0.966589	0.718622
GPRIN3	MIMAT0005900	0.39723	hsa-miR-1248	3	0.901511	0.993628	0.983205	0.199254	0.0780726	0.037996	0.997632	0.0221706	0.330584	0.390038	0.11159
PDPN	MIMAT0000432	0.395733	hsa-miR-141-3p	3	0.184833	0.472002	0.00868472	0.313988	0.0328491	0.569152	0.131788	0.689889	0.925372	0.980266	0.0258268
CRTAP	MIMAT0004571	0.394794	hsa-miR-200b-5p	3	0.739971	0.29344	0.0590884	0.613246	0.774151	0.0855757	0.676894	0.0737425	0.59465	0.657897	0.886462
DSEL	MIMAT0000617	0.393203	hsa-miR-200c-3p	3	0.0354598	0.85171	0.0782284	0.0235356	0.630905	0.16902	0.164092	0.871277	0.965939	0.997627	0.444573
PDLIM7	MIMAT0000759	0.39229	hsa-miR-148b-3p	3	0.665207	0.377994	0.267455	0.110941	0.420539	0.0517137	0.318796	0.0778724	0.00424525	0.459409	0.663864
CPEB4	MIMAT0004491	0.391706	hsa-miR-19b-1-5p	3	0.832267	0.365811	0.405337	0.626244	0.788387	0.402842	0.875359	0.0887722	0.0732542	0.0795319	0.153187
ST6GALNAC6	MIMAT0005951	0.390319	hsa-miR-1307-3p	3	0.705112	0.944097	0.887021	0.0627429	0.785724	0.00134265	0.0420833	0.700957	0.521232	0.561643	0.497277
CDKN2AIP	MIMAT0000077	0.382206	hsa-miR-22-3p	3	0.46054	0.0240203	0.325657	0.506281	0.961897	0.261273	0.74126	0.000106675	0.830548	0.793538	0.0122528
MAPK6	MIMAT0000087	0.380099	hsa-miR-30a-5p	3	0.168481	0.855272	0.484206	0.66091	0.0929454	0.000198239	0.305793	0.555355	0.0846531	0.532135	0.855368
LYL1	MIMAT0000617	0.379619	hsa-miR-200c-3p	3	0.783195	0.520842	0.443572	0.36644	0.750586	0.0103066	0.0874348	0.0591646	0.405053	0.307785	0.761262
SH3RF3	MIMAT0000093	0.379415	hsa-miR-93-5p	3	0.901457	0.0495415	0.568405	0.623906	0.0227642	0.716355	0.222839	0.641574	0.0846531	0.723268	0.148699
COL12A1	MIMAT0000460	0.379228	hsa-miR-194-5p	3	0.795287	0.0600303	0.769712	0.0166448	0.289097	0.42651	0.399061	0.330645	0.371681	0.0991559	0.349966
RAB3IL1	MIMAT0000259	0.376021	hsa-miR-182-5p	3	0.841952	0.99788	0.228176	0.940264	0.00783997	0.651013	0.327501	0.0655013	0.826547	0.129735	0.0752085
EHD2	MIMAT0001536	0.37186	hsa-miR-429	3	0.0449071	0.757637	0.082019	0.736199	0.0473728	0.467072	0.783484	0.85094	0.895518	0.144102	0.427773
KIAA0528	MIMAT0004497	0.360932	hsa-miR-24-2-5p	3	0.431761	0.436206	0.988301	0.512735	0.913143	0.865649	0.371834	0.0297365	0.227301	0.0754788	0.00545751
ZNF493	MIMAT0004497	0.3588	hsa-miR-24-2-5p	3	0.0850247	0.194954	0.73378	0.35016	0.325009	0.364223	0.638704	0.105093	0.0265844	0.901494	0.0818749
MMP14	MIMAT0001536	0.358394	hsa-miR-429	3	0.411119	0.1993	0.233745	0.0315968	0.0117161	0.065794	0.241897	0.170657	0.488281	0.17421	0.599978
HSPB7	MIMAT0004553	0.356631	hsa-miR-7-1-3p	3	0.488877	0.525018	0.276431	0.366681	0.00825832	0.073919	0.498337	0.67222	0.0265844	0.687897	0.548449
MAP4K4	MIMAT0000759	0.35337	hsa-miR-148b-3p	3	0.0263627	0.160198	0.963863	0.920502	0.00571891	0.0178006	0.825135	0.146711	0.919866	0.407555	0.420859
KCTD21	MIMAT0004680	0.352649	hsa-miR-130b-5p	3	0.761049	0.275441	0.0696568	0.838007	0.86272	0.347739	0.0537369	0.989488	0.046205	0.173197	0.954052
C1QTNF7	MIMAT0004586	0.350118	hsa-miR-15b-3p	3	0.998556	0.795151	0.741194	0.891006	0.451461	0.0184748	0.0105635	0.183285	0.178699	0.0016629	0.332731
BMP1	MIMAT0004657	0.349779	hsa-miR-200c-5p	3	0.479758	0.505499	0.0612957	0.23079	0.153216	0.881193	0.159656	0.504741	0.00424525	0.262802	0.00419222
STX12	MIMAT0000691	0.349742	hsa-miR-130b-3p	3	0.0138235	0.417013	0.582625	0.549089	0.0371928	0.251281	0.0582932	0.939604	0.133375	0.852078	0.483026
C1QTNF7	MIMAT0000069	0.345469	hsa-miR-16-5p	3	0.998556	0.795151	0.741194	0.891006	0.451461	0.0184748	0.0105635	0.183285	0.178699	0.0016629	0.332731
KIAA1524	MIMAT0004673	0.345227	hsa-miR-29c-5p	3	0.782299	0.110994	0.316284	0.304224	4.39677e-05	0.0548335	0.0579181	0.418851	0.227301	0.843037	0.910537
CRTAP	MIMAT0001620	0.344341	hsa-miR-200a-5p	3	0.739971	0.29344	0.0590884	0.613246	0.774151	0.0855757	0.676894	0.0737425	0.59465	0.657897	0.886462
ZNF253	MIMAT0000280	0.340411	hsa-miR-223-3p	3	0.0484214	0.476354	0.348079	0.167764	0.261493	0.130853	0.681991	0.140626	0.543686	0.0836056	0.0505255
COL8A1	MIMAT0000092	0.333935	hsa-miR-92a-3p	3	0.184083	0.0719987	0.253432	0.47739	0.00763326	0.919628	0.813847	0.892772	0.227301	0.046534	0.159667
IL2RA	MIMAT0000432	0.333148	hsa-miR-141-3p	3	0.557167	0.0467066	0.995439	0.039642	0.648634	0.260496	0.154251	0.262725	0.046205	0.657835	0.192376
INMT	MIMAT0004611	0.332908	hsa-miR-185-3p	3	0.958719	0.333202	0.412679	0.488652	0.00387487	0.0533148	0.0856842	0.729301	0.488281	0.374011	0.16437
RAB3IL1	MIMAT0000261	0.325966	hsa-miR-183-5p	3	0.841952	0.99788	0.228176	0.940264	0.00783997	0.651013	0.327501	0.0655013	0.826547	0.129735	0.0752085
CRY2	MIMAT0004698	0.325624	hsa-miR-135b-3p	3	0.27866	0.0151355	0.397718	0.201416	0.0803162	0.042388	0.555442	0.688945	0.292083	0.937678	0.490399
SGCA	MIMAT0004493	0.325275	hsa-miR-20a-3p	3	0.94382	0.436753	0.616009	0.68187	0.356497	0.271472	0.0584321	0.0914419	0.253582	0.26074	0.0852242
PGM5	MIMAT0004697	0.324712	hsa-miR-151a-5p	3	0.710001	0.337531	0.668526	0.351884	0.383171	0.0473256	0.0940693	0.397045	0.0136169	0.856248	0.685264
NICN1	MIMAT0004494	0.323596	hsa-miR-21-3p	3	0.842826	0.00825778	0.0434899	0.64414	0.282923	0.0741978	0.670953	0.483677	0.240602	0.416915	0.505385
ASPA	MIMAT0000267	0.322453	hsa-miR-210-3p	3	0.946379	0.552214	0.650245	0.00416986	0.0607188	0.293325	0.117755	0.594173	0.0509703	0.512905	0.79875
HAS2	MIMAT0000617	0.317393	hsa-miR-200c-3p	3	0.273526	0.490747	0.234917	0.0426947	0.155187	0.0610645	0.265877	0.111706	0.637414	0.0976312	0.94156
EFEMP2	MIMAT0000617	0.306304	hsa-miR-200c-3p	3	0.759321	0.403496	0.775347	0.0584044	0.000265192	0.0778417	0.558135	0.702244	0.867401	0.733076	0.810554
UTRN	MIMAT0005900	0.30436	hsa-miR-1248	3	0.950747	0.374646	0.199379	0.430237	0.943792	0.348529	0.198055	0.066063	0.0509703	0.00758285	0.495755
FCGR3A	MIMAT0000432	0.303962	hsa-miR-141-3p	3	0.167536	0.0681493	0.623472	0.90625	0.0948457	0.0639368	0.189348	0.296822	0.182861	0.66988	0.168118
CYLD	MIMAT0000091	0.302767	hsa-miR-33a-5p	3	0.686518	0.230939	0.974492	0.137357	0.0303731	0.946899	0.480269	0.26322	0.0265844	0.0912137	0.174395
DPP8	MIMAT0005900	0.299153	hsa-miR-1248	3	0.0272955	0.241692	0.990566	0.770204	0.449779	0.114904	0.136907	0.0480311	0.0732542	0.416298	0.545029
HERC6	MIMAT0004680	0.297418	hsa-miR-130b-5p	3	0.229734	0.479811	0.693281	0.609257	0.00215452	0.866379	0.602134	0.0721957	0.830548	0.183849	0.0924873
DCXR	MIMAT0004766	0.291979	hsa-miR-146b-3p	3	0.100712	0.558031	0.649691	0.788443	0.000100357	0.0191973	0.0465239	0.638741	0.345771	0.857821	0.637497
COL4A1	MIMAT0004657	0.290258	hsa-miR-200c-5p	3	0.227771	0.0182089	0.29867	0.369559	0.0313387	0.738035	0.621892	0.614222	0.945233	0.0188406	0.218096
CD63	MIMAT0000075	0.289665	hsa-miR-20a-5p	3	0.985105	0.0823278	0.00531552	0.260089	0.223732	0.0182556	0.867253	0.88534	0.521232	0.468974	0.948976
EAPP	MIMAT0000280	0.289328	hsa-miR-223-3p	3	0.449941	0.00492386	0.305305	0.621938	0.0275366	0.448492	0.565642	0.0218028	0.396267	0.133939	0.405368
ZNF428	MIMAT0004494	0.287151	hsa-miR-21-3p	3	0.125912	0.609319	0.685314	0.667626	0.963048	0.640727	0.824067	0.0750817	0.0509703	0.801923	0.0502544
SYNE1	MIMAT0000091	0.286987	hsa-miR-33a-5p	3	0.270085	0.282839	0.625371	0.819583	0.915941	0.00941457	0.337911	0.169603	0.0136169	0.0649639	0.839641
SPAG5	MIMAT0000087	0.286581	hsa-miR-30a-5p	3	0.537956	0.0991769	0.406675	0.560331	0.279552	0.026104	0.0226485	0.325535	0.227301	0.310019	0.431604
COL16A1	MIMAT0000070	0.28599	hsa-miR-17-5p	3	0.676251	0.936918	0.546386	0.0852745	0.00118143	0.679049	0.0685843	0.811355	0.733313	0.621569	0.560756
EEF1A1	MIMAT0000455	0.281269	hsa-miR-185-5p	3	0.464447	0.247882	0.546139	0.656335	1.03499e-08	0.889367	0.857491	0.00730129	0.365673	0.788969	0.00357976
SNRPN	MIMAT0004494	0.277229	hsa-miR-21-3p	3	0.630061	0.0404914	0.228944	0.836108	0.0830231	0.930574	0.513194	0.460123	0.0759732	0.942669	0.771303
SYNGR1	MIMAT0004494	0.276144	hsa-miR-21-3p	3	0.00929327	0.936418	0.958489	0.854471	0.164267	0.528427	0.842524	0.0719793	0.59465	0.0389243	0.923182
STX12	MIMAT0000688	0.27426	hsa-miR-301a-3p	3	0.0138235	0.417013	0.582625	0.549089	0.0371928	0.251281	0.0582932	0.939604	0.133375	0.852078	0.483026
WISP1	MIMAT0005825	0.272889	hsa-miR-1180-3p	3	0.495786	0.849194	0.494996	0.485783	0.000210038	0.625176	0.636344	0.0561615	0.227301	0.0890622	0.291177
PDIK1L	MIMAT0004495	0.271774	hsa-miR-22-5p	3	0.630897	0.877579	0.0722479	0.500213	0.813166	0.0468485	0.599973	0.12368	0.454256	0.977904	0.013831
COL8A2	MIMAT0001340	0.265685	hsa-miR-423-3p	3	0.446861	0.41129	0.0627577	0.478592	0.0544036	0.0975223	0.794234	0.558243	0.66106	0.424355	0.835229
GTF2IRD2	MIMAT0000252	0.264336	hsa-miR-7-5p	3	0.256041	0.0102707	0.751059	0.652927	0.151753	0.0485154	0.923223	0.0470665	0.240602	0.898406	0.831644
PGM5	MIMAT0000267	0.262008	hsa-miR-210-3p	3	0.710001	0.337531	0.668526	0.351884	0.383171	0.0473256	0.0940693	0.397045	0.0136169	0.856248	0.685264
ALG12	MIMAT0004501	0.261681	hsa-miR-27a-5p	3	0.171655	0.12632	0.417812	0.483951	0.0880793	0.429859	0.705693	0.000135194	0.371681	0.719038	0.0850921
AGPAT4	MIMAT0000100	0.260125	hsa-miR-29b-3p	3	0.976668	0.732597	0.0761946	0.0214665	0.949752	0.115535	0.995628	0.200483	0.799845	0.963611	0.0225952
PODNL1	MIMAT0000759	0.259587	hsa-miR-148b-3p	3	0.463972	0.490658	0.344827	0.00144424	1.49591e-05	0.174365	0.97062	0.767046	0.66106	0.0775662	0.299692
ZNF664	MIMAT0000280	0.259418	hsa-miR-223-3p	3	0.479101	0.211946	0.667762	0.339041	0.034616	0.268782	0.679141	0.105851	0.00672717	0.796462	0.0602314
DCAF7	MIMAT0004767	0.257119	hsa-miR-193b-5p	3	0.875715	0.366646	0.424433	0.435862	0.0848272	0.455415	0.993006	0.781002	0.0846531	0.664566	0.091121
PODNL1	MIMAT0002888	0.253603	hsa-miR-532-5p	3	0.463972	0.490658	0.344827	0.00144424	1.49591e-05	0.174365	0.97062	0.767046	0.66106	0.0775662	0.299692
COL5A1	MIMAT0001620	0.249445	hsa-miR-200a-5p	3	0.567118	0.287049	0.984558	0.0459816	0.0573459	0.50281	0.164772	0.786594	0.0265844	0.282525	0.602586
HERC6	MIMAT0000691	0.248265	hsa-miR-130b-3p	3	0.229734	0.479811	0.693281	0.609257	0.00215452	0.866379	0.602134	0.0721957	0.830548	0.183849	0.0924873
ETHE1	MIMAT0000104	0.245687	hsa-miR-107	3	0.972209	0.0497147	0.175664	0.971882	0.261939	0.0842383	0.111195	0.116548	0.227301	0.356427	0.00100007
COL1A2	MIMAT0001620	0.243328	hsa-miR-200a-5p	3	0.606945	0.519643	0.817332	0.0608426	0.0731854	0.610286	0.29981	0.873901	0.0265844	0.909101	0.467626
MARCH2	MIMAT0000075	0.243034	hsa-miR-20a-5p	3	0.904016	0.0638836	0.0825857	0.894462	0.446624	0.563789	0.00305681	0.316856	0.193651	0.930859	0.1641
MAMDC2	MIMAT0000091	0.242744	hsa-miR-33a-5p	3	0.833516	0.902842	0.619992	0.0656204	0.0598487	0.160075	0.0241425	0.459345	0.193651	0.862909	0.363926
CCDC69	MIMAT0004946	0.241597	hsa-miR-744-3p	3	0.557667	0.233945	0.742529	0.550485	0.0330492	0.0826317	0.0331872	0.510191	0.100464	0.103679	0.388075
HLA-DPA1	MIMAT0000691	0.235895	hsa-miR-130b-3p	3	0.867308	0.386655	0.924682	0.0691562	0.0191496	0.0552267	0.2628	0.912593	0.100464	0.200165	0.677416
ECM2	MIMAT0004697	0.233887	hsa-miR-151a-5p	3	0.426941	0.0845572	0.872841	0.218167	0.156778	0.985518	0.869199	0.0932458	0.345771	0.0652648	0.416204
RAB3IL1	MIMAT0000068	0.232953	hsa-miR-15a-5p	3	0.841952	0.99788	0.228176	0.940264	0.00783997	0.651013	0.327501	0.0655013	0.826547	0.129735	0.0752085
MXRA8	MIMAT0001620	0.232535	hsa-miR-200a-5p	3	0.915548	0.559013	0.894003	0.05362	0.0749269	0.262122	0.259954	0.82568	0.227301	0.024099	0.487065
UBE3A	MIMAT0004495	0.231472	hsa-miR-22-5p	3	0.509078	0.366349	0.254206	0.514235	0.0948823	0.908733	0.738915	0.0110833	0.0265844	0.337613	0.814786
COL3A1	MIMAT0000244	0.22878	hsa-miR-30c-5p	3	0.877071	0.408575	0.752465	0.302426	0.0470485	0.903642	0.0847463	0.838626	0.0265844	0.217291	0.29863
ALDH9A1	MIMAT0000691	0.227733	hsa-miR-130b-3p	3	0.514944	0.601392	0.0301753	0.487471	0.0228401	0.733686	0.35021	0.339528	0.713743	0.914492	0.0105939
MARVELD1	MIMAT0001536	0.226162	hsa-miR-429	3	0.286293	0.551393	0.224658	0.928927	0.00547428	0.00797306	0.930719	0.114358	0.543686	0.0587448	0.270635
EHD2	MIMAT0000075	0.225085	hsa-miR-20a-5p	3	0.0449071	0.757637	0.082019	0.736199	0.0473728	0.467072	0.783484	0.85094	0.895518	0.144102	0.427773
ARHGAP11A	MIMAT0000087	0.223	hsa-miR-30a-5p	3	0.108224	0.831402	0.284956	0.204747	0.0139488	0.0527124	0.0888461	0.779287	0.449147	0.27504	0.706015
CXorf21	MIMAT0000432	0.221859	hsa-miR-141-3p	3	0.935097	0.905489	0.992773	0.808705	0.141772	0.0117053	0.0405934	0.825509	0.799845	0.0806224	0.160369
PODNL1	MIMAT0000092	0.221819	hsa-miR-92a-3p	3	0.463972	0.490658	0.344827	0.00144424	1.49591e-05	0.174365	0.97062	0.767046	0.66106	0.0775662	0.299692
ITM2B	MIMAT0005825	0.220938	hsa-miR-1180-3p	3	0.714717	0.676772	0.153571	0.00192248	0.929169	0.110087	0.641079	0.0313803	0.253582	0.0625539	0.801867
SERPINH1	MIMAT0000617	0.218676	hsa-miR-200c-3p	3	0.972262	0.298382	0.0625525	0.361173	0.0174321	0.326743	0.990131	0.916095	0.0265844	0.432313	0.864271
MPP1	MIMAT0001536	0.216858	hsa-miR-429	3	0.57542	0.0820375	0.924466	0.0823013	0.263563	0.322986	0.090277	0.445811	0.46108	0.763949	0.546108
GCOM1	MIMAT0000691	0.215858	hsa-miR-130b-3p	3	0.432338	0.449236	0.778549	0.0939746	0.166708	0.881712	0.870299	0.722135	0.0759732	0.994584	0.080584
VSIG4	MIMAT0000617	0.215583	hsa-miR-200c-3p	3	0.618011	0.223674	0.0991468	0.503708	0.558627	0.606289	0.029716	0.106127	0.182861	0.751557	0.0649975
COL4A1	MIMAT0000617	0.214803	hsa-miR-200c-3p	3	0.227771	0.0182089	0.29867	0.369559	0.0313387	0.738035	0.621892	0.614222	0.945233	0.0188406	0.218096
C1QTNF1	MIMAT0000318	0.21221	hsa-miR-200b-3p	3	0.252404	0.801999	0.777786	0.146635	0.0433853	0.0657708	0.405531	0.584271	0.637414	0.56817	0.00738816
S100A11	MIMAT0000081	0.21146	hsa-miR-25-3p	3	0.623315	0.253137	0.440431	0.0654509	0.0657055	0.595094	0.798874	0.0406743	0.438137	0.297956	0.814336
RBMS2	MIMAT0000691	0.210974	hsa-miR-130b-3p	3	0.404489	0.722754	0.0652724	0.891743	0.0384441	0.875159	0.839277	0.225563	0.0265844	0.238858	0.601954
SLC16A3	MIMAT0000104	0.20948	hsa-miR-107	3	0.0032286	0.059863	0.16748	0.368388	0.55146	0.149349	0.0217389	0.103271	0.543686	0.590264	0.445712
PLD1	MIMAT0004697	0.206626	hsa-miR-151a-5p	3	0.0287382	0.642083	0.168592	0.16349	0.0125624	0.105891	0.349931	0.185888	0.0759732	0.988645	0.206127
CENPW	MIMAT0004673	0.20612	hsa-miR-29c-5p	3	0.930612	0.522018	0.600536	0.00909213	0.740518	0.0451987	0.207556	0.829984	0.0216047	0.774863	0.545755
PTK7	MIMAT0000759	0.203462	hsa-miR-148b-3p	3	0.943992	0.782824	0.0557084	0.200923	0.641382	0.00138695	0.628321	0.721941	0.00424525	0.545018	0.459628
PDE2A	MIMAT0000759	0.201216	hsa-miR-148b-3p	3	0.848643	0.81278	0.891183	0.100116	0.00246935	0.418468	0.168692	0.560284	0.0216047	0.0486322	0.138408
CTHRC1	MIMAT0000244	0.200842	hsa-miR-30c-5p	3	0.792796	0.655729	0.803128	0.0844614	0.164848	0.686533	0.38318	0.0839043	0.0136169	0.36449	0.717416
EPC2	MIMAT0004495	0.940988	hsa-miR-22-5p	2	0.0122201	0.404426	0.115424	0.431801	0.626912	0.272813	0.106457	0.183211	0.0509703	0.41014	0.431307
PTRF	MIMAT0000759	0.934132	hsa-miR-148b-3p	2	0.232331	0.557598	0.0449367	0.0575138	0.130748	0.436397	0.453788	0.934997	0.66106	0.308238	0.963639
TXNDC16	MIMAT0004495	0.893846	hsa-miR-22-5p	2	0.320196	0.823362	0.960532	0.27711	0.0896787	0.162099	0.309142	0.508233	0.0732542	0.899364	0.149624
HNRNPA1	MIMAT0000077	0.873486	hsa-miR-22-3p	2	0.443599	0.957411	0.559897	0.923778	4.36331e-07	0.138604	0.56348	0.132202	0.0732542	0.412173	0.639636
GPATCH8	MIMAT0004495	0.868985	hsa-miR-22-5p	2	0.201346	0.0810046	0.174372	0.307314	0.265834	0.882001	0.622351	0.643226	0.638312	0.133305	0.0677699
FAP	MIMAT0000759	0.863565	hsa-miR-148b-3p	2	0.41156	0.711216	0.323748	0.0279248	0.000150473	0.409022	0.757073	0.415793	0.227301	0.615282	0.768586
ZNF446	MIMAT0004501	0.85946	hsa-miR-27a-5p	2	0.00606845	0.493835	0.232893	0.803885	0.421653	0.936663	0.538819	0.202288	0.046205	0.88352	0.143992
ACVR2B	MIMAT0004495	0.856408	hsa-miR-22-5p	2	0.800037	0.406827	0.971012	0.555349	0.00400689	0.551429	0.538656	0.572415	0.0759732	0.883999	0.278377
ACVR2B	MIMAT0000077	0.816457	hsa-miR-22-3p	2	0.800037	0.406827	0.971012	0.555349	0.00400689	0.551429	0.538656	0.572415	0.0759732	0.883999	0.278377
PPM1D	MIMAT0004495	0.812559	hsa-miR-22-5p	2	0.888342	0.620699	0.25252	0.340802	0.971956	0.0680564	0.927699	0.29201	0.0759732	0.859245	0.977347
ZNF507	MIMAT0004495	0.808539	hsa-miR-22-5p	2	0.889641	0.991758	0.239046	0.226881	0.22559	0.104002	0.00126833	0.00127001	0.826547	0.352372	0.544486
RPRD2	MIMAT0004495	0.807787	hsa-miR-22-5p	2	0.375172	0.748685	0.479148	0.286187	0.0758055	0.519555	0.137069	0.966636	0.799845	0.953916	0.0139336
HLF	MIMAT0004494	0.791145	hsa-miR-21-3p	2	0.444413	0.528434	0.192935	0.0405355	0.444546	0.0103235	0.413909	0.950125	0.438137	0.972161	0.720657
LRRC59	MIMAT0004513	0.784918	hsa-miR-101-5p	2	0.103938	0.7503	0.00240589	0.450273	0.742519	0.0683889	0.153354	0.348786	0.267642	0.171742	0.693567
PTRF	MIMAT0001536	0.778437	hsa-miR-429	2	0.232331	0.557598	0.0449367	0.0575138	0.130748	0.436397	0.453788	0.934997	0.66106	0.308238	0.963639
GPR85	MIMAT0004598	0.765435	hsa-miR-141-5p	2	0.514316	0.302914	0.482682	0.441759	0.0552432	0.724327	0.663802	0.00456669	0.713743	0.614613	0.119894
ZNF540	MIMAT0004494	0.761421	hsa-miR-21-3p	2	0.00126212	0.40695	0.933506	0.600411	0.939574	0.093042	0.589536	0.852103	0.345771	0.276776	0.806944
CALD1	MIMAT0000617	0.755335	hsa-miR-200c-3p	2	0.446047	0.0913888	0.504792	0.888645	0.0100976	0.993003	0.173357	0.8207	0.371681	0.64887	0.460172
PTRF	MIMAT0000318	0.755235	hsa-miR-200b-3p	2	0.232331	0.557598	0.0449367	0.0575138	0.130748	0.436397	0.453788	0.934997	0.66106	0.308238	0.963639
CALD1	MIMAT0004598	0.743861	hsa-miR-141-5p	2	0.446047	0.0913888	0.504792	0.888645	0.0100976	0.993003	0.173357	0.8207	0.371681	0.64887	0.460172
PTAR1	MIMAT0004495	0.735676	hsa-miR-22-5p	2	0.116956	0.124666	0.9225	0.402007	0.000197726	0.342257	0.78748	0.0951656	0.675672	0.267905	0.805065
BEND6	MIMAT0000318	0.734014	hsa-miR-200b-3p	2	0.923582	0.0330021	0.748994	0.0189919	0.242504	0.279046	0.409559	0.415132	0.438137	0.727703	0.963342
UBE2QL1	MIMAT0000617	0.731763	hsa-miR-200c-3p	2	0.804891	0.912441	0.991431	0.000351448	0.0541106	0.764475	0.599911	0.953519	0.350764	0.849741	0.589545
TIMP3	MIMAT0004586	0.729863	hsa-miR-15b-3p	2	0.30474	0.146669	0.332751	0.0410987	0.00506549	0.800196	0.52132	0.866831	0.702342	0.650343	0.665314
UBXN7	MIMAT0004495	0.722308	hsa-miR-22-5p	2	0.531509	0.0215979	0.857399	0.781597	0.557214	0.0178694	0.659867	0.745404	0.59465	0.51897	0.783754
LRRC59	MIMAT0000099	0.720806	hsa-miR-101-3p	2	0.103938	0.7503	0.00240589	0.450273	0.742519	0.0683889	0.153354	0.348786	0.267642	0.171742	0.693567
SULF2	MIMAT0004551	0.71877	hsa-miR-30d-3p	2	0.131575	0.0592589	0.833658	0.210851	1.62917e-05	0.395314	0.830382	0.579808	0.826547	0.931469	0.413912
KLHL23	MIMAT0004495	0.714002	hsa-miR-22-5p	2	0.60864	0.836608	0.455345	0.736296	0.14804	0.64239	0.161888	0.555096	0.0732542	0.0547397	0.9635
CALD1	MIMAT0000432	0.707092	hsa-miR-141-3p	2	0.446047	0.0913888	0.504792	0.888645	0.0100976	0.993003	0.173357	0.8207	0.371681	0.64887	0.460172
ZNF385D	MIMAT0004657	0.706954	hsa-miR-200c-5p	2	0.705569	0.377179	0.807472	0.0990318	0.0137671	0.283345	0.263006	0.361753	0.637414	0.999948	0.191253
PMEPA1	MIMAT0000762	0.706356	hsa-miR-324-3p	2	0.144085	0.158787	0.477395	0.443572	0.0310276	0.0682615	0.650772	0.998917	0.66106	0.682424	0.618143
CALD1	MIMAT0000261	0.705716	hsa-miR-183-5p	2	0.446047	0.0913888	0.504792	0.888645	0.0100976	0.993003	0.173357	0.8207	0.371681	0.64887	0.460172
BRWD3	MIMAT0004495	0.702502	hsa-miR-22-5p	2	0.887377	0.1655	0.705025	0.576957	0.36738	0.0361331	0.894959	0.362186	0.509642	0.0753478	0.423084
CNOT1	MIMAT0004495	0.700871	hsa-miR-22-5p	2	0.384151	0.630705	0.538409	0.453551	0.0511198	0.0226002	0.405236	0.617685	0.267029	0.72995	0.710589
AKAP12	MIMAT0000432	0.699924	hsa-miR-141-3p	2	0.964493	0.0930572	0.499869	0.460627	0.94105	0.00653379	0.513863	0.527349	0.121231	0.163645	0.385129
EIF4B	MIMAT0004495	0.694231	hsa-miR-22-5p	2	0.130034	0.663629	0.691738	0.711727	2.89699e-09	0.260144	0.143958	0.0553543	0.702342	0.645519	0.503006
CALD1	MIMAT0000692	0.690711	hsa-miR-30e-5p	2	0.446047	0.0913888	0.504792	0.888645	0.0100976	0.993003	0.173357	0.8207	0.371681	0.64887	0.460172
PBXIP1	MIMAT0004494	0.690324	hsa-miR-21-3p	2	0.538593	0.162128	0.683863	0.522739	0.621983	0.00473658	0.326386	0.819128	0.345771	0.0254624	0.991344
HGF	MIMAT0000432	0.690158	hsa-miR-141-3p	2	0.704199	0.464219	0.0737066	0.744718	0.0290471	0.398852	0.410211	0.751478	0.895518	0.197594	0.917795
PIK3R6	MIMAT0000617	0.689876	hsa-miR-200c-3p	2	0.81345	0.314343	0.553028	0.771893	0.17528	0.955312	0.0994387	0.108309	0.925372	0.182085	0.0548489
AEBP1	MIMAT0000617	0.689191	hsa-miR-200c-3p	2	0.904402	0.752968	0.822759	0.0265539	0.0404445	0.994989	0.753964	0.227922	0.713743	0.89843	0.529866
IREB2	MIMAT0004495	0.687876	hsa-miR-22-5p	2	0.962632	0.0126986	0.706208	0.816116	0.263249	0.00575876	0.438492	0.584731	0.438137	0.421796	0.860471
PBXIP1	MIMAT0004507	0.68744	hsa-miR-92a-1-5p	2	0.538593	0.162128	0.683863	0.522739	0.621983	0.00473658	0.326386	0.819128	0.345771	0.0254624	0.991344
SYNRG	MIMAT0000080	0.682831	hsa-miR-24-3p	2	0.07294	0.661257	0.385254	0.870522	0.0507849	0.958299	0.132756	0.342151	0.66106	0.35761	0.129815
WDR48	MIMAT0004495	0.680486	hsa-miR-22-5p	2	0.734817	0.0621434	0.0510851	0.862201	0.779114	0.359258	0.302558	0.220922	0.70466	0.964567	0.766123
KCTD11	MIMAT0004507	0.67579	hsa-miR-92a-1-5p	2	0.0013504	0.535249	0.447837	0.762344	0.0774358	0.526822	0.111799	0.369981	0.855462	0.911508	0.990344
SNX11	MIMAT0000092	0.671421	hsa-miR-92a-3p	2	0.890396	0.1811	0.793359	0.113982	0.596775	0.483829	0.276828	0.0391131	0.227301	0.764359	0.0428133
POU2F2	MIMAT0000617	0.667129	hsa-miR-200c-3p	2	0.833195	0.566152	0.251882	0.317268	0.259912	0.236691	0.0600765	0.150396	0.123095	0.0434372	0.29521
SNAI2	MIMAT0000244	0.662896	hsa-miR-30c-5p	2	0.605669	0.833303	0.148887	0.520499	0.00916956	0.816014	0.412966	0.0178194	0.488281	0.285068	0.476609
RALGAPA1	MIMAT0000076	0.661635	hsa-miR-21-5p	2	0.564766	0.585782	0.259008	0.360538	0.0600272	0.229443	0.647534	0.0234208	0.227301	0.568851	0.793564
PRICKLE2	MIMAT0000691	0.660981	hsa-miR-130b-3p	2	0.652749	0.149414	0.75274	0.875789	0.8468	0.339503	0.487806	0.424186	0.0759732	0.0188759	0.644048
PTRF	MIMAT0001620	0.660824	hsa-miR-200a-5p	2	0.232331	0.557598	0.0449367	0.0575138	0.130748	0.436397	0.453788	0.934997	0.66106	0.308238	0.963639
SHPRH	MIMAT0004495	0.660715	hsa-miR-22-5p	2	0.850616	0.821712	0.0714469	0.693016	0.337607	0.399759	0.638658	0.00566313	0.625284	0.430146	0.911661
AXL	MIMAT0000070	0.660309	hsa-miR-17-5p	2	0.562628	0.83065	0.0532495	0.758063	0.0736144	0.689488	0.388084	0.23135	0.488281	0.124228	0.195876
CSGALNACT2	MIMAT0004598	0.65316	hsa-miR-141-5p	2	0.773401	0.598883	0.0635451	0.194476	0.533624	0.3023	0.968169	0.0885515	0.895518	0.832397	0.697853
TRANK1	MIMAT0000104	0.650192	hsa-miR-107	2	0.313299	0.673733	0.772486	0.528609	0.000291487	0.744085	0.79708	0.595744	0.0846531	0.370066	0.739274
CALCOCO1	MIMAT0018101	0.649716	hsa-miR-3677-3p	2	0.0729608	0.749994	0.744609	0.588266	0.0406084	0.693407	0.887226	0.358812	0.487355	0.282324	0.971587
ZNF397	MIMAT0004495	0.649494	hsa-miR-22-5p	2	0.365702	0.987547	0.0907384	0.675504	0.998904	0.605643	0.537117	0.042136	0.409668	0.416332	0.840733
MAGI2	MIMAT0004494	0.64716	hsa-miR-21-3p	2	0.0507326	0.138412	0.452374	0.593547	0.480759	0.0502112	0.230675	0.610739	0.438137	0.51221	0.401332
POGZ	MIMAT0004495	0.646785	hsa-miR-22-5p	2	0.026696	0.198487	0.708077	0.536662	0.398207	0.953146	0.309523	0.774658	0.638312	0.62115	0.0962835
ZNF510	MIMAT0004495	0.642125	hsa-miR-22-5p	2	0.655568	0.844183	0.883899	0.467083	0.303125	0.392842	0.512504	0.0220664	0.997068	0.1067	0.000254874
SLC16A4	MIMAT0000091	0.630064	hsa-miR-33a-5p	2	0.863106	0.885851	0.400145	0.388571	0.00731724	0.0407826	0.753288	0.819931	0.186525	0.301213	0.427385
BEND6	MIMAT0001620	0.625165	hsa-miR-200a-5p	2	0.923582	0.0330021	0.748994	0.0189919	0.242504	0.279046	0.409559	0.415132	0.438137	0.727703	0.963342
HOPX	MIMAT0005825	0.622691	hsa-miR-1180-3p	2	0.607241	0.441226	0.936345	0.362125	0.121621	0.00282763	0.00148407	0.78563	0.59465	0.559667	0.230924
HRH1	MIMAT0000104	0.619525	hsa-miR-107	2	0.430311	0.210481	0.476042	0.638459	0.00682304	0.852956	0.208037	0.640127	0.713743	0.0937174	0.582054
SMARCAD1	MIMAT0004495	0.619204	hsa-miR-22-5p	2	0.948482	0.336401	0.832953	0.642578	0.488608	0.128694	0.759705	0.0213754	0.449147	0.877846	0.0621962
FNDC3A	MIMAT0000072	0.617223	hsa-miR-18a-5p	2	0.990303	0.407671	0.00859505	0.103167	0.893646	0.577846	0.424142	0.335123	0.0216047	0.688678	0.559605
LOX	MIMAT0000617	0.616423	hsa-miR-200c-3p	2	0.17659	0.0245932	0.676085	0.599509	0.0449672	0.183491	0.516934	0.146703	0.543686	0.923934	0.528809
FANK1	MIMAT0004810	0.613797	hsa-miR-629-5p	2	0.943154	0.0460592	0.31892	0.54832	0.466564	0.828683	0.330092	0.744821	0.0509703	0.167142	0.212684
AXL	MIMAT0000074	0.611589	hsa-miR-19b-3p	2	0.562628	0.83065	0.0532495	0.758063	0.0736144	0.689488	0.388084	0.23135	0.488281	0.124228	0.195876
PMEPA1	MIMAT0002888	0.610495	hsa-miR-532-5p	2	0.144085	0.158787	0.477395	0.443572	0.0310276	0.0682615	0.650772	0.998917	0.66106	0.682424	0.618143
SNAI2	MIMAT0000222	0.608389	hsa-miR-192-5p	2	0.605669	0.833303	0.148887	0.520499	0.00916956	0.816014	0.412966	0.0178194	0.488281	0.285068	0.476609
COL5A3	MIMAT0000617	0.608229	hsa-miR-200c-3p	2	0.367729	0.218371	0.758315	0.446129	0.196896	0.976981	0.0512245	0.0973016	0.66106	0.896586	0.160076
SEPHS1	MIMAT0000681	0.607305	hsa-miR-29c-3p	2	0.997447	0.310755	0.520668	0.43504	0.00184014	0.282197	0.00673132	0.871257	0.227301	0.133937	0.607101
SERPINF1	MIMAT0000617	0.607094	hsa-miR-200c-3p	2	0.237477	0.859784	0.714607	0.0770296	0.000345693	0.834252	0.552319	0.509326	0.826547	0.38957	0.39085
UTP14C	MIMAT0004495	0.605655	hsa-miR-22-5p	2	0.361329	0.790356	0.670194	0.0220876	0.280243	0.710637	0.670474	0.428863	0.0509703	0.715568	0.268707
C1QC	MIMAT0000617	0.603462	hsa-miR-200c-3p	2	0.599204	0.165112	0.834847	0.904605	0.535346	0.391678	0.0934951	0.152304	0.454256	0.675585	0.0434926
GNS	MIMAT0000072	0.59946	hsa-miR-18a-5p	2	0.828585	0.241521	0.214004	0.945018	0.0893085	0.213665	0.232446	0.872111	0.0136169	0.793595	0.831781
RALGAPA1	MIMAT0002809	0.59625	hsa-miR-146b-5p	2	0.564766	0.585782	0.259008	0.360538	0.0600272	0.229443	0.647534	0.0234208	0.227301	0.568851	0.793564
LPP	MIMAT0000075	0.593607	hsa-miR-20a-5p	2	0.921349	0.644563	0.429332	0.550824	0.000513602	0.159524	0.37308	0.234312	0.0509703	0.457064	0.956771
LATS1	MIMAT0004495	0.586874	hsa-miR-22-5p	2	0.270469	0.250261	0.968569	0.568052	0.945983	0.861633	0.944287	0.000241695	0.111884	0.0386235	0.725414
EZH1	MIMAT0018101	0.581038	hsa-miR-3677-3p	2	0.0148247	0.138582	0.297187	0.943992	0.0342692	0.777193	0.785433	0.306556	0.227301	0.96235	0.367048
ZNF517	MIMAT0002809	0.580071	hsa-miR-146b-5p	2	0.00242966	0.116977	0.989654	0.447557	0.0329545	0.105126	0.974352	0.609002	0.151921	0.53544	0.566894
GIMAP8	MIMAT0000104	0.578985	hsa-miR-107	2	0.805599	0.980026	0.458355	0.0259751	0.391815	0.666625	0.125793	0.751401	0.0748102	0.457955	0.443848
SNAI2	MIMAT0000460	0.572217	hsa-miR-194-5p	2	0.605669	0.833303	0.148887	0.520499	0.00916956	0.816014	0.412966	0.0178194	0.488281	0.285068	0.476609
PKD2	MIMAT0000432	0.569897	hsa-miR-141-3p	2	0.870862	0.807367	0.216139	0.394582	0.0205335	0.499835	0.875144	0.220612	0.0759732	0.648458	0.510849
TIMP3	MIMAT0000104	0.567266	hsa-miR-107	2	0.30474	0.146669	0.332751	0.0410987	0.00506549	0.800196	0.52132	0.866831	0.702342	0.650343	0.665314
C1R	MIMAT0000104	0.567117	hsa-miR-107	2	0.631974	0.789148	0.560555	0.075425	0.00618106	0.503675	0.685771	0.385772	0.713743	0.11899	0.453479
FAP	MIMAT0000104	0.566331	hsa-miR-107	2	0.41156	0.711216	0.323748	0.0279248	0.000150473	0.409022	0.757073	0.415793	0.227301	0.615282	0.768586
ZNF385D	MIMAT0000617	0.566326	hsa-miR-200c-3p	2	0.705569	0.377179	0.807472	0.0990318	0.0137671	0.283345	0.263006	0.361753	0.637414	0.999948	0.191253
LAIR1	MIMAT0000104	0.564068	hsa-miR-107	2	0.698182	0.504487	0.691914	0.729343	0.0557844	0.357032	0.0389428	0.158657	0.405053	0.946034	0.145959
HECTD1	MIMAT0004495	0.561897	hsa-miR-22-5p	2	0.819981	0.0104429	0.736842	0.788397	0.172827	0.646733	0.297908	0.211266	0.0732542	0.725317	0.264228
ARPC2	MIMAT0000245	0.560572	hsa-miR-30d-5p	2	0.421592	0.67826	0.992846	0.490102	0.20809	0.95329	0.802307	0.000306987	0.543686	0.936696	0.00437322
HLA-DRB5	MIMAT0004946	0.557419	hsa-miR-744-3p	2	0.526546	0.867053	0.280001	0.0394116	0.104316	0.131205	0.355756	0.221923	0.221027	0.247911	0.0213609
BEND6	MIMAT0000682	0.55662	hsa-miR-200a-3p	2	0.923582	0.0330021	0.748994	0.0189919	0.242504	0.279046	0.409559	0.415132	0.438137	0.727703	0.963342
LOC148413	MIMAT0004501	0.556172	hsa-miR-27a-5p	2	0.00340884	0.601967	0.27312	0.0871695	0.18784	0.72446	0.49014	0.86529	0.151921	0.574114	0.508753
RABGAP1	MIMAT0004495	0.552394	hsa-miR-22-5p	2	0.196485	0.939003	0.843589	0.515288	0.0393904	0.971062	0.979755	0.266434	0.0759732	0.305814	0.720917
VPS13D	MIMAT0000691	0.552168	hsa-miR-130b-3p	2	0.000408751	0.574632	0.729469	0.324449	0.0451655	0.811929	0.380223	0.741219	0.841203	0.287189	0.79999
C6orf89	MIMAT0000072	0.550174	hsa-miR-18a-5p	2	0.411665	0.95339	0.939439	0.0658757	0.492292	0.471497	0.587624	0.166395	0.0265844	0.216189	0.299113
HSPB8	MIMAT0004507	0.548241	hsa-miR-92a-1-5p	2	0.651021	0.498105	0.075828	0.414996	0.679228	0.874287	0.1069	0.620592	0.0265844	0.464295	0.677494
UBL3	MIMAT0004586	0.546717	hsa-miR-15b-3p	2	0.336823	0.608992	0.0778235	0.193273	0.0349914	0.647664	0.68117	0.884968	0.625284	0.759577	0.754504
DPYSL2	MIMAT0004598	0.546234	hsa-miR-141-5p	2	0.767651	0.715608	0.483896	0.586478	0.403067	0.00307033	0.343059	0.49932	0.713743	0.0788555	0.698918
PDLIM5	MIMAT0003258	0.54434	hsa-miR-590-5p	2	0.230126	0.961002	0.990189	0.974937	0.06946	0.144847	0.944241	0.483977	0.345771	0.313464	0.0756073
CD248	MIMAT0001536	0.543401	hsa-miR-429	2	0.562282	0.329264	0.860261	0.63904	0.00737293	0.610541	0.100047	0.0797273	0.713743	0.331523	0.61476
ENTPD7	MIMAT0000420	0.536443	hsa-miR-30b-5p	2	0.971014	0.572822	0.972711	0.780869	0.546046	0.0239663	0.373513	0.227569	0.151921	0.218946	0.0740739
KLHDC1	MIMAT0000455	0.534599	hsa-miR-185-5p	2	0.467168	0.885939	0.454619	0.349783	0.780937	0.0152967	0.377043	0.06091	0.990191	0.136585	0.622766
KIAA1267	MIMAT0004495	0.532787	hsa-miR-22-5p	2	0.211299	0.0493973	0.618755	0.779147	0.29658	0.614599	0.903145	0.640581	0.543686	0.198567	0.0703375
ZNF385D	MIMAT0000432	0.53276	hsa-miR-141-3p	2	0.705569	0.377179	0.807472	0.0990318	0.0137671	0.283345	0.263006	0.361753	0.637414	0.999948	0.191253
TCEAL7	MIMAT0005951	0.531654	hsa-miR-1307-3p	2	0.629265	0.802622	0.378458	0.335313	0.902837	0.86178	0.175344	0.0627968	0.338227	0.361849	0.0154274
NCAPD2	MIMAT0004673	0.52918	hsa-miR-29c-5p	2	0.787251	0.251074	0.234424	0.167825	0.782974	0.00134197	0.00625007	0.159085	0.221027	0.358609	0.95431
LPP	MIMAT0000070	0.525672	hsa-miR-17-5p	2	0.921349	0.644563	0.429332	0.550824	0.000513602	0.159524	0.37308	0.234312	0.0509703	0.457064	0.956771
SNX33	MIMAT0000424	0.519844	hsa-miR-128-3p	2	0.742421	0.582007	0.814303	0.545061	0.0936024	0.362132	0.80668	0.443437	0.227301	0.644822	0.039898
RNASEL	MIMAT0000072	0.519258	hsa-miR-18a-5p	2	0.352083	0.699393	0.178905	0.993855	0.0478205	0.485742	0.560387	0.404428	0.488281	0.0975802	0.676602
HGSNAT	MIMAT0018083	0.518606	hsa-miR-3662	2	0.647945	0.862856	0.903518	0.648201	0.0680853	0.442712	0.312399	0.0283466	0.438137	0.237854	0.612745
KIAA0494	MIMAT0000072	0.518469	hsa-miR-18a-5p	2	0.44567	0.910339	0.421533	0.565122	0.654553	0.0663955	0.493691	0.506184	0.0509703	0.4866	0.65246
CBX7	MIMAT0018101	0.516056	hsa-miR-3677-3p	2	0.229207	0.140937	0.895042	0.0239288	0.497355	0.349521	0.867848	0.139603	0.451827	0.0460377	0.93178
TSTD2	MIMAT0004495	0.51309	hsa-miR-22-5p	2	0.964066	0.837618	0.728113	0.473223	0.154515	0.811289	0.140544	0.869726	0.0265844	0.0761311	0.172476
DNAJC4	MIMAT0004501	0.509606	hsa-miR-27a-5p	2	0.346616	0.0914106	0.16932	0.421599	0.105105	0.292418	0.230182	0.567934	0.0846531	0.731773	0.139319
LRRC15	MIMAT0004598	0.508571	hsa-miR-141-5p	2	0.991407	0.477009	0.847251	0.319825	0.00275372	0.9709	0.968866	0.453316	0.0265844	0.861351	0.652572
NFRKB	MIMAT0004495	0.506813	hsa-miR-22-5p	2	0.0145536	0.418663	0.162208	0.880388	0.00288206	0.8541	0.222248	0.903345	0.323743	0.271469	0.753714
CALCOCO1	MIMAT0000261	0.506285	hsa-miR-183-5p	2	0.0729608	0.749994	0.744609	0.588266	0.0406084	0.693407	0.887226	0.358812	0.487355	0.282324	0.971587
LIX1L	MIMAT0004598	0.50457	hsa-miR-141-5p	2	0.796487	0.208718	0.295323	0.646648	0.000956062	0.500794	0.98672	0.41377	0.59465	0.0820042	0.355098
LAMC1	MIMAT0000420	0.501562	hsa-miR-30b-5p	2	0.631377	0.66361	0.0372676	0.524584	0.00665593	0.692422	0.586897	0.729363	0.59465	0.906651	0.412559
GPIHBP1	MIMAT0004494	0.500884	hsa-miR-21-3p	2	0.611487	0.421851	0.849592	0.377644	0.0115771	0.381016	0.0550364	0.168735	0.638312	0.711247	0.26692
KIAA0494	MIMAT0000691	0.496588	hsa-miR-130b-3p	2	0.44567	0.910339	0.421533	0.565122	0.654553	0.0663955	0.493691	0.506184	0.0509703	0.4866	0.65246
PRKG1	MIMAT0003301	0.496186	hsa-miR-33b-5p	2	0.918308	0.751976	0.536053	0.617917	0.23941	0.611642	0.325467	0.864604	0.0136169	0.441693	0.0378766
HSPB8	MIMAT0000680	0.495226	hsa-miR-106b-5p	2	0.651021	0.498105	0.075828	0.414996	0.679228	0.874287	0.1069	0.620592	0.0265844	0.464295	0.677494
CBX7	MIMAT0003393	0.490121	hsa-miR-425-5p	2	0.229207	0.140937	0.895042	0.0239288	0.497355	0.349521	0.867848	0.139603	0.451827	0.0460377	0.93178
HLA-DQB2	MIMAT0005825	0.486794	hsa-miR-1180-3p	2	0.585683	0.221467	0.227543	0.146796	0.160832	0.016956	0.322154	0.514919	0.855462	0.773481	0.00112035
PBXIP1	MIMAT0000093	0.482836	hsa-miR-93-5p	2	0.538593	0.162128	0.683863	0.522739	0.621983	0.00473658	0.326386	0.819128	0.345771	0.0254624	0.991344
RNF11	MIMAT0000072	0.48226	hsa-miR-18a-5p	2	0.61291	0.82981	0.036079	0.913406	0.309872	0.00909647	0.571195	0.364377	0.371681	0.495034	0.662518
TSPAN7	MIMAT0004494	0.48174	hsa-miR-21-3p	2	0.220089	0.305721	0.459043	0.321709	0.150934	0.289648	0.850372	0.257157	0.227301	0.0403349	0.0334575
LRRC8C	MIMAT0000432	0.471745	hsa-miR-141-3p	2	0.0749297	0.577377	0.0488143	0.362655	0.2887	0.63743	0.364241	0.305503	0.405053	0.201614	0.354181
LRCH3	MIMAT0004495	0.471643	hsa-miR-22-5p	2	0.781642	0.0702528	0.554501	0.382912	0.688127	0.0300511	0.811798	0.35432	0.830548	0.200128	0.288132
SEMA3C	MIMAT0000065	0.469382	hsa-let-7d-5p	2	0.735577	0.210841	0.00149619	0.730871	0.722464	0.623224	0.255862	0.36794	0.713743	0.061962	0.567112
CD248	MIMAT0000318	0.465348	hsa-miR-200b-3p	2	0.562282	0.329264	0.860261	0.63904	0.00737293	0.610541	0.100047	0.0797273	0.713743	0.331523	0.61476
LMNB1	MIMAT0000087	0.458855	hsa-miR-30a-5p	2	0.615203	0.0564358	0.246439	0.130776	0.595126	0.126687	0.000170554	0.712371	0.449147	0.645062	0.568936
SULF2	MIMAT0000617	0.456749	hsa-miR-200c-3p	2	0.131575	0.0592589	0.833658	0.210851	1.62917e-05	0.395314	0.830382	0.579808	0.826547	0.931469	0.413912
KIAA0090	MIMAT0000681	0.454379	hsa-miR-29c-3p	2	0.92403	0.274504	0.0116047	0.0192282	0.455858	0.243875	0.179165	0.261645	0.46108	0.208472	0.715747
RRAS	MIMAT0000762	0.453435	hsa-miR-324-3p	2	0.531384	0.311501	0.0940197	0.538156	0.740376	0.287395	0.813565	0.57977	0.0759732	0.330092	0.560377
ZER1	MIMAT0000072	0.450975	hsa-miR-18a-5p	2	0.535425	0.0247206	0.51272	0.623336	0.47813	0.392361	0.652933	0.814207	0.0759732	0.797727	0.991697
CDC42EP5	MIMAT0000762	0.450639	hsa-miR-324-3p	2	0.305949	0.663801	0.370932	0.479526	0.86022	0.0563663	0.104954	0.757041	0.438137	0.0018575	0.981543
GALNT5	MIMAT0000092	0.448846	hsa-miR-92a-3p	2	0.486836	0.579071	0.856463	0.659632	0.00508525	0.875455	0.896553	0.883208	0.895518	0.0156209	0.547538
CALD1	MIMAT0000259	0.441241	hsa-miR-182-5p	2	0.446047	0.0913888	0.504792	0.888645	0.0100976	0.993003	0.173357	0.8207	0.371681	0.64887	0.460172
ANGPTL2	MIMAT0000680	0.440576	hsa-miR-106b-5p	2	0.71258	0.863898	0.43576	0.0690021	0.0134438	0.801107	0.529111	0.609818	0.240602	0.6979	0.16774
PMP22	MIMAT0004491	0.440541	hsa-miR-19b-1-5p	2	0.607639	0.00495659	0.496812	0.684083	0.00624788	0.684052	0.535554	0.934975	0.449147	0.980937	0.614415
COL5A2	MIMAT0000759	0.434076	hsa-miR-148b-3p	2	0.482517	0.635788	0.938944	0.494449	0.0542546	0.826182	0.193814	0.985809	0.0265844	0.349755	0.29863
DLG2	MIMAT0004491	0.433247	hsa-miR-19b-1-5p	2	0.0454781	0.304356	0.735952	0.152712	0.836287	0.703846	0.0766226	0.539149	0.227301	0.442744	0.860958
AEBP1	MIMAT0000759	0.432912	hsa-miR-148b-3p	2	0.904402	0.752968	0.822759	0.0265539	0.0404445	0.994989	0.753964	0.227922	0.713743	0.89843	0.529866
GIMAP7	MIMAT0000104	0.431183	hsa-miR-107	2	0.460684	0.588973	0.910041	0.0531261	0.160578	0.387887	0.0578821	0.765201	0.59465	0.980752	0.718346
CYTH4	MIMAT0000104	0.427605	hsa-miR-107	2	0.460001	0.787469	0.53653	0.920406	0.374338	0.526255	0.0527426	0.169058	0.405053	0.413786	0.0500508
MRC2	MIMAT0004985	0.425077	hsa-miR-942-5p	2	0.23617	0.901413	0.258405	0.0725718	0.0174785	0.377852	0.205659	0.333046	0.438137	0.716177	0.683151
ACTB	MIMAT0004551	0.423488	hsa-miR-30d-3p	2	0.488992	0.297477	0.930001	0.0379761	0.561088	0.633856	0.969959	0.00308632	0.488281	0.763116	0.893012
COL6A2	MIMAT0004571	0.42078	hsa-miR-200b-5p	2	0.69877	0.609027	0.718021	0.0870497	0.0974255	0.23774	0.534294	0.458856	0.713743	0.437254	0.590508
ZNF644	MIMAT0004495	0.418578	hsa-miR-22-5p	2	0.564995	0.812234	0.238748	0.302076	0.615233	0.562721	0.136767	0.0394437	0.0265844	0.687637	0.409797
PLS3	MIMAT0000244	0.416971	hsa-miR-30c-5p	2	0.139515	0.299364	0.092522	0.37837	0.000992869	0.372385	0.466419	0.24278	0.59465	0.257593	0.322245
LRP1	MIMAT0003393	0.416905	hsa-miR-425-5p	2	0.153769	0.17347	0.0543799	0.0415495	0.85678	0.872127	0.285311	0.1102	0.713743	0.813671	0.90259
ZEB1	MIMAT0000432	0.415493	hsa-miR-141-3p	2	0.819942	0.250337	0.511033	0.184489	0.000313569	0.784423	0.774966	0.0103328	0.345771	0.108337	0.967541
AQP1	MIMAT0004598	0.414395	hsa-miR-141-5p	2	0.868893	0.616915	0.254315	0.837893	0.0190664	0.608466	0.0080382	0.334653	0.449147	0.458116	0.44583
CD248	MIMAT0000759	0.414013	hsa-miR-148b-3p	2	0.562282	0.329264	0.860261	0.63904	0.00737293	0.610541	0.100047	0.0797273	0.713743	0.331523	0.61476
FBXW11	MIMAT0004495	0.412277	hsa-miR-22-5p	2	0.00255688	0.959885	0.626644	0.283069	0.445774	0.224173	0.959608	0.112435	0.46108	0.0368291	0.871831
PPAPDC1A	MIMAT0000244	0.410664	hsa-miR-30c-5p	2	0.879619	0.5188	0.403073	0.224237	0.00309163	0.9612	0.493233	0.152369	0.0136169	0.381456	0.470668
SEPT7	MIMAT0000432	0.410343	hsa-miR-141-3p	2	0.582467	0.598417	0.609235	0.194413	0.0358802	0.664053	0.159919	0.442255	0.0759732	0.334215	0.848279
BTK	MIMAT0000432	0.409446	hsa-miR-141-3p	2	0.469426	0.593438	0.746355	0.436499	0.113954	0.0643612	0.0610141	0.714709	0.330584	0.558974	0.187019
CHST15	MIMAT0002888	0.409408	hsa-miR-532-5p	2	0.3236	0.77453	0.00518389	0.749082	0.00211077	0.982628	0.833771	0.347192	0.543686	0.519123	0.215001
LAPTM5	MIMAT0000104	0.409346	hsa-miR-107	2	0.849345	0.683951	0.79349	0.800794	0.305935	0.272271	0.0896846	0.0844138	0.100464	0.757345	0.17347
PHF2	MIMAT0004495	0.409074	hsa-miR-22-5p	2	0.697669	0.0940883	0.197861	0.180603	0.00192763	0.988142	0.884932	0.551234	0.509642	0.525781	0.135552
C7orf42	MIMAT0005951	0.408943	hsa-miR-1307-3p	2	0.714253	0.299919	0.494948	0.73286	0.0294726	0.614003	0.10583	0.87551	0.889039	0.0993636	0.56217
MR1	MIMAT0000093	0.408877	hsa-miR-93-5p	2	0.346181	0.391426	0.0490952	0.94989	0.060981	0.117218	0.814184	0.87166	0.59465	0.591558	0.453815
PCDHGC3	MIMAT0004507	0.408053	hsa-miR-92a-1-5p	2	0.90643	0.132646	0.173704	0.78532	0.0877281	0.940641	0.627106	0.798516	0.675672	0.0194417	0.152896
AEBP1	MIMAT0000692	0.408004	hsa-miR-30e-5p	2	0.904402	0.752968	0.822759	0.0265539	0.0404445	0.994989	0.753964	0.227922	0.713743	0.89843	0.529866
TCEAL7	MIMAT0003301	0.407684	hsa-miR-33b-5p	2	0.629265	0.802622	0.378458	0.335313	0.902837	0.86178	0.175344	0.0627968	0.338227	0.361849	0.0154274
SERPINA1	MIMAT0000688	0.406372	hsa-miR-301a-3p	2	0.929668	0.00913534	0.936442	0.625271	0.110466	0.89819	0.249338	0.0701908	0.227301	0.372991	0.512659
SEMA3C	MIMAT0005797	0.404937	hsa-miR-1301-3p	2	0.735577	0.210841	0.00149619	0.730871	0.722464	0.623224	0.255862	0.36794	0.713743	0.061962	0.567112
UBL3	MIMAT0000072	0.404895	hsa-miR-18a-5p	2	0.336823	0.608992	0.0778235	0.193273	0.0349914	0.647664	0.68117	0.884968	0.625284	0.759577	0.754504
FMO2	MIMAT0004697	0.404011	hsa-miR-151a-5p	2	0.117612	0.609653	0.357243	0.190767	0.606524	0.612004	0.987871	0.384676	0.0216047	0.0792008	0.281598
PIGH	MIMAT0004766	0.403952	hsa-miR-146b-3p	2	0.146752	0.00750927	0.0636845	0.679556	0.760481	0.973826	0.488192	0.461873	0.624024	0.241652	0.112671
RAET1G	MIMAT0004549	0.401593	hsa-miR-148a-5p	2	0.276903	0.74914	0.577018	0.354477	0.617232	0.0320918	0.843337	0.335817	0.341582	0.543933	0.0171948
CALD1	MIMAT0000081	0.400323	hsa-miR-25-3p	2	0.446047	0.0913888	0.504792	0.888645	0.0100976	0.993003	0.173357	0.8207	0.371681	0.64887	0.460172
PMP22	MIMAT0001620	0.399956	hsa-miR-200a-5p	2	0.607639	0.00495659	0.496812	0.684083	0.00624788	0.684052	0.535554	0.934975	0.449147	0.980937	0.614415
MRC2	MIMAT0000222	0.399608	hsa-miR-192-5p	2	0.23617	0.901413	0.258405	0.0725718	0.0174785	0.377852	0.205659	0.333046	0.438137	0.716177	0.683151
LIPA	MIMAT0000432	0.397858	hsa-miR-141-3p	2	0.691165	0.158697	0.668009	0.089568	0.267565	0.174176	0.00313339	0.141748	0.182861	0.723783	0.545458
DIXDC1	MIMAT0000072	0.397728	hsa-miR-18a-5p	2	0.519424	0.300677	0.890775	0.368279	0.931353	0.072241	0.192298	0.19334	0.0509703	0.278945	0.957689
LILRB2	MIMAT0000617	0.395934	hsa-miR-200c-3p	2	0.621862	0.48888	0.690603	0.63457	0.243608	0.315051	0.11723	0.0670411	0.799845	0.394463	0.0662455
FMOD	MIMAT0000092	0.394461	hsa-miR-92a-3p	2	0.381008	0.894756	0.361591	0.0514957	0.000279637	0.717312	0.632187	0.512811	0.227301	0.465192	0.746084
TRPV2	MIMAT0000617	0.390774	hsa-miR-200c-3p	2	0.74551	0.780788	0.698429	0.165084	0.0765948	0.78165	0.139457	0.0102713	0.405053	0.770351	0.235318
H6PD	MIMAT0003393	0.390475	hsa-miR-425-5p	2	0.230272	0.923514	0.43574	0.0154612	0.00621018	0.673138	0.709333	0.212597	0.193651	0.349498	0.291207
PDGFRA	MIMAT0000267	0.389743	hsa-miR-210-3p	2	0.491092	0.40658	0.723319	0.0941419	1.76825e-05	0.731464	0.326684	0.587482	0.826547	0.141604	0.131387
SMC2	MIMAT0000087	0.389221	hsa-miR-30a-5p	2	0.747123	0.255031	0.249152	0.391212	0.100108	0.0710099	0.0530418	0.362019	0.568018	0.102952	0.189223
PIK3R6	MIMAT0004657	0.386666	hsa-miR-200c-5p	2	0.81345	0.314343	0.553028	0.771893	0.17528	0.955312	0.0994387	0.108309	0.925372	0.182085	0.0548489
GFOD2	MIMAT0002809	0.384914	hsa-miR-146b-5p	2	0.575106	0.910607	0.710714	0.112905	0.0147441	0.0310803	0.55327	0.385406	0.59465	0.243006	0.450843
TTC37	MIMAT0004495	0.382014	hsa-miR-22-5p	2	0.791788	0.287228	0.844231	0.981438	0.0321765	0.335548	0.239921	0.0228413	0.568018	0.834753	0.544043
SP100	MIMAT0000104	0.381887	hsa-miR-107	2	0.453946	0.299938	0.266808	0.631375	0.0422707	0.803423	0.0379387	0.538432	0.271651	0.313543	0.518195
SORCS2	MIMAT0000759	0.381877	hsa-miR-148b-3p	2	0.573103	0.166244	0.946875	0.150613	0.654059	0.0539948	0.524625	0.0301922	0.841203	0.627028	0.772026
FICD	MIMAT0000072	0.381054	hsa-miR-18a-5p	2	0.337094	0.761548	0.693273	0.449894	0.227436	0.622518	0.344148	0.749848	0.0265844	0.861751	0.0687303
FAP	MIMAT0004589	0.380327	hsa-miR-30b-3p	2	0.41156	0.711216	0.323748	0.0279248	0.000150473	0.409022	0.757073	0.415793	0.227301	0.615282	0.768586
ARSI	MIMAT0000692	0.379709	hsa-miR-30e-5p	2	0.32734	0.887033	0.282999	0.051872	0.0249302	0.487733	0.300131	0.412027	0.227301	0.31252	0.709022
TOR1AIP1	MIMAT0000072	0.37917	hsa-miR-18a-5p	2	0.254225	0.808495	0.605333	0.144191	0.903779	0.0483406	0.895846	0.0343183	0.841203	0.503579	0.638987
IGSF6	MIMAT0000617	0.379011	hsa-miR-200c-3p	2	0.924016	0.671405	0.848224	0.330071	0.156499	0.0886613	0.0853278	0.527589	0.488281	0.55378	0.465544
CBX7	MIMAT0001341	0.378988	hsa-miR-424-5p	2	0.229207	0.140937	0.895042	0.0239288	0.497355	0.349521	0.867848	0.139603	0.451827	0.0460377	0.93178
MMP16	MIMAT0000100	0.378664	hsa-miR-29b-3p	2	0.788509	0.3486	0.185867	0.0753403	0.106274	0.898847	0.570813	0.939441	0.919866	0.872218	0.0600353
BEND6	MIMAT0004571	0.377139	hsa-miR-200b-5p	2	0.923582	0.0330021	0.748994	0.0189919	0.242504	0.279046	0.409559	0.415132	0.438137	0.727703	0.963342
ZCCHC24	MIMAT0002891	0.372987	hsa-miR-18a-3p	2	0.692171	0.797134	0.246275	0.169953	0.000267397	0.386112	0.0654507	0.942675	0.66106	0.817725	0.399201
DLG2	MIMAT0000092	0.372875	hsa-miR-92a-3p	2	0.0454781	0.304356	0.735952	0.152712	0.836287	0.703846	0.0766226	0.539149	0.227301	0.442744	0.860958
PBXIP1	MIMAT0000252	0.37276	hsa-miR-7-5p	2	0.538593	0.162128	0.683863	0.522739	0.621983	0.00473658	0.326386	0.819128	0.345771	0.0254624	0.991344
MKI67	MIMAT0004515	0.371981	hsa-miR-29b-2-5p	2	0.300328	0.521158	0.857585	0.173599	0.348283	0.0842528	0.0409845	0.543782	0.449147	0.370261	0.183175
SLC16A4	MIMAT0004481	0.370649	hsa-let-7a-3p	2	0.863106	0.885851	0.400145	0.388571	0.00731724	0.0407826	0.753288	0.819931	0.186525	0.301213	0.427385
DIXDC1	MIMAT0017990	0.370523	hsa-miR-3613-5p	2	0.519424	0.300677	0.890775	0.368279	0.931353	0.072241	0.192298	0.19334	0.0509703	0.278945	0.957689
CALD1	MIMAT0000244	0.370316	hsa-miR-30c-5p	2	0.446047	0.0913888	0.504792	0.888645	0.0100976	0.993003	0.173357	0.8207	0.371681	0.64887	0.460172
POU2F2	MIMAT0000432	0.368115	hsa-miR-141-3p	2	0.833195	0.566152	0.251882	0.317268	0.259912	0.236691	0.0600765	0.150396	0.123095	0.0434372	0.29521
C7orf41	MIMAT0004569	0.367221	hsa-miR-222-5p	2	0.458792	0.0678955	0.108339	0.0386748	0.312981	0.469671	0.952849	0.900879	0.438137	0.726924	0.343812
CASC4	MIMAT0000072	0.364584	hsa-miR-18a-5p	2	0.388436	0.482555	0.832495	0.705111	0.450027	0.500371	0.531439	0.0961464	0.0509703	0.842851	0.763332
SDC2	MIMAT0004553	0.363921	hsa-miR-7-1-3p	2	0.273503	0.0199734	0.130248	0.689144	0.182169	0.0176994	0.33405	0.351107	0.227301	0.416739	0.194569
SLC41A3	MIMAT0004494	0.362678	hsa-miR-21-3p	2	0.0294053	0.792084	0.274761	0.441645	0.762377	0.75708	0.0128972	0.159923	0.178699	0.290716	0.840307
FAM35A	MIMAT0000278	0.359081	hsa-miR-221-3p	2	0.902093	0.346973	0.39019	0.250212	0.113421	0.303529	0.129469	0.0637885	0.0265844	0.418908	0.111219
LATS2	MIMAT0003301	0.358938	hsa-miR-33b-5p	2	0.373883	0.499747	0.912853	0.163267	0.0978783	0.687397	0.724218	0.42059	0.292083	0.608249	0.040557
SEC62	MIMAT0004586	0.358782	hsa-miR-15b-3p	2	0.656922	0.108349	0.879789	0.294488	0.600542	0.498609	0.734606	0.0852065	0.0265844	0.105682	0.180557
HLF	MIMAT0004680	0.357585	hsa-miR-130b-5p	2	0.444413	0.528434	0.192935	0.0405355	0.444546	0.0103235	0.413909	0.950125	0.438137	0.972161	0.720657
CTSA	MIMAT0004507	0.356716	hsa-miR-92a-1-5p	2	0.681484	0.0671766	0.250373	0.207424	0.142426	0.580144	0.321335	0.0547264	0.227301	0.511136	0.365303
MYOF	MIMAT0000093	0.35615	hsa-miR-93-5p	2	0.397026	0.276105	0.366429	0.311891	0.0103713	0.493647	0.30571	0.0915679	0.59465	0.742898	0.445809
HLA-DRB1	MIMAT0000093	0.352352	hsa-miR-93-5p	2	0.457363	0.973243	0.457058	0.0569385	0.00884659	0.156271	0.746646	0.52749	0.221027	0.954173	0.162804
NPTN	MIMAT0000071	0.35174	hsa-miR-17-3p	2	0.830221	0.610898	0.00712239	0.339199	0.519941	0.0670482	0.492413	0.478939	0.543686	0.657156	0.725438
ZEB1	MIMAT0000095	0.35139	hsa-miR-96-5p	2	0.819942	0.250337	0.511033	0.184489	0.000313569	0.784423	0.774966	0.0103328	0.345771	0.108337	0.967541
GIMAP6	MIMAT0000432	0.351025	hsa-miR-141-3p	2	0.655004	0.809418	0.870293	0.0385046	0.786794	0.719937	0.02446	0.397224	0.70466	0.580028	0.198786
C2orf40	MIMAT0004799	0.349223	hsa-miR-589-5p	2	0.693473	0.184577	0.940607	0.490175	0.346553	0.00856311	0.807655	0.0279019	0.855462	0.795932	0.44944
BACH1	MIMAT0000420	0.347372	hsa-miR-30b-5p	2	0.00792112	0.0929825	0.485035	0.671359	0.640013	0.148129	0.408161	0.33256	0.345771	0.412748	0.820473
TIMP1	MIMAT0000075	0.347268	hsa-miR-20a-5p	2	0.932806	0.805046	0.0677354	0.132814	0.000565246	0.344188	0.855196	0.145898	0.227301	0.568372	0.994218
ADAMTS4	MIMAT0000692	0.347157	hsa-miR-30e-5p	2	0.0210442	0.553592	0.604714	0.25375	0.238962	0.066958	0.868676	0.948974	0.345771	0.205501	0.308623
ARHGAP1	MIMAT0000772	0.346038	hsa-miR-345-5p	2	0.696906	0.674797	0.849474	0.0469491	0.77513	0.536715	0.0589748	0.126054	0.227301	0.816555	0.675813
C10orf128	MIMAT0000617	0.345182	hsa-miR-200c-3p	2	0.539143	0.98803	0.622262	0.421748	0.944747	0.233722	0.0369942	0.289786	0.615891	0.619381	0.0227949
BHLHE41	MIMAT0000762	0.34429	hsa-miR-324-3p	2	0.213822	0.172037	0.474918	0.69405	0.639684	0.746211	0.435682	0.0539401	0.0265844	0.852754	0.816834
RASGRF2	MIMAT0000070	0.34315	hsa-miR-17-5p	2	0.336308	0.0511058	0.392811	0.0696187	0.682299	0.668634	0.453246	0.644343	0.815564	0.15001	0.938982
C1QTNF3	MIMAT0005951	0.34165	hsa-miR-1307-3p	2	0.73668	0.190442	0.900558	0.971193	0.662133	0.0740023	0.918074	0.104081	0.0748102	0.905411	0.801638
RRAS	MIMAT0000104	0.341592	hsa-miR-107	2	0.531384	0.311501	0.0940197	0.538156	0.740376	0.287395	0.813565	0.57977	0.0759732	0.330092	0.560377
SMAD7	MIMAT0018101	0.340814	hsa-miR-3677-3p	2	0.319393	0.604227	0.919246	0.854855	0.000643603	0.079285	0.495776	0.143668	0.59465	0.932551	0.540823
ADPRH	MIMAT0004598	0.339633	hsa-miR-141-5p	2	0.829644	0.376196	0.719753	0.0357881	0.0680021	0.1343	0.605578	0.330227	0.59465	0.524066	0.43489
FAP	MIMAT0000456	0.339618	hsa-miR-186-5p	2	0.41156	0.711216	0.323748	0.0279248	0.000150473	0.409022	0.757073	0.415793	0.227301	0.615282	0.768586
PTRF	MIMAT0004507	0.337076	hsa-miR-92a-1-5p	2	0.232331	0.557598	0.0449367	0.0575138	0.130748	0.436397	0.453788	0.934997	0.66106	0.308238	0.963639
MMD	MIMAT0000318	0.336463	hsa-miR-200b-3p	2	0.252192	0.0219451	0.313265	0.397454	0.361926	0.832263	0.196537	0.274889	0.977362	0.645075	0.00552978
DLG2	MIMAT0000070	0.33621	hsa-miR-17-5p	2	0.0454781	0.304356	0.735952	0.152712	0.836287	0.703846	0.0766226	0.539149	0.227301	0.442744	0.860958
ZFP62	MIMAT0004495	0.335667	hsa-miR-22-5p	2	0.921114	0.436997	0.421068	0.949122	0.538902	0.256915	0.464012	0.00425516	0.895518	0.540903	0.00307701
HSPB8	MIMAT0000074	0.334008	hsa-miR-19b-3p	2	0.651021	0.498105	0.075828	0.414996	0.679228	0.874287	0.1069	0.620592	0.0265844	0.464295	0.677494
CALCRL	MIMAT0004680	0.33347	hsa-miR-130b-5p	2	0.731415	0.280045	0.392439	0.0103631	0.00066819	0.155059	0.4845	0.721108	0.596349	0.238634	0.573032
ARSI	MIMAT0001536	0.331723	hsa-miR-429	2	0.32734	0.887033	0.282999	0.051872	0.0249302	0.487733	0.300131	0.412027	0.227301	0.31252	0.709022
NCOR2	MIMAT0003258	0.330958	hsa-miR-590-5p	2	0.757526	0.155162	0.192271	0.00845308	0.000615366	0.123723	0.49454	0.437247	0.66106	0.458291	0.986876
TMEM127	MIMAT0000680	0.330531	hsa-miR-106b-5p	2	0.982441	0.468494	0.344494	0.959844	0.350746	0.0418807	0.702177	0.0550126	0.151921	0.938469	0.402445
NPC2	MIMAT0000075	0.32981	hsa-miR-20a-5p	2	0.891129	0.156578	0.306553	0.700505	0.0771388	0.00620664	0.910411	0.75923	0.227301	0.819732	0.971715
NAALADL1	MIMAT0005951	0.328458	hsa-miR-1307-3p	2	0.847908	0.443271	0.35313	0.646808	0.606965	0.424919	0.779615	0.0803769	0.713743	0.589696	0.063906
MMRN1	MIMAT0004509	0.327383	hsa-miR-93-3p	2	0.68342	0.697364	0.618699	0.275715	0.903458	0.949817	0.00999076	0.638346	0.0136169	0.259016	0.123928
RPRD2	MIMAT0016895	0.326153	hsa-miR-2355-5p	2	0.375172	0.748685	0.479148	0.286187	0.0758055	0.519555	0.137069	0.966636	0.799845	0.953916	0.0139336
SLC29A4	MIMAT0000084	0.325506	hsa-miR-27a-3p	2	0.625118	0.305172	0.77384	0.58977	0.0063967	0.394033	0.451041	0.00752569	0.227301	0.257185	0.324031
TNFRSF1B	MIMAT0000267	0.325208	hsa-miR-210-3p	2	0.673843	0.658689	0.905519	0.974944	0.746191	0.514604	0.0423357	0.0997218	0.855462	0.746574	0.204798
FGD5	MIMAT0003301	0.324902	hsa-miR-33b-5p	2	0.111013	0.00472787	0.447745	0.00827583	0.602739	0.829338	0.346792	0.524068	0.819666	0.564615	0.653301
C1RL	MIMAT0000070	0.323873	hsa-miR-17-5p	2	0.238553	0.675432	0.249147	0.0947335	1.23126e-05	0.666801	0.597405	0.679147	0.66106	0.429794	0.548331
ELF2	MIMAT0004495	0.323446	hsa-miR-22-5p	2	0.894701	0.138788	0.309803	0.354989	0.393006	0.226614	0.0791409	0.00580138	0.345771	0.155625	0.181555
SECISBP2	MIMAT0004495	0.322667	hsa-miR-22-5p	2	0.187126	0.655421	0.804167	0.909862	0.985923	0.951546	0.421615	0.237759	0.0265844	0.6615	0.0496309
ZFP62	MIMAT0000433	0.322307	hsa-miR-142-5p	2	0.921114	0.436997	0.421068	0.949122	0.538902	0.256915	0.464012	0.00425516	0.895518	0.540903	0.00307701
SECISBP2L	MIMAT0000072	0.321418	hsa-miR-18a-5p	2	0.134478	0.230139	0.355408	0.254074	0.323644	0.745653	0.834459	0.0164463	0.0732542	0.979662	0.982335
ARPC1B	MIMAT0004559	0.321186	hsa-miR-181c-3p	2	0.738516	0.489481	0.410974	0.114666	0.147985	0.293972	0.0876134	0.28877	0.0732542	0.822953	0.277646
IL3RA	MIMAT0004493	0.320657	hsa-miR-20a-3p	2	0.39783	0.8619	0.390318	0.540522	0.459927	0.0937794	0.0332909	0.224395	0.819666	0.146578	0.924036
BTN3A1	MIMAT0000093	0.318944	hsa-miR-93-5p	2	0.881329	0.641809	0.609458	0.889472	0.0165716	0.886206	0.681151	0.200838	0.0509703	0.412949	0.149091
SLCO2B1	MIMAT0000104	0.318695	hsa-miR-107	2	0.912276	0.724433	0.53255	0.933865	0.862144	0.897301	0.0245202	0.442036	0.405053	0.460161	0.076863
PTRF	MIMAT0000680	0.317702	hsa-miR-106b-5p	2	0.232331	0.557598	0.0449367	0.0575138	0.130748	0.436397	0.453788	0.934997	0.66106	0.308238	0.963639
PLN	MIMAT0004598	0.317328	hsa-miR-141-5p	2	0.718158	0.183475	0.138287	0.342188	0.709007	0.434655	0.763945	0.267093	0.00672717	0.0845097	0.511073
SERPINF1	MIMAT0004598	0.316498	hsa-miR-141-5p	2	0.237477	0.859784	0.714607	0.0770296	0.000345693	0.834252	0.552319	0.509326	0.826547	0.38957	0.39085
MMD	MIMAT0001620	0.316273	hsa-miR-200a-5p	2	0.252192	0.0219451	0.313265	0.397454	0.361926	0.832263	0.196537	0.274889	0.977362	0.645075	0.00552978
SERPINF1	MIMAT0001536	0.315641	hsa-miR-429	2	0.237477	0.859784	0.714607	0.0770296	0.000345693	0.834252	0.552319	0.509326	0.826547	0.38957	0.39085
FHL2	MIMAT0000104	0.314946	hsa-miR-107	2	0.866507	0.00664395	0.460741	0.0229191	0.428239	0.20908	0.314245	0.250225	0.405053	0.139677	0.572629
BTK	MIMAT0000617	0.312766	hsa-miR-200c-3p	2	0.469426	0.593438	0.746355	0.436499	0.113954	0.0643612	0.0610141	0.714709	0.330584	0.558974	0.187019
MAGED4	MIMAT0000728	0.312255	hsa-miR-375	2	0.368887	0.391266	0.876537	0.308459	0.161537	0.907007	0.279381	0.0493341	0.977362	0.992833	0.0124269
C16orf89	MIMAT0005951	0.311392	hsa-miR-1307-3p	2	0.589913	0.309383	0.264752	0.988953	0.0804163	0.00428015	0.279824	0.64344	0.227301	0.185029	0.912185
NACC1	MIMAT0000097	0.30957	hsa-miR-99a-5p	2	0.279567	0.784261	0.805238	0.0655059	0.157568	0.206347	0.338959	0.0614108	0.292083	0.98662	0.277912
SGTB	MIMAT0000432	0.308933	hsa-miR-141-3p	2	0.500703	0.506249	0.947422	0.0905872	0.811031	0.404574	0.957784	0.423889	0.0136169	0.246726	0.664825
CLEC2B	MIMAT0004946	0.308902	hsa-miR-744-3p	2	0.288981	0.602745	0.268379	0.180844	0.616834	0.212877	0.888951	0.00829324	0.543686	0.0786539	0.626228
CYSLTR1	MIMAT0000093	0.30844	hsa-miR-93-5p	2	0.745175	0.560307	0.739022	0.025066	0.211399	0.113833	0.0202443	0.440374	0.253582	0.933683	0.338393
WBP1	MIMAT0004494	0.307928	hsa-miR-21-3p	2	0.995627	0.633492	0.986869	0.717488	0.213949	0.0960945	0.841454	0.950189	0.0759732	0.802791	0.881957
FREM1	MIMAT0000084	0.307633	hsa-miR-27a-3p	2	0.198942	0.181468	0.0421931	0.575085	0.546514	0.356267	0.0928798	0.442447	0.330584	0.870426	0.577626
IFI30	MIMAT0000104	0.30716	hsa-miR-107	2	0.856964	0.158431	0.871549	0.890179	0.315201	0.0397656	0.748534	0.184747	0.454256	0.848231	0.0931074
DLG2	MIMAT0005825	0.306855	hsa-miR-1180-3p	2	0.0454781	0.304356	0.735952	0.152712	0.836287	0.703846	0.0766226	0.539149	0.227301	0.442744	0.860958
ABI3	MIMAT0004509	0.305772	hsa-miR-93-3p	2	0.870414	0.6581	0.510438	0.25	0.184272	0.0812101	0.341066	0.201804	0.70466	0.9188	0.0838844
BMF	MIMAT0003249	0.305681	hsa-miR-584-5p	2	0.0682152	0.232364	0.899294	0.622044	0.71155	0.0303634	0.878092	0.752828	0.70466	0.714609	0.215586
IL3RA	MIMAT0004657	0.305266	hsa-miR-200c-5p	2	0.39783	0.8619	0.390318	0.540522	0.459927	0.0937794	0.0332909	0.224395	0.819666	0.146578	0.924036
ARHGAP1	MIMAT0002888	0.305071	hsa-miR-532-5p	2	0.696906	0.674797	0.849474	0.0469491	0.77513	0.536715	0.0589748	0.126054	0.227301	0.816555	0.675813
FNDC3A	MIMAT0000091	0.305057	hsa-miR-33a-5p	2	0.990303	0.407671	0.00859505	0.103167	0.893646	0.577846	0.424142	0.335123	0.0216047	0.688678	0.559605
AXL	MIMAT0004657	0.304937	hsa-miR-200c-5p	2	0.562628	0.83065	0.0532495	0.758063	0.0736144	0.689488	0.388084	0.23135	0.488281	0.124228	0.195876
SERPINA1	MIMAT0000070	0.304674	hsa-miR-17-5p	2	0.929668	0.00913534	0.936442	0.625271	0.110466	0.89819	0.249338	0.0701908	0.227301	0.372991	0.512659
FICD	MIMAT0000075	0.303276	hsa-miR-20a-5p	2	0.337094	0.761548	0.693273	0.449894	0.227436	0.622518	0.344148	0.749848	0.0265844	0.861751	0.0687303
CD302	MIMAT0000424	0.303197	hsa-miR-128-3p	2	0.645681	0.628133	0.895878	0.21279	0.320596	0.000398251	0.848172	0.195847	0.0136169	0.923808	0.293071
TCEAL4	MIMAT0000449	0.303148	hsa-miR-146a-5p	2	0.0737196	0.902986	0.427776	0.639762	0.443981	0.107701	0.214436	0.0644727	0.625284	0.882019	0.133251
PLN	MIMAT0004586	0.303105	hsa-miR-15b-3p	2	0.718158	0.183475	0.138287	0.342188	0.709007	0.434655	0.763945	0.267093	0.00672717	0.0845097	0.511073
PCDHGC3	MIMAT0000680	0.301955	hsa-miR-106b-5p	2	0.90643	0.132646	0.173704	0.78532	0.0877281	0.940641	0.627106	0.798516	0.675672	0.0194417	0.152896
GCNT4	MIMAT0000092	0.300204	hsa-miR-92a-3p	2	0.330952	0.852498	0.121059	0.0836146	0.766812	0.0179628	0.378321	0.268704	0.323743	0.112675	0.386056
ZFP2	MIMAT0004494	0.299922	hsa-miR-21-3p	2	0.68823	0.0773792	0.94424	0.451977	0.408786	0.454984	0.2875	0.0497258	0.178699	0.745153	0.533711
PTRF	MIMAT0000092	0.299733	hsa-miR-92a-3p	2	0.232331	0.557598	0.0449367	0.0575138	0.130748	0.436397	0.453788	0.934997	0.66106	0.308238	0.963639
DPY19L3	MIMAT0004495	0.299317	hsa-miR-22-5p	2	0.0911401	0.485689	0.956308	0.107745	0.239605	0.12173	0.158165	0.526194	0.0265844	0.39696	0.6405
POLD4	MIMAT0000104	0.29641	hsa-miR-107	2	0.605642	0.410967	0.488391	0.0233628	0.383386	0.614886	0.015479	0.491805	0.208162	0.757497	0.290411
SECISBP2	MIMAT0000077	0.295053	hsa-miR-22-3p	2	0.187126	0.655421	0.804167	0.909862	0.985923	0.951546	0.421615	0.237759	0.0265844	0.6615	0.0496309
HLF	MIMAT0000455	0.292624	hsa-miR-185-5p	2	0.444413	0.528434	0.192935	0.0405355	0.444546	0.0103235	0.413909	0.950125	0.438137	0.972161	0.720657
HRH1	MIMAT0000245	0.292254	hsa-miR-30d-5p	2	0.430311	0.210481	0.476042	0.638459	0.00682304	0.852956	0.208037	0.640127	0.713743	0.0937174	0.582054
DNAJC4	MIMAT0004494	0.292116	hsa-miR-21-3p	2	0.346616	0.0914106	0.16932	0.421599	0.105105	0.292418	0.230182	0.567934	0.0846531	0.731773	0.139319
AXL	MIMAT0000617	0.291443	hsa-miR-200c-3p	2	0.562628	0.83065	0.0532495	0.758063	0.0736144	0.689488	0.388084	0.23135	0.488281	0.124228	0.195876
FMOD	MIMAT0001343	0.291118	hsa-miR-425-3p	2	0.381008	0.894756	0.361591	0.0514957	0.000279637	0.717312	0.632187	0.512811	0.227301	0.465192	0.746084
C15orf17	MIMAT0017992	0.288744	hsa-miR-3614-5p	2	0.117154	0.132158	0.0443664	0.229628	0.344886	0.0442974	0.485566	0.2374	0.350764	0.502492	0.158816
DIXDC1	MIMAT0000068	0.286081	hsa-miR-15a-5p	2	0.519424	0.300677	0.890775	0.368279	0.931353	0.072241	0.192298	0.19334	0.0509703	0.278945	0.957689
PBXIP1	MIMAT0003258	0.284842	hsa-miR-590-5p	2	0.538593	0.162128	0.683863	0.522739	0.621983	0.00473658	0.326386	0.819128	0.345771	0.0254624	0.991344
RASSF8	MIMAT0000432	0.284227	hsa-miR-141-3p	2	0.989994	0.604003	0.00343995	0.294431	0.0163904	0.331236	0.173358	0.764069	0.371681	0.462943	0.874242
MLH3	MIMAT0000646	0.28316	hsa-miR-155-5p	2	0.10992	0.0404155	0.627808	0.423879	0.476317	0.678691	0.622053	0.105923	0.488281	0.961563	0.000449397
FAM64A	MIMAT0000681	0.28206	hsa-miR-29c-3p	2	0.873628	0.247841	0.205454	0.104249	0.671336	0.0942873	0.960026	0.222122	0.186525	0.0624352	0.761283
LATS2	MIMAT0000081	0.281748	hsa-miR-25-3p	2	0.373883	0.499747	0.912853	0.163267	0.0978783	0.687397	0.724218	0.42059	0.292083	0.608249	0.040557
CCDC121	MIMAT0004494	0.281038	hsa-miR-21-3p	2	0.893862	0.686088	0.926071	0.0494013	0.241977	0.0698197	0.68807	0.402064	0.227301	0.497883	0.466638
C1orf56	MIMAT0004569	0.280987	hsa-miR-222-5p	2	0.5139	0.654966	0.623776	0.221622	0.0657555	0.017272	0.717105	0.6016	0.151921	0.305292	0.912099
UBR1	MIMAT0000072	0.280297	hsa-miR-18a-5p	2	0.844676	0.411948	0.268813	0.996068	0.0769287	0.322946	0.319291	0.210355	0.0509703	0.373086	0.976723
ETS1	MIMAT0004657	0.278612	hsa-miR-200c-5p	2	0.751827	0.937438	0.750536	0.0666505	0.309421	0.523342	0.2343	0.200199	0.0136169	0.644353	0.946175
FLRT2	MIMAT0000318	0.2763	hsa-miR-200b-3p	2	0.198224	0.74125	0.744456	0.242667	0.94356	0.229196	0.343238	0.0665155	0.121231	0.0365788	0.38648
TPBG	MIMAT0000104	0.275202	hsa-miR-107	2	0.0589781	0.0981499	0.416182	0.592935	0.543612	0.215232	0.302597	0.83868	0.151921	0.787602	0.359487
SLC16A4	MIMAT0004553	0.274676	hsa-miR-7-1-3p	2	0.863106	0.885851	0.400145	0.388571	0.00731724	0.0407826	0.753288	0.819931	0.186525	0.301213	0.427385
OSMR	MIMAT0000104	0.273336	hsa-miR-107	2	0.863498	0.357642	0.262781	0.954889	0.0309328	0.169325	0.188378	0.781478	0.371681	0.534367	0.0953541
TRPV2	MIMAT0000432	0.270303	hsa-miR-141-3p	2	0.74551	0.780788	0.698429	0.165084	0.0765948	0.78165	0.139457	0.0102713	0.405053	0.770351	0.235318
DIXDC1	MIMAT0000091	0.268887	hsa-miR-33a-5p	2	0.519424	0.300677	0.890775	0.368279	0.931353	0.072241	0.192298	0.19334	0.0509703	0.278945	0.957689
TCEAL7	MIMAT0000455	0.268809	hsa-miR-185-5p	2	0.629265	0.802622	0.378458	0.335313	0.902837	0.86178	0.175344	0.0627968	0.338227	0.361849	0.0154274
PLN	MIMAT0000455	0.267449	hsa-miR-185-5p	2	0.718158	0.183475	0.138287	0.342188	0.709007	0.434655	0.763945	0.267093	0.00672717	0.0845097	0.511073
PBXIP1	MIMAT0003241	0.266339	hsa-miR-576-5p	2	0.538593	0.162128	0.683863	0.522739	0.621983	0.00473658	0.326386	0.819128	0.345771	0.0254624	0.991344
SEC62	MIMAT0000074	0.265702	hsa-miR-19b-3p	2	0.656922	0.108349	0.879789	0.294488	0.600542	0.498609	0.734606	0.0852065	0.0265844	0.105682	0.180557
SLC22A17	MIMAT0004985	0.265435	hsa-miR-942-5p	2	0.196384	0.247447	0.344808	0.567977	0.000188073	0.0762993	0.782893	0.702638	0.919866	0.709785	0.585576
GREM1	MIMAT0004551	0.264694	hsa-miR-30d-3p	2	0.81264	0.90022	0.561519	0.0198645	0.0192383	0.558227	0.433108	0.677118	0.855462	0.408411	0.190391
LRCH1	MIMAT0000432	0.263242	hsa-miR-141-3p	2	0.439973	0.0451717	0.989753	0.853109	0.257648	0.150511	0.214749	0.883993	0.111884	0.0959542	0.601661
SH3BGRL2	MIMAT0004494	0.263146	hsa-miR-21-3p	2	0.117415	0.521268	0.85746	0.0388391	0.58787	0.326978	0.668276	0.28492	0.59465	0.0584304	0.375835
ZBTB47	MIMAT0004810	0.262889	hsa-miR-629-5p	2	0.271609	0.667275	0.826827	0.0277734	0.0221423	0.277464	0.948625	0.725212	0.292083	0.893748	0.981377
LRP10	MIMAT0003885	0.262813	hsa-miR-454-3p	2	0.554348	0.058194	0.573757	0.190549	0.299875	0.727229	0.003568	0.957006	0.111884	0.989564	0.402137
RRAS	MIMAT0000261	0.262735	hsa-miR-183-5p	2	0.531384	0.311501	0.0940197	0.538156	0.740376	0.287395	0.813565	0.57977	0.0759732	0.330092	0.560377
OSBPL5	MIMAT0000691	0.261255	hsa-miR-130b-3p	2	0.699901	0.242834	0.308242	0.289394	0.0609531	0.0439735	0.647694	0.511313	0.240602	0.820425	0.663903
PLN	MIMAT0000424	0.259553	hsa-miR-128-3p	2	0.718158	0.183475	0.138287	0.342188	0.709007	0.434655	0.763945	0.267093	0.00672717	0.0845097	0.511073
IL16	MIMAT0000261	0.259028	hsa-miR-183-5p	2	0.583035	0.438856	0.473078	0.520187	0.0605449	0.30262	0.0201735	0.110414	0.799845	0.589815	0.249867
SNAI1	MIMAT0000617	0.258795	hsa-miR-200c-3p	2	0.19676	0.157977	0.442417	0.226338	0.0995216	0.448173	0.128235	0.347392	0.624024	0.622201	0.0494719
SERPINA1	MIMAT0000074	0.258409	hsa-miR-19b-3p	2	0.929668	0.00913534	0.936442	0.625271	0.110466	0.89819	0.249338	0.0701908	0.227301	0.372991	0.512659
C17orf103	MIMAT0003298	0.257591	hsa-miR-629-3p	2	0.0601956	0.606632	0.570688	0.210904	0.4314	0.0289601	0.630515	0.179639	0.221027	0.176711	0.637392
EIF4A1	MIMAT0005949	0.257113	hsa-miR-664a-3p	2	0.00299768	0.843761	0.234102	0.76858	0.000698186	0.16913	0.431226	0.697861	0.488281	0.120785	0.465276
SLC1A7	MIMAT0004598	0.256841	hsa-miR-141-5p	2	0.00065654	0.558482	0.798137	0.664369	0.591924	0.299631	0.145639	0.598924	0.637414	0.91721	0.067301
LPP	MIMAT0004491	0.256488	hsa-miR-19b-1-5p	2	0.921349	0.644563	0.429332	0.550824	0.000513602	0.159524	0.37308	0.234312	0.0509703	0.457064	0.956771
PMP22	MIMAT0000261	0.255683	hsa-miR-183-5p	2	0.607639	0.00495659	0.496812	0.684083	0.00624788	0.684052	0.535554	0.934975	0.449147	0.980937	0.614415
GPRASP1	MIMAT0000455	0.255006	hsa-miR-185-5p	2	0.652488	0.672063	0.566744	0.687732	0.0395954	0.0214054	0.768072	0.984255	0.451827	0.845903	0.377837
ANTXR2	MIMAT0000081	0.254572	hsa-miR-25-3p	2	0.978742	0.505012	0.0419533	0.62245	0.116708	0.709181	0.887957	0.475571	0.0759732	0.136617	0.808857
FSTL1	MIMAT0000680	0.253461	hsa-miR-106b-5p	2	0.219133	0.034176	0.789931	0.936299	0.00298843	0.724402	0.771419	0.824642	0.826547	0.9431	0.617355
DSTN	MIMAT0000772	0.251915	hsa-miR-345-5p	2	0.214571	0.338806	0.574107	0.199587	0.805454	0.102295	0.591109	0.506801	0.0509703	0.683507	0.0289405
DBNDD2	MIMAT0015085	0.251109	hsa-miR-3200-3p	2	0.00184754	0.184953	0.6341	0.895928	0.416797	0.200734	0.0203027	0.287296	0.997068	0.329619	0.528987
FICD	MIMAT0000070	0.248657	hsa-miR-17-5p	2	0.337094	0.761548	0.693273	0.449894	0.227436	0.622518	0.344148	0.749848	0.0265844	0.861751	0.0687303
PKD2	MIMAT0004810	0.248016	hsa-miR-629-5p	2	0.870862	0.807367	0.216139	0.394582	0.0205335	0.499835	0.875144	0.220612	0.0759732	0.648458	0.510849
BEND6	MIMAT0001536	0.24768	hsa-miR-429	2	0.923582	0.0330021	0.748994	0.0189919	0.242504	0.279046	0.409559	0.415132	0.438137	0.727703	0.963342
DENND5B	MIMAT0000432	0.247318	hsa-miR-141-3p	2	0.154001	0.567424	0.553384	0.0549487	0.603752	0.839474	0.542941	0.0988481	0.977362	0.56769	0.124338
CCT2	MIMAT0000681	0.247276	hsa-miR-29c-3p	2	0.829861	0.117514	0.0459531	0.0603126	0.341354	0.897935	0.886361	0.815282	0.521232	0.445921	0.890799
AEBP1	MIMAT0000104	0.247095	hsa-miR-107	2	0.904402	0.752968	0.822759	0.0265539	0.0404445	0.994989	0.753964	0.227922	0.713743	0.89843	0.529866
DAZAP2	MIMAT0000081	0.246884	hsa-miR-25-3p	2	0.750366	0.735791	0.339277	0.515612	0.052062	0.772973	0.418695	0.296365	0.0509703	0.75511	0.893834
DAB2	MIMAT0000091	0.246362	hsa-miR-33a-5p	2	0.842075	0.572704	0.387177	0.0465896	0.780054	0.625125	0.454452	0.0444697	0.799845	0.730119	0.32092
C17orf103	MIMAT0004569	0.244316	hsa-miR-222-5p	2	0.0601956	0.606632	0.570688	0.210904	0.4314	0.0289601	0.630515	0.179639	0.221027	0.176711	0.637392
ADD1	MIMAT0018071	0.243853	hsa-miR-3651	2	0.0494995	0.413501	0.904573	0.579986	0.000119561	0.215146	0.870939	0.287801	0.514964	0.158774	0.382792
C7orf41	MIMAT0000279	0.242329	hsa-miR-222-3p	2	0.458792	0.0678955	0.108339	0.0386748	0.312981	0.469671	0.952849	0.900879	0.438137	0.726924	0.343812
IFT140	MIMAT0004494	0.241616	hsa-miR-21-3p	2	0.0508388	0.107439	0.423714	0.582719	0.91736	0.283252	0.48633	0.0597438	0.227301	0.845193	0.889925
ZNF606	MIMAT0000280	0.241183	hsa-miR-223-3p	2	0.000722144	0.52334	0.446252	0.341074	0.224155	0.328408	0.260785	0.0533435	0.371681	0.729655	0.4766
SPG20	MIMAT0000261	0.239791	hsa-miR-183-5p	2	0.00990563	0.245637	0.213598	0.271576	0.115614	0.6583	0.840899	0.805954	0.0216047	0.212439	0.845952
LY96	MIMAT0000095	0.239409	hsa-miR-96-5p	2	0.681792	0.348796	0.398839	0.0909464	0.483888	0.184082	0.799522	0.0774996	0.289915	0.812513	0.218344
SERINC3	MIMAT0005797	0.237675	hsa-miR-1301-3p	2	0.817158	0.669415	0.0397885	0.917974	0.580784	0.0670042	0.126003	0.27963	0.345771	0.34372	0.363532
MSR1	MIMAT0000617	0.237084	hsa-miR-200c-3p	2	0.935811	0.857296	0.388261	0.42844	0.0217124	0.308836	0.017758	0.85738	0.182861	0.612967	0.101751
LGALS1	MIMAT0000245	0.235604	hsa-miR-30d-5p	2	0.262213	0.919223	0.0179711	0.188806	0.0101772	0.374101	0.281347	0.151478	0.438137	0.314484	0.39477
PCDHGC3	MIMAT0004700	0.23541	hsa-miR-331-5p	2	0.90643	0.132646	0.173704	0.78532	0.0877281	0.940641	0.627106	0.798516	0.675672	0.0194417	0.152896
CSDC2	MIMAT0004518	0.234915	hsa-miR-16-2-3p	2	0.959907	0.515212	0.38164	0.742994	0.000959936	0.649798	0.0926226	0.989903	0.867401	0.436427	0.315507
EPT1	MIMAT0000423	0.234098	hsa-miR-125b-5p	2	0.0534986	0.298309	0.345152	0.596097	0.520624	0.0327936	0.704445	0.895679	0.66106	0.398295	0.504462
ERAL1	MIMAT0000063	0.232141	hsa-let-7b-5p	2	0.426988	0.841706	0.183813	0.739173	0.0336013	0.85882	0.325314	0.776555	0.151921	0.0870902	0.639143
SIGLEC1	MIMAT0000104	0.231313	hsa-miR-107	2	0.56319	0.0762279	0.825316	0.432615	0.34652	0.496351	0.204483	0.397933	0.46108	0.405717	0.048942
ETS1	MIMAT0000259	0.231024	hsa-miR-182-5p	2	0.751827	0.937438	0.750536	0.0666505	0.309421	0.523342	0.2343	0.200199	0.0136169	0.644353	0.946175
TIMP1	MIMAT0000070	0.229737	hsa-miR-17-5p	2	0.932806	0.805046	0.0677354	0.132814	0.000565246	0.344188	0.855196	0.145898	0.227301	0.568372	0.994218
BMP8A	MIMAT0003322	0.229526	hsa-miR-652-3p	2	0.444077	0.742693	0.781115	0.292007	0.572022	0.0804346	0.50152	0.897009	0.227301	0.498499	0.00363586
PTGFRN	MIMAT0000420	0.228827	hsa-miR-30b-5p	2	0.529371	0.224925	0.5837	0.281319	0.000292972	0.680042	0.707428	0.164133	0.543686	0.00357203	0.69965
PCDHGC3	MIMAT0000069	0.228277	hsa-miR-16-5p	2	0.90643	0.132646	0.173704	0.78532	0.0877281	0.940641	0.627106	0.798516	0.675672	0.0194417	0.152896
AQP1	MIMAT0004657	0.22594	hsa-miR-200c-5p	2	0.868893	0.616915	0.254315	0.837893	0.0190664	0.608466	0.0080382	0.334653	0.449147	0.458116	0.44583
RAP1B	MIMAT0004589	0.225215	hsa-miR-30b-3p	2	0.0114749	0.36646	0.583874	0.379439	0.708349	0.344637	0.322702	0.804686	0.799845	0.387713	0.0806602
CALD1	MIMAT0000420	0.224154	hsa-miR-30b-5p	2	0.446047	0.0913888	0.504792	0.888645	0.0100976	0.993003	0.173357	0.8207	0.371681	0.64887	0.460172
ZEB1	MIMAT0003301	0.223789	hsa-miR-33b-5p	2	0.819942	0.250337	0.511033	0.184489	0.000313569	0.784423	0.774966	0.0103328	0.345771	0.108337	0.967541
CPXM1	MIMAT0000617	0.222994	hsa-miR-200c-3p	2	0.926244	0.518566	0.830065	0.167808	0.0434513	0.514034	0.376245	0.837031	0.521232	0.196907	0.0808739
KCTD11	MIMAT0002871	0.222637	hsa-miR-500a-3p	2	0.0013504	0.535249	0.447837	0.762344	0.0774358	0.526822	0.111799	0.369981	0.855462	0.911508	0.990344
FMO5	MIMAT0002891	0.222554	hsa-miR-18a-3p	2	0.0408994	0.591541	0.503619	0.933664	0.955648	0.448279	0.716638	0.095941	0.826547	0.71926	0.123046
SLC35A5	MIMAT0000072	0.222551	hsa-miR-18a-5p	2	0.979306	0.679944	0.412653	0.854287	0.154203	0.0459981	0.919884	0.220139	0.0216047	0.821157	0.717055
ETS1	MIMAT0000432	0.221287	hsa-miR-141-3p	2	0.751827	0.937438	0.750536	0.0666505	0.309421	0.523342	0.2343	0.200199	0.0136169	0.644353	0.946175
LIMS1	MIMAT0000420	0.221091	hsa-miR-30b-5p	2	0.146372	0.588261	0.469882	0.783366	0.0781587	0.112358	0.103262	0.511966	0.0265844	0.841856	0.473621
PRUNE2	MIMAT0000417	0.220593	hsa-miR-15b-5p	2	0.395265	0.655165	0.36039	0.283033	0.343816	0.151136	0.0961642	0.299365	0.826547	0.467992	0.0214902
YY1	MIMAT0000086	0.220407	hsa-miR-29a-3p	2	0.746772	0.913469	0.793787	0.570407	0.324658	0.713052	0.697129	0.0628345	0.396179	0.863522	0.029
GPIHBP1	MIMAT0003258	0.21926	hsa-miR-590-5p	2	0.611487	0.421851	0.849592	0.377644	0.0115771	0.381016	0.0550364	0.168735	0.638312	0.711247	0.26692
SIRPB1	MIMAT0000095	0.218366	hsa-miR-96-5p	2	0.11925	0.514179	0.252445	0.27439	0.0478296	0.841837	0.0809884	0.321157	0.543686	0.445895	0.343156
ARHGAP1	MIMAT0004507	0.217569	hsa-miR-92a-1-5p	2	0.696906	0.674797	0.849474	0.0469491	0.77513	0.536715	0.0589748	0.126054	0.227301	0.816555	0.675813
ARHGAP1	MIMAT0000691	0.215296	hsa-miR-130b-3p	2	0.696906	0.674797	0.849474	0.0469491	0.77513	0.536715	0.0589748	0.126054	0.227301	0.816555	0.675813
SMTN	MIMAT0005797	0.215286	hsa-miR-1301-3p	2	0.720831	0.372206	0.0833741	0.613045	0.210915	0.0592233	0.502769	0.388936	0.702342	0.778812	0.942159
PMP22	MIMAT0000095	0.213643	hsa-miR-96-5p	2	0.607639	0.00495659	0.496812	0.684083	0.00624788	0.684052	0.535554	0.934975	0.449147	0.980937	0.614415
COL5A3	MIMAT0004657	0.213266	hsa-miR-200c-5p	2	0.367729	0.218371	0.758315	0.446129	0.196896	0.976981	0.0512245	0.0973016	0.66106	0.896586	0.160076
HLA-DPB1	MIMAT0004957	0.212929	hsa-miR-760	2	0.593168	0.913811	0.38703	0.206193	0.0689137	0.0197317	0.306605	0.503157	0.855462	0.355813	0.243154
NKIRAS2	MIMAT0000100	0.212561	hsa-miR-29b-3p	2	0.905335	0.997192	0.291928	0.536886	0.130677	0.000653073	0.229593	0.977475	0.841203	0.0853122	0.697874
AXL	MIMAT0000680	0.212553	hsa-miR-106b-5p	2	0.562628	0.83065	0.0532495	0.758063	0.0736144	0.689488	0.388084	0.23135	0.488281	0.124228	0.195876
PMP22	MIMAT0004657	0.21232	hsa-miR-200c-5p	2	0.607639	0.00495659	0.496812	0.684083	0.00624788	0.684052	0.535554	0.934975	0.449147	0.980937	0.614415
CALCRL	MIMAT0000072	0.212075	hsa-miR-18a-5p	2	0.731415	0.280045	0.392439	0.0103631	0.00066819	0.155059	0.4845	0.721108	0.596349	0.238634	0.573032
PLN	MIMAT0000075	0.209316	hsa-miR-20a-5p	2	0.718158	0.183475	0.138287	0.342188	0.709007	0.434655	0.763945	0.267093	0.00672717	0.0845097	0.511073
SPRYD3	MIMAT0000093	0.208184	hsa-miR-93-5p	2	0.952046	0.65592	0.0321984	0.932528	0.0646777	0.67322	0.285076	0.361031	0.59465	0.296345	0.310326
LRP10	MIMAT0002872	0.208023	hsa-miR-501-5p	2	0.554348	0.058194	0.573757	0.190549	0.299875	0.727229	0.003568	0.957006	0.111884	0.989564	0.402137
MCM10	MIMAT0000681	0.207015	hsa-miR-29c-3p	2	0.368591	0.223222	0.63863	0.212267	0.895641	0.0681499	0.0237192	0.61284	0.521232	0.523839	0.437897
ARHGAP1	MIMAT0000424	0.206371	hsa-miR-128-3p	2	0.696906	0.674797	0.849474	0.0469491	0.77513	0.536715	0.0589748	0.126054	0.227301	0.816555	0.675813
PRICKLE2	MIMAT0000680	0.20394	hsa-miR-106b-5p	2	0.652749	0.149414	0.75274	0.875789	0.8468	0.339503	0.487806	0.424186	0.0759732	0.0188759	0.644048
KCND3	MIMAT0000093	0.203741	hsa-miR-93-5p	2	0.219764	0.297623	0.971401	0.787105	0.378742	0.0373095	0.389276	0.786254	0.0732542	0.293124	0.331143
CD46	MIMAT0004672	0.203405	hsa-miR-106b-3p	2	0.46988	0.101121	0.485888	0.877475	0.0466922	0.309445	0.740492	0.0345242	0.977362	0.778989	0.826082
STX11	MIMAT0000432	0.202737	hsa-miR-141-3p	2	0.0978405	0.548387	0.0858194	0.574364	0.942671	0.732123	0.146185	0.518072	0.253582	0.570831	0.3899
SNAI2	MIMAT0004673	0.201996	hsa-miR-29c-5p	2	0.605669	0.833303	0.148887	0.520499	0.00916956	0.816014	0.412966	0.0178194	0.488281	0.285068	0.476609
PMP22	MIMAT0004598	0.20076	hsa-miR-141-5p	2	0.607639	0.00495659	0.496812	0.684083	0.00624788	0.684052	0.535554	0.934975	0.449147	0.980937	0.614415
ECSCR	MIMAT0004598	0.200606	hsa-miR-141-5p	2	0.286327	0.690844	0.270974	0.25851	0.175601	0.992707	0.0614975	0.806654	0.182861	0.55432	0.0112243
SLC16A4	MIMAT0004810	0.200148	hsa-miR-629-5p	2	0.863106	0.885851	0.400145	0.388571	0.00731724	0.0407826	0.753288	0.819931	0.186525	0.301213	0.427385
RBMX	MIMAT0000077	0.994902	hsa-miR-22-3p	1	0.378609	0.929341	0.898573	0.456577	0.354131	0.374076	0.404848	0.0124703	0.119299	0.138505	0.134123
C17orf108	MIMAT0004494	0.902791	hsa-miR-21-3p	1	0.0509836	0.491568	0.864056	0.818378	0.710006	0.108203	0.607991	0.307979	0.151921	0.31579	0.456371
PCOLCE	MIMAT0000617	0.882369	hsa-miR-200c-3p	1	0.419389	0.7339	0.755319	0.037069	0.315915	0.460947	0.262343	0.299988	0.66106	0.428788	0.383938
QRICH1	MIMAT0004495	0.876885	hsa-miR-22-5p	1	0.966442	0.0780668	0.344077	0.789437	0.37222	0.729795	0.893151	0.14786	0.997068	0.230294	0.941676
TGFB1	MIMAT0000104	0.871462	hsa-miR-107	1	0.723714	0.361057	0.849424	0.0427748	0.352687	0.614182	0.255926	0.458152	0.675672	0.885651	0.311275
MSL2	MIMAT0000077	0.859279	hsa-miR-22-3p	1	0.181673	0.845914	0.783457	0.418528	0.0842314	0.756615	0.575139	0.742797	0.488281	0.251455	0.33102
SMARCC1	MIMAT0004495	0.858917	hsa-miR-22-5p	1	0.769654	0.475012	0.0600606	0.599437	0.27909	0.651617	0.414332	0.909152	0.46108	0.245673	0.218938
ZNF740	MIMAT0004495	0.858359	hsa-miR-22-5p	1	0.839403	0.247008	0.808186	0.432053	0.0602055	0.172069	0.192065	0.312963	0.182861	0.282046	0.450771
BRPF3	MIMAT0004495	0.858254	hsa-miR-22-5p	1	0.371303	0.578051	0.541057	0.319268	0.938081	0.694732	0.0152848	0.384055	0.799845	0.416568	0.300915
CTCF	MIMAT0004495	0.849056	hsa-miR-22-5p	1	0.405692	0.507032	0.477825	0.461174	0.184181	0.0443933	0.991288	0.766569	0.997068	0.667731	0.113388
TAF1	MIMAT0004495	0.837439	hsa-miR-22-5p	1	0.533344	0.175104	0.512378	0.888548	0.17549	0.0686619	0.947868	0.170669	0.702342	0.546641	0.699541
UBTD2	MIMAT0000100	0.832623	hsa-miR-29b-3p	1	0.221051	0.554263	0.0286142	0.711334	0.148842	0.617608	0.803589	0.359918	0.624024	0.717965	0.988875
ABCA1	MIMAT0000091	0.826689	hsa-miR-33a-5p	1	0.996148	0.0918084	0.998692	0.479549	0.99232	0.855901	0.434034	0.896464	0.624024	0.626174	0.749812
GNG2	MIMAT0000261	0.826618	hsa-miR-183-5p	1	0.467712	0.737809	0.088557	0.579509	0.876479	0.705485	0.440417	0.374406	0.350764	0.94272	0.3186
BCOR	MIMAT0004495	0.826556	hsa-miR-22-5p	1	0.620696	0.582733	0.369605	0.494011	0.254173	0.254824	0.0734928	0.535001	0.438137	0.52635	0.512592
SEC23A	MIMAT0004551	0.815644	hsa-miR-30d-3p	1	0.0499931	0.318723	0.203699	0.429669	0.328721	0.823121	0.600655	0.725511	0.178699	0.736325	0.579827
TBC1D5	MIMAT0004495	0.810718	hsa-miR-22-5p	1	0.439024	0.788041	0.828369	0.944129	0.260965	0.169417	0.104977	0.305037	0.193651	0.768227	0.0110224
SEC23A	MIMAT0000245	0.807815	hsa-miR-30d-5p	1	0.0499931	0.318723	0.203699	0.429669	0.328721	0.823121	0.600655	0.725511	0.178699	0.736325	0.579827
BATF3	MIMAT0000617	0.804285	hsa-miR-200c-3p	1	0.014373	0.846059	0.625629	0.448383	0.593813	0.659416	0.788587	0.567114	0.997068	0.154353	0.551209
ARID1A	MIMAT0004495	0.801427	hsa-miR-22-5p	1	0.853505	0.655781	0.077947	0.913621	0.579922	0.636521	0.767647	0.230261	0.997068	0.294827	0.178217
DHX15	MIMAT0004495	0.801061	hsa-miR-22-5p	1	0.258821	0.708216	0.907101	0.31391	0.0829042	0.207575	0.449217	0.642434	0.121231	0.823279	0.574115
TMEM200B	MIMAT0000617	0.798688	hsa-miR-200c-3p	1	0.782348	0.510289	0.276339	0.661037	0.645766	0.3739	0.801762	0.216073	0.713743	0.887092	0.0654195
SERPING1	MIMAT0000617	0.781575	hsa-miR-200c-3p	1	0.563974	0.309393	0.283819	0.667007	5.3268e-05	0.416613	0.509064	0.620906	0.826547	0.502896	0.770369
UBA2	MIMAT0000077	0.778654	hsa-miR-22-3p	1	0.409584	0.748081	0.144212	0.447782	0.985462	0.310193	0.0629177	0.265061	0.46108	0.311468	0.569332
MSC	MIMAT0004598	0.76096	hsa-miR-141-5p	1	0.801704	0.690033	0.956261	0.0553008	0.602964	0.602234	0.347019	0.623269	0.855462	0.652961	0.861984
MYLIP	MIMAT0000280	0.76008	hsa-miR-223-3p	1	0.164133	0.369957	0.208	0.256538	0.513221	0.048047	0.207313	0.473693	0.227301	0.546234	0.625574
TOP2B	MIMAT0004495	0.759894	hsa-miR-22-5p	1	0.526125	0.845851	0.284902	0.36805	0.659297	0.398177	0.345027	0.163699	0.638312	0.528647	0.0183219
KHDRBS1	MIMAT0000077	0.756788	hsa-miR-22-3p	1	0.787544	0.589027	0.75999	0.597739	0.845398	0.0861994	0.212152	0.280898	0.59465	0.709316	0.442557
RNF20	MIMAT0004495	0.752058	hsa-miR-22-5p	1	0.717114	0.85367	0.477289	0.109791	0.72964	0.0347593	0.547783	0.975565	0.454256	0.258896	0.109222
P4HA3	MIMAT0000245	0.748517	hsa-miR-30d-5p	1	0.563692	0.919493	0.594853	0.24674	0.978846	0.69952	0.204898	0.994258	0.396267	0.0796472	0.257048
USP37	MIMAT0004495	0.742699	hsa-miR-22-5p	1	0.59955	0.757021	0.638955	0.0106569	0.868479	0.762674	0.93386	0.923719	0.488281	0.272941	0.443083
DPYD	MIMAT0000081	0.742354	hsa-miR-25-3p	1	0.843027	0.659572	0.501681	0.999538	0.0257143	0.537161	0.933436	0.166076	0.615891	0.857904	0.399028
GNG2	MIMAT0000259	0.741088	hsa-miR-182-5p	1	0.467712	0.737809	0.088557	0.579509	0.876479	0.705485	0.440417	0.374406	0.350764	0.94272	0.3186
CTDSPL2	MIMAT0004495	0.740997	hsa-miR-22-5p	1	0.658676	0.793574	0.84099	0.450598	0.720981	0.53497	0.115895	0.0556782	0.193651	0.51205	0.80351
MSN	MIMAT0000095	0.740865	hsa-miR-96-5p	1	0.694895	0.354662	0.416721	0.175553	2.04421e-05	0.603843	0.255872	0.55366	0.59465	0.491192	0.774905
RBM27	MIMAT0004495	0.737594	hsa-miR-22-5p	1	0.585231	0.377018	0.984037	0.30433	0.897775	0.29382	0.634146	0.00422485	0.438137	0.42295	0.300215
MCF2L	MIMAT0000279	0.734237	hsa-miR-222-3p	1	0.136464	0.307634	0.203837	0.0540317	0.711835	0.268753	0.248896	0.595401	0.945233	0.708543	0.548221
MSL2	MIMAT0004495	0.717738	hsa-miR-22-5p	1	0.181673	0.845914	0.783457	0.418528	0.0842314	0.756615	0.575139	0.742797	0.488281	0.251455	0.33102
GFPT2	MIMAT0000617	0.716716	hsa-miR-200c-3p	1	0.709949	0.654165	0.283623	0.00763991	0.788092	0.700354	0.774607	0.696615	0.925372	0.268273	0.319966
MEIS3	MIMAT0002888	0.714706	hsa-miR-532-5p	1	0.400937	0.0292733	0.407568	0.199752	0.227404	0.667131	0.385667	0.327649	0.66106	0.669316	0.915612
CREBBP	MIMAT0004495	0.709818	hsa-miR-22-5p	1	0.70044	0.0551127	0.188321	0.280625	0.12588	0.767471	0.342725	0.319114	0.438137	0.656618	0.816375
ZNF445	MIMAT0004495	0.7092	hsa-miR-22-5p	1	0.214219	0.784133	0.961451	0.951202	0.675928	0.989815	0.581132	0.401879	0.521232	0.929567	0.00164977
CCNI	MIMAT0004495	0.708708	hsa-miR-22-5p	1	0.831554	0.780444	0.999065	0.212176	0.000231064	0.466942	0.572551	0.502337	0.454256	0.397675	0.9928
ASPN	MIMAT0000759	0.705934	hsa-miR-148b-3p	1	0.809881	0.466139	0.602108	0.105073	0.0559224	0.566696	0.970777	0.322883	0.227301	0.931105	0.532791
MSN	MIMAT0000617	0.702982	hsa-miR-200c-3p	1	0.694895	0.354662	0.416721	0.175553	2.04421e-05	0.603843	0.255872	0.55366	0.59465	0.491192	0.774905
KANK2	MIMAT0004598	0.696482	hsa-miR-141-5p	1	0.822117	0.777082	0.465675	0.157168	0.474518	0.0762622	0.444018	0.801901	0.895518	0.879015	0.97787
SIRPA	MIMAT0000691	0.692831	hsa-miR-130b-3p	1	0.137155	0.33352	0.930015	0.608412	0.0253017	0.219026	0.572827	0.51864	0.925372	0.819173	0.938941
MS4A4A	MIMAT0000617	0.685355	hsa-miR-200c-3p	1	0.319903	0.0172173	0.567529	0.811256	0.769258	0.71423	0.218353	0.28487	0.182861	0.44664	0.284088
GPBAR1	MIMAT0000617	0.684972	hsa-miR-200c-3p	1	0.821833	0.562988	0.557785	0.358872	0.510048	0.415494	0.960414	0.221283	0.568018	0.361095	0.0211537
POLDIP3	MIMAT0004495	0.678057	hsa-miR-22-5p	1	0.901654	0.549812	0.42876	0.738271	0.00196877	0.366182	0.555361	0.872422	0.543686	0.330797	0.611048
PALM2-AKAP2	MIMAT0000261	0.677956	hsa-miR-183-5p	1	0.288596	0.505169	0.219945	0.748686	0.230805	0.155687	0.931215	0.424089	0.0509703	0.848338	0.278168
ZNFX1	MIMAT0000104	0.675539	hsa-miR-107	1	0.440133	0.837343	0.603961	0.802496	0.012471	0.692915	0.224568	0.682996	0.675672	0.249558	0.853715
PTH1R	MIMAT0000261	0.674069	hsa-miR-183-5p	1	0.56802	0.764775	0.252779	0.374373	0.000402243	0.233218	0.287754	0.261089	0.66106	0.277944	0.369109
COL10A1	MIMAT0000732	0.672534	hsa-miR-378a-3p	1	0.592141	0.372034	0.909971	0.16498	0.23588	0.98008	0.443079	0.169841	0.0265844	0.386928	0.545369
BGN	MIMAT0000617	0.6725	hsa-miR-200c-3p	1	0.480012	0.461512	0.446203	0.274146	0.0519527	0.633108	0.549794	0.765513	0.227301	0.35501	0.715318
EIF4ENIF1	MIMAT0004495	0.661755	hsa-miR-22-5p	1	0.976749	0.130958	0.40871	0.187971	0.185812	0.339941	0.337275	0.257953	0.488281	0.672497	0.0181854
ZBTB4	MIMAT0004507	0.661328	hsa-miR-92a-1-5p	1	0.2263	0.682758	0.140367	0.783	0.14777	0.0772316	0.333913	0.321575	0.604375	0.638076	0.748943
EIF3L	MIMAT0000077	0.657408	hsa-miR-22-3p	1	0.579995	0.597562	0.365573	0.871195	1.07984e-11	0.173505	0.325107	0.903059	0.830548	0.186972	0.556374
SCAPER	MIMAT0004495	0.655063	hsa-miR-22-5p	1	0.254358	0.399217	0.117497	0.370501	0.378081	0.887258	0.129646	0.249451	0.0216047	0.765039	0.148471
THBS1	MIMAT0000432	0.653832	hsa-miR-141-3p	1	0.576248	0.11088	0.029807	0.418052	0.528847	0.219005	0.316863	0.277264	0.345771	0.610603	0.945742
MS4A6A	MIMAT0000432	0.647907	hsa-miR-141-3p	1	0.354367	0.962665	0.983649	0.696844	0.24	0.299015	0.0360323	0.477284	0.330584	0.72162	0.304969
RGS4	MIMAT0000318	0.638094	hsa-miR-200b-3p	1	0.130449	0.775567	0.170188	0.180205	0.520306	0.86003	0.588287	0.570819	0.774549	0.729394	0.0604074
PROCR	MIMAT0000617	0.63684	hsa-miR-200c-3p	1	0.676837	0.292284	0.360241	0.0455486	0.535191	0.326683	0.772127	0.21335	0.552573	0.716848	0.436728
TLN1	MIMAT0000093	0.635026	hsa-miR-93-5p	1	0.950549	0.896196	0.863328	0.683321	0.787106	0.09248	0.637063	0.343024	0.133375	0.239823	0.60098
PCOLCE	MIMAT0004598	0.633691	hsa-miR-141-5p	1	0.419389	0.7339	0.755319	0.037069	0.315915	0.460947	0.262343	0.299988	0.66106	0.428788	0.383938
VCL	MIMAT0000759	0.632005	hsa-miR-148b-3p	1	0.696525	0.453376	0.0646006	0.710197	0.584177	0.377725	0.368814	0.312462	0.133375	0.363813	0.607178
KBTBD7	MIMAT0004495	0.631532	hsa-miR-22-5p	1	0.937463	0.921358	0.915111	0.00740861	0.314348	0.471675	0.223264	0.703472	0.451827	0.251457	0.535148
GPR65	MIMAT0000091	0.630967	hsa-miR-33a-5p	1	0.887893	0.991523	0.868781	0.310596	0.00404806	0.199042	0.192789	0.782297	0.405053	0.446475	0.317041
FBLN5	MIMAT0004598	0.626551	hsa-miR-141-5p	1	0.402847	0.239387	0.813667	0.963045	0.00235221	0.102364	0.363388	0.929719	0.637414	0.530727	0.565616
ENG	MIMAT0003886	0.625315	hsa-miR-769-5p	1	0.676514	0.549995	0.444919	0.694341	0.596114	0.222584	0.420697	0.0707653	0.945233	0.875097	0.964498
MFAP5	MIMAT0000432	0.62112	hsa-miR-141-3p	1	0.525592	0.0142316	0.739188	0.526066	0.87739	0.823283	0.634278	0.307595	0.895518	0.77525	0.735062
COL4A2	MIMAT0000617	0.617667	hsa-miR-200c-3p	1	0.132361	0.170263	0.736021	0.853284	0.0185445	0.914435	0.834041	0.721477	0.945233	0.149048	0.337461
DCN	MIMAT0000432	0.612441	hsa-miR-141-3p	1	0.643972	0.228835	0.459647	0.00791368	0.669386	0.947066	0.854413	0.887625	0.895518	0.721304	0.299958
COL10A1	MIMAT0000759	0.612042	hsa-miR-148b-3p	1	0.592141	0.372034	0.909971	0.16498	0.23588	0.98008	0.443079	0.169841	0.0265844	0.386928	0.545369
MSN	MIMAT0004598	0.611626	hsa-miR-141-5p	1	0.694895	0.354662	0.416721	0.175553	2.04421e-05	0.603843	0.255872	0.55366	0.59465	0.491192	0.774905
TLR8	MIMAT0000432	0.607663	hsa-miR-141-3p	1	0.265815	0.210222	0.712479	0.811474	0.0140663	0.384622	0.410214	0.287068	0.289915	0.96433	0.423868
TTC21B	MIMAT0004495	0.603416	hsa-miR-22-5p	1	0.432804	0.710697	0.736005	0.469168	0.989154	0.602769	0.0123126	0.50703	0.193651	0.129291	0.936743
TAF11	MIMAT0000086	0.600465	hsa-miR-29a-3p	1	0.426351	0.121118	0.786597	0.188747	0.320447	0.644296	0.0204199	0.355013	0.702342	0.501905	0.710428
CD33	MIMAT0000617	0.595596	hsa-miR-200c-3p	1	0.817634	0.487604	0.995449	0.421685	0.240404	0.422011	0.0422563	0.501937	0.488281	0.635852	0.389287
CAPN2	MIMAT0000680	0.595012	hsa-miR-106b-5p	1	0.143721	0.0446495	0.300014	0.451262	0.953183	0.276884	0.76434	0.539623	0.59465	0.32159	0.52992
HTRA1	MIMAT0000093	0.594572	hsa-miR-93-5p	1	0.418902	0.801956	0.0986486	0.461911	0.246659	0.443814	0.875419	0.688567	0.520446	0.437187	0.694062
FBXO17	MIMAT0000617	0.593171	hsa-miR-200c-3p	1	0.936151	0.438157	0.499172	0.229079	0.000473977	0.16551	0.323277	0.791749	0.841203	0.98526	0.757771
GFPT2	MIMAT0000692	0.592212	hsa-miR-30e-5p	1	0.709949	0.654165	0.283623	0.00763991	0.788092	0.700354	0.774607	0.696615	0.925372	0.268273	0.319966
WDHD1	MIMAT0000087	0.591429	hsa-miR-30a-5p	1	0.375207	0.454603	0.34682	0.219413	9.42286e-05	0.133686	0.193934	0.433975	0.638312	0.958942	0.927329
KATNAL1	MIMAT0000617	0.586558	hsa-miR-200c-3p	1	0.54021	0.666148	0.785097	0.0134654	0.155576	0.781939	0.970078	0.189572	0.543686	0.58561	0.495549
MSN	MIMAT0000259	0.583876	hsa-miR-182-5p	1	0.694895	0.354662	0.416721	0.175553	2.04421e-05	0.603843	0.255872	0.55366	0.59465	0.491192	0.774905
SEMA6B	MIMAT0000259	0.583741	hsa-miR-182-5p	1	0.549206	0.847934	0.314158	0.93723	0.000618451	0.614485	0.358466	0.728458	0.945233	0.562555	0.121463
FXYD5	MIMAT0004657	0.58073	hsa-miR-200c-5p	1	0.360178	0.84802	0.0206414	0.962217	0.706429	0.160982	0.519338	0.669384	0.227301	0.563753	0.707545
FAM65B	MIMAT0000267	0.579564	hsa-miR-210-3p	1	0.559308	0.333569	0.909282	0.0712815	0.982853	0.736443	0.788006	0.20685	0.874594	0.24981	0.222784
FBLN5	MIMAT0000617	0.579548	hsa-miR-200c-3p	1	0.402847	0.239387	0.813667	0.963045	0.00235221	0.102364	0.363388	0.929719	0.637414	0.530727	0.565616
MFAP5	MIMAT0004551	0.579434	hsa-miR-30d-3p	1	0.525592	0.0142316	0.739188	0.526066	0.87739	0.823283	0.634278	0.307595	0.895518	0.77525	0.735062
SIDT2	MIMAT0000691	0.578337	hsa-miR-130b-3p	1	0.82842	0.410088	0.469067	0.176747	0.866823	0.0530295	0.176479	0.80878	0.70466	0.968724	0.938768
COL18A1	MIMAT0000759	0.577676	hsa-miR-148b-3p	1	0.54492	0.560931	0.79664	0.729793	0.489414	0.606927	0.0679866	0.863171	0.520446	0.448009	0.559698
SGCD	MIMAT0004586	0.576515	hsa-miR-15b-3p	1	0.689524	0.180603	0.641617	0.949776	0.00317906	0.66652	0.528283	0.610025	0.330584	0.295432	0.304016
PECAM1	MIMAT0000617	0.57313	hsa-miR-200c-3p	1	0.822867	0.604619	0.572377	0.0773888	0.521685	0.211453	0.816847	0.685257	0.449147	0.224602	0.368035
ZNF652	MIMAT0004504	0.571865	hsa-miR-31-3p	1	0.238143	0.380724	0.580887	0.833748	0.241803	0.853877	0.116481	0.881343	0.227301	0.474869	0.0101355
SKIV2L2	MIMAT0004495	0.571376	hsa-miR-22-5p	1	0.120768	0.143064	0.902558	0.299022	0.125534	0.82586	0.0521123	0.14447	0.901382	0.632366	0.352627
PECAM1	MIMAT0004598	0.570211	hsa-miR-141-5p	1	0.822867	0.604619	0.572377	0.0773888	0.521685	0.211453	0.816847	0.685257	0.449147	0.224602	0.368035
ZNF232	MIMAT0000077	0.569375	hsa-miR-22-3p	1	0.607517	0.862584	0.788017	0.198984	0.0786161	0.865916	0.75829	0.532962	0.826547	0.841437	0.174192
MNDA	MIMAT0000432	0.567989	hsa-miR-141-3p	1	0.559491	0.918074	0.498771	0.0474498	0.649564	0.241964	0.1171	0.774051	0.997068	0.606401	0.525494
SEC23A	MIMAT0000432	0.567879	hsa-miR-141-3p	1	0.0499931	0.318723	0.203699	0.429669	0.328721	0.823121	0.600655	0.725511	0.178699	0.736325	0.579827
VIPR1	MIMAT0002809	0.567805	hsa-miR-146b-5p	1	0.344923	0.514173	0.196597	0.149317	0.236665	0.0175599	0.361103	0.985357	0.405053	0.604167	0.293197
OLFML2B	MIMAT0000617	0.56102	hsa-miR-200c-3p	1	0.549463	0.0358443	0.830059	0.400126	0.581181	0.581374	0.607298	0.637041	0.713743	0.109028	0.366639
MSC	MIMAT0000617	0.560981	hsa-miR-200c-3p	1	0.801704	0.690033	0.956261	0.0553008	0.602964	0.602234	0.347019	0.623269	0.855462	0.652961	0.861984
C5orf4	MIMAT0005951	0.560104	hsa-miR-1307-3p	1	0.601418	0.546798	0.201791	0.737147	0.591425	0.0278518	0.164396	0.225596	0.438137	0.354608	0.871385
NNMT	MIMAT0004657	0.559623	hsa-miR-200c-5p	1	0.205525	0.879407	0.753505	0.595893	0.0311157	0.512997	0.845538	0.933049	0.895518	0.306064	0.442649
FAM69A	MIMAT0004598	0.55469	hsa-miR-141-5p	1	0.129967	0.591413	0.870921	0.290712	0.00733008	0.147905	0.521795	0.80302	0.167679	0.488872	0.437646
GNG2	MIMAT0000095	0.552397	hsa-miR-96-5p	1	0.467712	0.737809	0.088557	0.579509	0.876479	0.705485	0.440417	0.374406	0.350764	0.94272	0.3186
PGF	MIMAT0005920	0.550712	hsa-miR-1266-5p	1	0.207199	0.69949	0.202584	0.576871	0.000444321	0.65262	0.413935	0.955512	0.59465	0.158221	0.803537
NEU3	MIMAT0004495	0.547543	hsa-miR-22-5p	1	0.941859	0.622005	0.742309	0.964379	0.527618	0.108451	0.856841	0.0803995	0.193651	0.103008	0.721981
TFEC	MIMAT0000432	0.547327	hsa-miR-141-3p	1	0.611661	0.858402	0.721346	0.107169	0.0630076	0.424041	0.140237	0.925511	0.46108	0.886203	0.369241
ABL2	MIMAT0000095	0.546222	hsa-miR-96-5p	1	0.320025	0.935796	0.125944	0.381657	0.195082	0.110233	0.260543	0.0445672	0.178699	0.556114	0.346532
ABCA6	MIMAT0005951	0.545245	hsa-miR-1307-3p	1	0.622896	0.419782	0.891462	0.486827	0.634409	0.219701	0.219078	0.861484	0.193651	0.00999142	0.198041
KPNA5	MIMAT0004495	0.541717	hsa-miR-22-5p	1	0.413094	0.647187	0.585413	0.896299	0.477705	0.732102	0.694709	0.0418131	0.193651	0.898624	0.25879
EPB41L3	MIMAT0000617	0.540378	hsa-miR-200c-3p	1	0.193358	0.698462	0.0666811	0.168465	0.97486	0.442149	0.152578	0.229178	0.59465	0.31257	0.51596
ZZZ3	MIMAT0004495	0.539784	hsa-miR-22-5p	1	0.84309	0.360885	0.9625	0.563621	0.188714	0.177211	0.799975	0.0646446	0.997068	0.270552	0.588549
PALLD	MIMAT0000692	0.539757	hsa-miR-30e-5p	1	0.598103	0.476714	0.138336	0.546388	0.163868	0.711591	0.770999	0.369383	0.046205	0.557305	0.984255
COL10A1	MIMAT0016847	0.533181	hsa-miR-378c	1	0.592141	0.372034	0.909971	0.16498	0.23588	0.98008	0.443079	0.169841	0.0265844	0.386928	0.545369
ATP6V0E1	MIMAT0000092	0.531631	hsa-miR-92a-3p	1	0.50754	0.454248	0.475734	0.610832	0.701884	0.352474	0.935089	0.646666	0.615891	0.994861	0.0658907
C1QA	MIMAT0000617	0.531436	hsa-miR-200c-3p	1	0.811865	0.224607	0.751698	0.634378	0.717354	0.302873	0.151896	0.161767	0.182861	0.944847	0.0603298
HSPA12B	MIMAT0000617	0.531279	hsa-miR-200c-3p	1	0.455801	0.669222	0.13044	0.207374	0.419456	0.933907	0.25777	0.31643	0.0848556	0.794631	0.130685
INPP5A	MIMAT0000646	0.531185	hsa-miR-155-5p	1	0.927699	0.286666	0.655141	0.444205	0.0031461	0.405344	0.504036	0.694388	0.799845	0.692559	0.133275
C5orf4	MIMAT0004586	0.530662	hsa-miR-15b-3p	1	0.601418	0.546798	0.201791	0.737147	0.591425	0.0278518	0.164396	0.225596	0.438137	0.354608	0.871385
KATNAL1	MIMAT0004598	0.526557	hsa-miR-141-5p	1	0.54021	0.666148	0.785097	0.0134654	0.155576	0.781939	0.970078	0.189572	0.543686	0.58561	0.495549
COL15A1	MIMAT0000432	0.523723	hsa-miR-141-3p	1	0.2005	0.529311	0.388047	0.116768	0.000556392	0.546945	0.51342	0.367176	0.425296	0.239761	0.641357
MYLK	MIMAT0000759	0.52162	hsa-miR-148b-3p	1	0.813589	0.280268	0.725751	0.453761	0.0306661	0.997041	0.260452	0.601934	0.119299	0.212296	0.916703
PALM2-AKAP2	MIMAT0000259	0.521595	hsa-miR-182-5p	1	0.288596	0.505169	0.219945	0.748686	0.230805	0.155687	0.931215	0.424089	0.0509703	0.848338	0.278168
CSF2RB	MIMAT0000432	0.520234	hsa-miR-141-3p	1	0.643511	0.547592	0.434266	0.798919	0.0549273	0.569543	0.16332	0.320292	0.799845	0.887075	0.18936
COL15A1	MIMAT0000617	0.519788	hsa-miR-200c-3p	1	0.2005	0.529311	0.388047	0.116768	0.000556392	0.546945	0.51342	0.367176	0.425296	0.239761	0.641357
NPR1	MIMAT0000095	0.517155	hsa-miR-96-5p	1	0.515476	0.846624	0.586493	0.872068	0.997239	0.563499	0.839576	0.102133	0.227301	0.161661	0.0962305
GPRASP2	MIMAT0004495	0.516792	hsa-miR-22-5p	1	0.538958	0.947579	0.436078	0.183808	0.219913	0.0677615	0.836294	0.881061	0.451827	0.673413	0.125312
COL10A1	MIMAT0000731	0.516443	hsa-miR-378a-5p	1	0.592141	0.372034	0.909971	0.16498	0.23588	0.98008	0.443079	0.169841	0.0265844	0.386928	0.545369
PSIP1	MIMAT0000077	0.51576	hsa-miR-22-3p	1	0.461287	0.940662	0.712059	0.779656	0.0386727	0.904713	0.243047	0.282315	0.193651	0.866317	0.191397
KIAA1107	MIMAT0000646	0.515523	hsa-miR-155-5p	1	0.86464	0.914249	0.404583	0.357886	0.378743	0.969904	0.237093	0.0218126	0.487355	0.684627	0.238404
ZBTB4	MIMAT0000072	0.513851	hsa-miR-18a-5p	1	0.2263	0.682758	0.140367	0.783	0.14777	0.0772316	0.333913	0.321575	0.604375	0.638076	0.748943
EPB41L3	MIMAT0000432	0.513598	hsa-miR-141-3p	1	0.193358	0.698462	0.0666811	0.168465	0.97486	0.442149	0.152578	0.229178	0.59465	0.31257	0.51596
CTGF	MIMAT0000074	0.513063	hsa-miR-19b-3p	1	0.460225	0.469046	0.822067	0.46393	0.0549104	0.334576	0.545829	0.437398	0.350764	0.542379	0.792566
EDNRB	MIMAT0004586	0.512239	hsa-miR-15b-3p	1	0.478804	0.578542	0.564983	0.0229663	0.990995	0.995192	0.250196	0.72465	0.396179	0.619263	0.264536
APCDD1L	MIMAT0000759	0.511438	hsa-miR-148b-3p	1	0.697593	0.253478	0.259052	0.287657	0.151667	0.0860898	0.384581	0.988176	0.895518	0.513757	0.207422
C1S	MIMAT0000104	0.510406	hsa-miR-107	1	0.608229	0.842013	0.275944	0.156592	0.00180827	0.393878	0.659241	0.342779	0.637414	0.518875	0.643283
DFNA5	MIMAT0000617	0.510384	hsa-miR-200c-3p	1	0.148649	0.89412	0.168513	0.705167	0.160835	0.59859	0.659208	0.349062	0.0759732	0.446332	0.388067
RECK	MIMAT0001620	0.510239	hsa-miR-200a-5p	1	0.561939	0.553405	0.187259	0.517158	0.279864	0.774903	0.631183	0.535925	0.799845	0.887638	0.038826
OLFML2B	MIMAT0000104	0.50983	hsa-miR-107	1	0.549463	0.0358443	0.830059	0.400126	0.581181	0.581374	0.607298	0.637041	0.713743	0.109028	0.366639
TPM2	MIMAT0004551	0.506596	hsa-miR-30d-3p	1	0.558051	0.346032	0.638969	0.118901	0.92958	0.455791	0.605116	0.769406	0.799845	0.165562	0.0264914
FBL	MIMAT0000077	0.505212	hsa-miR-22-3p	1	0.457487	0.205894	0.584605	0.853159	0.332657	0.29718	0.856688	0.76562	0.0216047	0.178677	0.442273
PROCR	MIMAT0004598	0.504126	hsa-miR-141-5p	1	0.676837	0.292284	0.360241	0.0455486	0.535191	0.326683	0.772127	0.21335	0.552573	0.716848	0.436728
PDE7B	MIMAT0004586	0.503359	hsa-miR-15b-3p	1	0.088294	0.990941	0.695115	0.111874	0.328216	0.2931	0.95436	0.231512	0.59465	0.203335	0.383913
TGFBR2	MIMAT0000095	0.50207	hsa-miR-96-5p	1	0.444505	0.788106	0.918682	0.142235	0.447932	0.761116	0.564437	0.948885	0.0509703	0.251591	0.753916
MFAP5	MIMAT0000245	0.500759	hsa-miR-30d-5p	1	0.525592	0.0142316	0.739188	0.526066	0.87739	0.823283	0.634278	0.307595	0.895518	0.77525	0.735062
FGF14	MIMAT0004946	0.499233	hsa-miR-744-3p	1	0.828981	0.693168	0.728126	0.87076	0.130403	0.00777454	0.697892	0.998524	0.66106	0.27351	0.485753
MSC	MIMAT0000432	0.498049	hsa-miR-141-3p	1	0.801704	0.690033	0.956261	0.0553008	0.602964	0.602234	0.347019	0.623269	0.855462	0.652961	0.861984
MEIS3	MIMAT0004571	0.49779	hsa-miR-200b-5p	1	0.400937	0.0292733	0.407568	0.199752	0.227404	0.667131	0.385667	0.327649	0.66106	0.669316	0.915612
MSN	MIMAT0000318	0.496035	hsa-miR-200b-3p	1	0.694895	0.354662	0.416721	0.175553	2.04421e-05	0.603843	0.255872	0.55366	0.59465	0.491192	0.774905
COX7A1	MIMAT0005951	0.495293	hsa-miR-1307-3p	1	0.335626	0.14296	0.0251002	0.560184	0.815369	0.458082	0.10135	0.988567	0.253582	0.368862	0.144092
TGFB3	MIMAT0001620	0.494806	hsa-miR-200a-5p	1	0.644939	0.894662	0.355202	0.186759	0.453686	0.842912	0.163579	0.405113	0.0265844	0.234916	0.615224
RCAN2	MIMAT0004946	0.492792	hsa-miR-744-3p	1	0.681288	0.893719	0.781253	0.445808	0.416106	0.70124	0.0121606	0.30951	0.121231	0.376931	0.650877
KATNAL1	MIMAT0000432	0.492025	hsa-miR-141-3p	1	0.54021	0.666148	0.785097	0.0134654	0.155576	0.781939	0.970078	0.189572	0.543686	0.58561	0.495549
COPZ2	MIMAT0001620	0.488562	hsa-miR-200a-5p	1	0.567916	0.851239	0.479192	0.4898	0.0326553	0.709999	0.655473	0.261337	0.841203	0.299719	0.676418
FBXL19	MIMAT0000692	0.485401	hsa-miR-30e-5p	1	0.595262	0.42211	0.438027	0.507132	0.375077	0.127667	0.991302	0.833911	0.0732542	0.889265	0.519577
FLJ42709	MIMAT0005951	0.485214	hsa-miR-1307-3p	1	0.505216	0.800772	0.824938	0.623825	0.185791	0.346355	0.567261	0.243121	0.227301	0.44091	0.0891223
PRELP	MIMAT0003393	0.482901	hsa-miR-425-5p	1	0.669886	0.111671	0.58446	0.480703	0.141318	0.560212	0.42248	0.553662	0.449147	0.0231921	0.487274
CD59	MIMAT0005951	0.481335	hsa-miR-1307-3p	1	0.926253	0.525026	0.505694	0.549403	0.523085	0.287818	0.653181	0.11469	0.895518	0.98998	0.011032
VPS13B	MIMAT0000072	0.479659	hsa-miR-18a-5p	1	0.377597	0.174098	0.871969	0.68672	0.0807472	0.858056	0.994414	0.256903	0.193651	0.367035	0.520093
COPZ2	MIMAT0004598	0.47627	hsa-miR-141-5p	1	0.567916	0.851239	0.479192	0.4898	0.0326553	0.709999	0.655473	0.261337	0.841203	0.299719	0.676418
S1PR3	MIMAT0000617	0.474731	hsa-miR-200c-3p	1	0.718178	0.72472	0.393791	0.950678	0.791218	0.498975	0.412714	0.551997	0.895518	0.0326351	0.710472
PODN	MIMAT0003284	0.473487	hsa-miR-616-5p	1	0.897374	0.871201	0.751961	0.552871	0.0431608	0.387568	0.888105	0.22647	0.637414	0.839475	0.595331
ALOX5	MIMAT0000072	0.467081	hsa-miR-18a-5p	1	0.613234	0.975266	0.671197	0.204641	0.0742988	0.479182	0.601838	0.712836	0.227301	0.771018	0.694276
THBS2	MIMAT0000759	0.466922	hsa-miR-148b-3p	1	0.613619	0.40316	0.723585	0.26456	0.15989	0.623637	0.495502	0.132206	0.0265844	0.539576	0.889884
QKI	MIMAT0000432	0.466526	hsa-miR-141-3p	1	0.232238	0.59146	0.943247	0.25589	0.255285	0.825911	0.624782	0.0626003	0.70466	0.50437	0.680116
TMBIM4	MIMAT0004672	0.466463	hsa-miR-106b-3p	1	0.61185	0.586896	0.916302	0.284152	0.545186	0.00720868	0.823976	0.30102	0.267642	0.959168	0.325709
LUM	MIMAT0004598	0.466447	hsa-miR-141-5p	1	0.745867	0.275791	0.796865	0.0131741	0.123974	0.826834	0.7231	0.422555	0.895518	0.315102	0.412219
GFPT2	MIMAT0000693	0.460591	hsa-miR-30e-3p	1	0.709949	0.654165	0.283623	0.00763991	0.788092	0.700354	0.774607	0.696615	0.925372	0.268273	0.319966
DCN	MIMAT0000074	0.458431	hsa-miR-19b-3p	1	0.643972	0.228835	0.459647	0.00791368	0.669386	0.947066	0.854413	0.887625	0.895518	0.721304	0.299958
MYADM	MIMAT0004598	0.458397	hsa-miR-141-5p	1	0.513136	0.660914	0.926299	0.157543	0.151866	0.212372	0.151467	0.0199844	0.350764	0.649312	0.517887
PRKAR1A	MIMAT0003258	0.455149	hsa-miR-590-5p	1	0.850862	0.217046	0.383237	0.229431	0.0421776	0.738684	0.525346	0.386709	0.977362	0.935638	0.492765
VCAM1	MIMAT0004481	0.454672	hsa-let-7a-3p	1	0.78666	0.17457	0.986771	0.0490619	0.713471	0.389284	0.676049	0.512497	0.637414	0.958097	0.590983
RNASE4	MIMAT0000092	0.45453	hsa-miR-92a-3p	1	0.732563	0.0636879	0.169409	0.807854	0.19838	0.120088	0.261293	0.982512	0.289915	0.417478	0.335622
HCFC2	MIMAT0000072	0.454312	hsa-miR-18a-5p	1	0.593109	0.149224	0.301684	0.524729	0.286787	0.199427	0.623599	0.605646	0.0509703	0.716063	0.318638
TMEM200B	MIMAT0000092	0.453944	hsa-miR-92a-3p	1	0.782348	0.510289	0.276339	0.661037	0.645766	0.3739	0.801762	0.216073	0.713743	0.887092	0.0654195
APOD	MIMAT0004946	0.45357	hsa-miR-744-3p	1	0.654861	0.791233	0.255693	0.644026	0.855736	0.0171571	0.972662	0.462209	0.409668	0.670413	0.837511
FIBIN	MIMAT0004551	0.453367	hsa-miR-30d-3p	1	0.666842	0.116097	0.370934	0.295419	0.260313	0.808475	0.544351	0.760744	0.330584	0.0999429	0.123798
EDNRA	MIMAT0004509	0.453313	hsa-miR-93-3p	1	0.261059	0.968174	0.311365	0.945551	0.0603329	0.642847	0.169451	0.186153	0.438137	0.85296	0.280497
CDC42EP3	MIMAT0002174	0.451701	hsa-miR-484	1	0.711165	0.878111	0.625017	0.521587	0.06424	0.253628	0.724294	0.250174	0.59465	0.397496	0.752548
MS4A4A	MIMAT0000432	0.451622	hsa-miR-141-3p	1	0.319903	0.0172173	0.567529	0.811256	0.769258	0.71423	0.218353	0.28487	0.182861	0.44664	0.284088
FAIM3	MIMAT0000691	0.451406	hsa-miR-130b-3p	1	0.749786	0.37376	0.996786	0.554865	0.815875	0.375351	0.119636	0.187297	0.0136169	0.589395	0.623795
SPHK1	MIMAT0000617	0.45111	hsa-miR-200c-3p	1	0.855871	0.338485	0.986887	0.0673222	0.631244	0.775794	0.634222	0.377163	0.997068	0.849741	0.287894
TBX21	MIMAT0000261	0.448902	hsa-miR-183-5p	1	0.20779	0.258929	0.644776	0.08765	0.582785	0.121024	0.919025	0.383373	0.123095	0.903488	0.374697
PQLC3	MIMAT0000680	0.448699	hsa-miR-106b-5p	1	0.964302	0.269865	0.194091	0.614915	0.0411158	0.967015	0.672473	0.385855	0.799845	0.481161	0.202025
YIPF5	MIMAT0000420	0.448245	hsa-miR-30b-5p	1	0.948548	0.833253	0.691446	0.253103	0.0556804	0.655378	0.210886	0.30628	0.901382	0.38602	0.83455
MED12	MIMAT0004495	0.446819	hsa-miR-22-5p	1	0.109394	0.168735	0.26628	0.646681	0.0325525	0.168688	0.315512	0.564423	0.543686	0.477962	0.995044
KANK2	MIMAT0004586	0.445392	hsa-miR-15b-3p	1	0.822117	0.777082	0.465675	0.157168	0.474518	0.0762622	0.444018	0.801901	0.895518	0.879015	0.97787
DCN	MIMAT0004589	0.443979	hsa-miR-30b-3p	1	0.643972	0.228835	0.459647	0.00791368	0.669386	0.947066	0.854413	0.887625	0.895518	0.721304	0.299958
P4HA3	MIMAT0000092	0.443748	hsa-miR-92a-3p	1	0.563692	0.919493	0.594853	0.24674	0.978846	0.69952	0.204898	0.994258	0.396267	0.0796472	0.257048
FEZ2	MIMAT0000318	0.443478	hsa-miR-200b-3p	1	0.135624	0.969948	0.907752	0.336274	0.0396474	0.933476	0.313262	0.933337	0.371681	0.562733	0.647494
SLC2A3	MIMAT0004657	0.44252	hsa-miR-200c-5p	1	0.0887769	0.498046	0.195967	0.448214	0.783354	0.51864	0.586939	0.656746	0.826547	0.990259	0.887784
PECAM1	MIMAT0004657	0.441644	hsa-miR-200c-5p	1	0.822867	0.604619	0.572377	0.0773888	0.521685	0.211453	0.816847	0.685257	0.449147	0.224602	0.368035
DPYD	MIMAT0004509	0.440505	hsa-miR-93-3p	1	0.843027	0.659572	0.501681	0.999538	0.0257143	0.537161	0.933436	0.166076	0.615891	0.857904	0.399028
DPT	MIMAT0005951	0.440275	hsa-miR-1307-3p	1	0.902953	0.689561	0.574933	0.945798	0.606808	0.628737	0.16586	0.843096	0.0759732	0.77001	0.806316
PDE7B	MIMAT0003301	0.43812	hsa-miR-33b-5p	1	0.088294	0.990941	0.695115	0.111874	0.328216	0.2931	0.95436	0.231512	0.59465	0.203335	0.383913
DPYD	MIMAT0004958	0.43643	hsa-miR-301b-3p	1	0.843027	0.659572	0.501681	0.999538	0.0257143	0.537161	0.933436	0.166076	0.615891	0.857904	0.399028
PLCXD3	MIMAT0004586	0.436352	hsa-miR-15b-3p	1	0.706072	0.877611	0.494277	0.742573	0.901574	0.560826	0.0209636	0.13443	0.699255	0.947868	0.664305
HTRA1	MIMAT0000070	0.432261	hsa-miR-17-5p	1	0.418902	0.801956	0.0986486	0.461911	0.246659	0.443814	0.875419	0.688567	0.520446	0.437187	0.694062
PTAFR	MIMAT0000420	0.432076	hsa-miR-30b-5p	1	0.594716	0.427553	0.302597	0.542269	0.44369	0.723182	0.137488	0.257317	0.330584	0.861249	0.0288338
LOC401093	MIMAT0004799	0.432038	hsa-miR-589-5p	1	0.531324	0.632054	0.458896	0.207308	0.137331	0.483265	0.602584	0.0572208	0.100464	0.686317	0.55082
NES	MIMAT0000095	0.425392	hsa-miR-96-5p	1	0.0709221	0.565216	0.730381	0.559915	0.564283	0.989948	0.853324	0.866212	0.819666	0.733969	0.422198
TWIST2	MIMAT0000318	0.425315	hsa-miR-200b-3p	1	0.487687	0.298051	0.37848	0.690038	0.564733	0.076849	0.826142	0.818854	0.925372	0.586731	0.330866
CYBRD1	MIMAT0004697	0.425168	hsa-miR-151a-5p	1	0.259751	0.495553	0.208355	0.0762327	0.520743	0.145098	0.901574	0.674793	0.438137	0.240883	0.543689
CD59	MIMAT0000680	0.424877	hsa-miR-106b-5p	1	0.926253	0.525026	0.505694	0.549403	0.523085	0.287818	0.653181	0.11469	0.895518	0.98998	0.011032
TLN1	MIMAT0000432	0.42283	hsa-miR-141-3p	1	0.950549	0.896196	0.863328	0.683321	0.787106	0.09248	0.637063	0.343024	0.133375	0.239823	0.60098
LOC400027	MIMAT0000280	0.422027	hsa-miR-223-3p	1	0.522107	0.187717	0.135256	0.146242	0.199755	0.765253	0.162466	0.00649038	0.543686	0.483745	0.403666
CD2	MIMAT0004946	0.421343	hsa-miR-744-3p	1	0.67204	0.668408	0.19979	0.635483	0.0305718	0.233313	0.63224	0.602106	0.289915	0.460587	0.914025
STK17B	MIMAT0000091	0.420181	hsa-miR-33a-5p	1	0.516222	0.449547	0.866488	0.944272	0.132125	0.0240071	0.744724	0.29911	0.637414	0.674428	0.217792
ENG	MIMAT0004507	0.419906	hsa-miR-92a-1-5p	1	0.676514	0.549995	0.444919	0.694341	0.596114	0.222584	0.420697	0.0707653	0.945233	0.875097	0.964498
SIRPA	MIMAT0004598	0.419764	hsa-miR-141-5p	1	0.137155	0.33352	0.930015	0.608412	0.0253017	0.219026	0.572827	0.51864	0.925372	0.819173	0.938941
NGRN	MIMAT0000646	0.419109	hsa-miR-155-5p	1	0.0634808	0.334585	0.825528	0.422709	0.789562	0.977576	0.546537	0.87207	0.521232	0.230074	0.811585
COPZ2	MIMAT0000617	0.418932	hsa-miR-200c-3p	1	0.567916	0.851239	0.479192	0.4898	0.0326553	0.709999	0.655473	0.261337	0.841203	0.299719	0.676418
PKIG	MIMAT0000092	0.416914	hsa-miR-92a-3p	1	0.590021	0.12709	0.0476629	0.100761	0.475291	0.855335	0.380822	0.949392	0.945233	0.101185	0.249889
ZDHHC15	MIMAT0004586	0.415257	hsa-miR-15b-3p	1	0.293141	0.784409	0.246034	0.171339	0.58202	0.0489193	0.150106	0.569606	0.208162	0.990652	0.960121
RNF180	MIMAT0002819	0.414678	hsa-miR-193b-3p	1	0.112465	0.192051	0.496222	0.158844	0.382599	0.184478	0.445658	0.059522	0.438137	0.77381	0.510235
PLSCR4	MIMAT0000091	0.414565	hsa-miR-33a-5p	1	0.270283	0.40021	0.68504	0.529454	0.809287	0.723041	0.829631	0.0894886	0.292083	0.38553	0.372983
ALOX5	MIMAT0004509	0.41352	hsa-miR-93-3p	1	0.613234	0.975266	0.671197	0.204641	0.0742988	0.479182	0.601838	0.712836	0.227301	0.771018	0.694276
CYTH3	MIMAT0000222	0.412666	hsa-miR-192-5p	1	0.750455	0.92869	0.22055	0.87287	0.145406	0.715183	0.367615	0.0104346	0.895518	0.966047	0.481873
COX7A1	MIMAT0000071	0.412654	hsa-miR-17-3p	1	0.335626	0.14296	0.0251002	0.560184	0.815369	0.458082	0.10135	0.988567	0.253582	0.368862	0.144092
CTSK	MIMAT0000617	0.411848	hsa-miR-200c-3p	1	0.47822	0.790984	0.801033	0.0416401	0.535703	0.763291	0.205267	0.630669	0.895518	0.715735	0.334017
RGS4	MIMAT0000432	0.410839	hsa-miR-141-3p	1	0.130449	0.775567	0.170188	0.180205	0.520306	0.86003	0.588287	0.570819	0.774549	0.729394	0.0604074
ZNF415	MIMAT0000455	0.410569	hsa-miR-185-5p	1	0.230994	0.655245	0.245611	0.159113	0.00165607	0.308746	0.685769	0.306348	0.396179	0.78122	0.457942
ZBTB4	MIMAT0004493	0.41048	hsa-miR-20a-3p	1	0.2263	0.682758	0.140367	0.783	0.14777	0.0772316	0.333913	0.321575	0.604375	0.638076	0.748943
RNASE4	MIMAT0000252	0.409783	hsa-miR-7-5p	1	0.732563	0.0636879	0.169409	0.807854	0.19838	0.120088	0.261293	0.982512	0.289915	0.417478	0.335622
IFITM2	MIMAT0000093	0.40915	hsa-miR-93-5p	1	0.407738	0.00887765	0.221075	0.103662	0.404264	0.670338	0.638596	0.667557	0.819666	0.985924	0.231024
HTRA1	MIMAT0004491	0.407749	hsa-miR-19b-1-5p	1	0.418902	0.801956	0.0986486	0.461911	0.246659	0.443814	0.875419	0.688567	0.520446	0.437187	0.694062
ADCY5	MIMAT0000279	0.406612	hsa-miR-222-3p	1	0.705435	0.829761	0.559028	0.19023	0.25163	0.771308	0.745753	0.065041	0.521232	0.822462	0.62067
HTRA3	MIMAT0000092	0.404062	hsa-miR-92a-3p	1	0.830468	0.921306	0.396907	0.608136	0.00766618	0.957264	0.673929	0.809138	0.520446	0.437696	0.444533
THBS2	MIMAT0004673	0.403682	hsa-miR-29c-5p	1	0.613619	0.40316	0.723585	0.26456	0.15989	0.623637	0.495502	0.132206	0.0265844	0.539576	0.889884
RECK	MIMAT0004598	0.402778	hsa-miR-141-5p	1	0.561939	0.553405	0.187259	0.517158	0.279864	0.774903	0.631183	0.535925	0.799845	0.887638	0.038826
THBS2	MIMAT0000244	0.402603	hsa-miR-30c-5p	1	0.613619	0.40316	0.723585	0.26456	0.15989	0.623637	0.495502	0.132206	0.0265844	0.539576	0.889884
GLIPR1	MIMAT0004589	0.40094	hsa-miR-30b-3p	1	0.311597	0.768951	0.506401	0.982934	0.0673384	0.637435	0.776385	0.460692	0.925372	0.655509	0.979465
RGS4	MIMAT0004598	0.4004	hsa-miR-141-5p	1	0.130449	0.775567	0.170188	0.180205	0.520306	0.86003	0.588287	0.570819	0.774549	0.729394	0.0604074
MEIS3	MIMAT0001536	0.399762	hsa-miR-429	1	0.400937	0.0292733	0.407568	0.199752	0.227404	0.667131	0.385667	0.327649	0.66106	0.669316	0.915612
STX2	MIMAT0000617	0.39903	hsa-miR-200c-3p	1	0.685128	0.878998	0.155495	0.0754303	0.137307	0.210324	0.406985	0.478066	0.799845	0.782536	0.244962
TADA2A	MIMAT0004495	0.398948	hsa-miR-22-5p	1	0.243756	0.327602	0.400077	0.779321	0.151155	0.0499918	0.264914	0.361954	0.521232	0.659132	0.335773
COL6A3	MIMAT0000759	0.396701	hsa-miR-148b-3p	1	0.928039	0.285712	0.641357	0.10265	0.957095	0.822176	0.252166	0.0180358	0.227301	0.247091	0.530679
DNAJC27	MIMAT0004495	0.396446	hsa-miR-22-5p	1	0.329546	0.539262	0.675391	0.194158	0.461719	0.00788012	0.184973	0.557895	0.438137	0.232117	0.634314
APH1B	MIMAT0004494	0.394907	hsa-miR-21-3p	1	0.990381	0.0611819	0.555622	0.416174	0.960847	0.484646	0.517432	0.951222	0.624024	0.937889	0.537052
PCOLCE	MIMAT0004657	0.394614	hsa-miR-200c-5p	1	0.419389	0.7339	0.755319	0.037069	0.315915	0.460947	0.262343	0.299988	0.66106	0.428788	0.383938
GNAI2	MIMAT0004657	0.394519	hsa-miR-200c-5p	1	0.338805	0.877619	0.20129	0.321961	0.561199	0.768688	0.731368	0.00754625	0.438137	0.917766	0.278413
EMCN	MIMAT0004493	0.39282	hsa-miR-20a-3p	1	0.612052	0.997222	0.576784	0.303147	0.43408	0.159555	0.0941051	0.185032	0.253582	0.362947	0.275117
SLC24A3	MIMAT0000759	0.39262	hsa-miR-148b-3p	1	0.434745	0.917933	0.590507	0.171022	0.0197638	0.514933	0.564168	0.40854	0.59465	0.821871	0.155017
NRIP2	MIMAT0000455	0.392618	hsa-miR-185-5p	1	0.0253484	0.863482	0.759309	0.265383	0.630183	0.221784	0.643608	0.736953	0.70466	0.689749	0.314788
SERINC1	MIMAT0004586	0.392149	hsa-miR-15b-3p	1	0.468645	0.895432	0.177803	0.797349	0.195976	0.617568	0.287482	0.160379	0.0216047	0.471858	0.264606
PRELP	MIMAT0000432	0.391509	hsa-miR-141-3p	1	0.669886	0.111671	0.58446	0.480703	0.141318	0.560212	0.42248	0.553662	0.449147	0.0231921	0.487274
PTGER3	MIMAT0000222	0.389982	hsa-miR-192-5p	1	0.658806	0.0034747	0.819042	0.796069	0.242806	0.137948	0.215229	0.518447	0.775895	0.771123	0.436972
GLI3	MIMAT0004553	0.389923	hsa-miR-7-1-3p	1	0.638469	0.477978	0.819625	0.672614	0.0216267	0.515267	0.581201	0.941191	0.830548	0.645502	0.498531
GJA1	MIMAT0004673	0.389302	hsa-miR-29c-5p	1	0.0568004	0.23929	0.689453	0.425885	0.866618	0.392191	0.8784	0.318767	0.350764	0.698975	0.19061
HLA-DRA	MIMAT0000093	0.389275	hsa-miR-93-5p	1	0.788473	0.940288	0.957159	0.388787	0.238288	0.0549207	0.341284	0.470543	0.855462	0.435492	0.616643
FMNL3	MIMAT0004657	0.387533	hsa-miR-200c-5p	1	0.98545	0.173474	0.52193	0.00989496	0.85816	0.530397	0.226948	0.245605	0.543686	0.499018	0.505253
RAB32	MIMAT0000617	0.38577	hsa-miR-200c-3p	1	0.540644	0.931747	0.0593254	0.747327	0.190032	0.675913	0.857575	0.543942	0.66106	0.814737	0.224538
GNG2	MIMAT0004598	0.383058	hsa-miR-141-5p	1	0.467712	0.737809	0.088557	0.579509	0.876479	0.705485	0.440417	0.374406	0.350764	0.94272	0.3186
STAT5B	MIMAT0000691	0.380786	hsa-miR-130b-3p	1	0.359333	0.086754	0.618735	0.13035	0.221235	0.37153	0.88888	0.525228	0.675672	0.381395	0.302347
MITF	MIMAT0003885	0.380597	hsa-miR-454-3p	1	0.426521	0.611132	0.313207	0.693911	0.154627	0.379084	0.295313	0.36194	0.371681	0.0929865	0.681228
DPY19L1	MIMAT0000692	0.380393	hsa-miR-30e-5p	1	0.349195	0.389533	0.69339	0.284897	0.00396746	0.843255	0.532294	0.551274	0.438137	0.665323	0.365821
HTRA3	MIMAT0000617	0.378496	hsa-miR-200c-3p	1	0.830468	0.921306	0.396907	0.608136	0.00766618	0.957264	0.673929	0.809138	0.520446	0.437696	0.444533
ISM1	MIMAT0004598	0.377467	hsa-miR-141-5p	1	0.997628	0.365418	0.413357	0.527162	0.105014	0.209669	0.155364	0.503033	0.0265844	0.355552	0.760929
PROS1	MIMAT0004598	0.377379	hsa-miR-141-5p	1	0.272717	0.540488	0.0674022	0.517611	0.789475	0.694033	0.875713	0.220467	0.227301	0.705158	0.759345
PKIG	MIMAT0005951	0.376281	hsa-miR-1307-3p	1	0.590021	0.12709	0.0476629	0.100761	0.475291	0.855335	0.380822	0.949392	0.945233	0.101185	0.249889
NAV1	MIMAT0000692	0.375929	hsa-miR-30e-5p	1	0.900312	0.0525471	0.2586	0.799309	0.729197	0.103185	0.500679	0.224427	0.775895	0.142529	0.39556
GRAP	MIMAT0000617	0.375522	hsa-miR-200c-3p	1	0.721721	0.175206	0.827753	0.94352	0.858581	0.23026	0.0140658	0.290097	0.59465	0.13394	0.877601
RECK	MIMAT0004571	0.374399	hsa-miR-200b-5p	1	0.561939	0.553405	0.187259	0.517158	0.279864	0.774903	0.631183	0.535925	0.799845	0.887638	0.038826
MITF	MIMAT0000688	0.373964	hsa-miR-301a-3p	1	0.426521	0.611132	0.313207	0.693911	0.154627	0.379084	0.295313	0.36194	0.371681	0.0929865	0.681228
GAS6	MIMAT0000075	0.373944	hsa-miR-20a-5p	1	0.589372	0.510502	0.867142	0.247982	0.230531	0.0688759	0.117595	0.417652	0.66106	0.745635	0.387942
MTERFD3	MIMAT0004568	0.37365	hsa-miR-221-5p	1	0.457231	0.811657	0.475797	0.0844695	0.630668	0.788787	0.428686	0.462929	0.919866	0.42191	0.836791
ALOX5AP	MIMAT0000071	0.369583	hsa-miR-17-3p	1	0.287534	0.968724	0.768639	0.913974	0.352138	0.559899	0.0374758	0.17704	0.895518	0.448205	0.32824
EFTUD2	MIMAT0000681	0.368319	hsa-miR-29c-3p	1	0.501254	0.412135	0.204669	0.305966	0.273416	0.197857	0.218956	0.0859973	0.330584	0.511755	0.758901
SPARC	MIMAT0004553	0.367492	hsa-miR-7-1-3p	1	0.344815	0.450849	0.685204	0.351904	0.146112	0.781896	0.286964	0.427363	0.00672717	0.384866	0.442663
ZBTB4	MIMAT0000070	0.366918	hsa-miR-17-5p	1	0.2263	0.682758	0.140367	0.783	0.14777	0.0772316	0.333913	0.321575	0.604375	0.638076	0.748943
DPYD	MIMAT0005825	0.366339	hsa-miR-1180-3p	1	0.843027	0.659572	0.501681	0.999538	0.0257143	0.537161	0.933436	0.166076	0.615891	0.857904	0.399028
FHL3	MIMAT0002888	0.364932	hsa-miR-532-5p	1	0.920126	0.213432	0.231749	0.236156	0.00516447	0.294077	0.317412	0.238221	0.997068	0.530003	0.836355
GNG12	MIMAT0004672	0.361504	hsa-miR-106b-3p	1	0.993249	0.173609	0.36259	0.199017	0.00699312	0.949681	0.743162	0.33966	0.119299	0.332462	0.840567
AIF1	MIMAT0000070	0.361377	hsa-miR-17-5p	1	0.860199	0.778751	0.894883	0.884426	0.138111	0.113057	0.0399488	0.161647	0.925372	0.424552	0.543975
TGFB1	MIMAT0000617	0.35943	hsa-miR-200c-3p	1	0.723714	0.361057	0.849424	0.0427748	0.352687	0.614182	0.255926	0.458152	0.675672	0.885651	0.311275
CGNL1	MIMAT0000267	0.3593	hsa-miR-210-3p	1	0.990081	0.894462	0.235359	0.56055	0.310133	0.12049	0.497898	0.231689	0.0265844	0.187238	0.306117
BMP2K	MIMAT0005900	0.358389	hsa-miR-1248	1	0.963414	0.450552	0.704412	0.884222	0.525875	0.471116	0.635374	0.855901	0.0265844	0.376222	0.124929
TLN1	MIMAT0000095	0.358172	hsa-miR-96-5p	1	0.950549	0.896196	0.863328	0.683321	0.787106	0.09248	0.637063	0.343024	0.133375	0.239823	0.60098
HEG1	MIMAT0003301	0.35804	hsa-miR-33b-5p	1	0.723343	0.109368	0.980277	0.980769	0.00728417	0.929077	0.911668	0.390687	0.70466	0.755993	0.988872
ZNF469	MIMAT0000617	0.35737	hsa-miR-200c-3p	1	0.932987	0.0584071	0.901923	0.327295	0.994435	0.359212	0.659339	0.668877	0.713743	0.338864	0.92264
LUM	MIMAT0000759	0.35688	hsa-miR-148b-3p	1	0.745867	0.275791	0.796865	0.0131741	0.123974	0.826834	0.7231	0.422555	0.895518	0.315102	0.412219
HSD11B1	MIMAT0005825	0.356541	hsa-miR-1180-3p	1	0.902078	0.384071	0.484004	0.0489839	0.279685	0.983202	0.338218	0.346516	0.449147	0.61033	0.22508
LUC7L2	MIMAT0004495	0.355329	hsa-miR-22-5p	1	0.714961	0.626458	0.0388089	0.622975	0.629149	0.887205	0.411069	0.259429	0.901382	0.716767	0.780844
LUM	MIMAT0004571	0.354959	hsa-miR-200b-5p	1	0.745867	0.275791	0.796865	0.0131741	0.123974	0.826834	0.7231	0.422555	0.895518	0.315102	0.412219
TGFBR3	MIMAT0004680	0.354951	hsa-miR-130b-5p	1	0.190659	0.929246	0.824177	0.255248	0.45468	0.393494	0.965821	0.722287	0.0509703	0.183905	0.801635
UBTD2	MIMAT0000420	0.354461	hsa-miR-30b-5p	1	0.221051	0.554263	0.0286142	0.711334	0.148842	0.617608	0.803589	0.359918	0.624024	0.717965	0.988875
PRNP	MIMAT0000318	0.354227	hsa-miR-200b-3p	1	0.0091331	0.619008	0.667524	0.708526	0.972261	0.555763	0.907081	0.184915	0.133375	0.128473	0.654382
PRKCB	MIMAT0000432	0.354159	hsa-miR-141-3p	1	0.0341533	0.556141	0.618218	0.686545	0.873042	0.153403	0.132305	0.402844	0.350764	0.934193	0.160435
FBXL7	MIMAT0000092	0.352951	hsa-miR-92a-3p	1	0.664939	0.107968	0.669691	0.669818	0.00728917	0.555855	0.711518	0.131377	0.345771	0.647444	0.871167
LAMB2	MIMAT0003323	0.352918	hsa-miR-548d-3p	1	0.294417	0.560526	0.103715	0.764085	0.377142	0.292603	0.71823	0.0214912	0.733313	0.648549	0.857767
COL14A1	MIMAT0000081	0.352711	hsa-miR-25-3p	1	0.418342	0.778887	0.383166	0.169782	0.495344	0.369684	0.307366	0.284634	0.0509703	0.890516	0.409814
ZCCHC5	MIMAT0000432	0.351806	hsa-miR-141-3p	1	0.753426	0.705561	0.788648	0.660538	0.0329605	0.357127	0.103992	0.238666	0.66106	0.865426	0.755194
EMR1	MIMAT0000617	0.351386	hsa-miR-200c-3p	1	0.97905	0.488989	0.856054	0.856349	0.206572	0.343437	0.925719	0.106208	0.568018	0.579877	0.0514543
CTSK	MIMAT0004598	0.349067	hsa-miR-141-5p	1	0.47822	0.790984	0.801033	0.0416401	0.535703	0.763291	0.205267	0.630669	0.895518	0.715735	0.334017
DPYD	MIMAT0000104	0.348829	hsa-miR-107	1	0.843027	0.659572	0.501681	0.999538	0.0257143	0.537161	0.933436	0.166076	0.615891	0.857904	0.399028
ESCO2	MIMAT0000087	0.348348	hsa-miR-30a-5p	1	0.698235	0.251992	0.525791	0.1613	0.134667	0.12556	0.343029	0.462653	0.449147	0.0593693	0.285863
JAM2	MIMAT0005951	0.34709	hsa-miR-1307-3p	1	0.926222	0.727127	0.881309	0.672202	0.648489	0.191057	0.825441	0.544606	0.0216047	0.989206	0.183254
SEMA6B	MIMAT0000261	0.3436	hsa-miR-183-5p	1	0.549206	0.847934	0.314158	0.93723	0.000618451	0.614485	0.358466	0.728458	0.945233	0.562555	0.121463
ATP6V0E1	MIMAT0000071	0.342692	hsa-miR-17-3p	1	0.50754	0.454248	0.475734	0.610832	0.701884	0.352474	0.935089	0.646666	0.615891	0.994861	0.0658907
FKBP7	MIMAT0005951	0.341247	hsa-miR-1307-3p	1	0.920575	0.230255	0.749303	0.257573	0.186281	0.272068	0.904879	0.616543	0.0216047	0.47829	0.72167
FGF14	MIMAT0000688	0.340507	hsa-miR-301a-3p	1	0.828981	0.693168	0.728126	0.87076	0.130403	0.00777454	0.697892	0.998524	0.66106	0.27351	0.485753
DNAJB9	MIMAT0000092	0.340005	hsa-miR-92a-3p	1	0.79735	0.205961	0.233832	0.0113404	0.549336	0.223603	0.380806	0.230221	0.66106	0.518769	0.29882
FLJ10038	MIMAT0004494	0.339807	hsa-miR-21-3p	1	0.919213	0.100354	0.591691	0.65693	0.987716	0.566868	0.108329	0.0137856	0.193651	0.557504	0.505678
LCA5	MIMAT0002174	0.339646	hsa-miR-484	1	0.841935	0.890925	0.718626	0.342965	0.552458	0.591346	0.56001	0.0253489	0.59465	0.329868	0.387392
FBXO17	MIMAT0004598	0.338732	hsa-miR-141-5p	1	0.936151	0.438157	0.499172	0.229079	0.000473977	0.16551	0.323277	0.791749	0.841203	0.98526	0.757771
SPARCL1	MIMAT0000441	0.338032	hsa-miR-9-5p	1	0.267512	0.483333	0.54431	0.322943	0.0944077	0.91569	0.279104	0.78499	0.119299	0.963997	0.461374
SERPING1	MIMAT0000081	0.337384	hsa-miR-25-3p	1	0.563974	0.309393	0.283819	0.667007	5.3268e-05	0.416613	0.509064	0.620906	0.826547	0.502896	0.770369
ABCA6	MIMAT0005825	0.337361	hsa-miR-1180-3p	1	0.622896	0.419782	0.891462	0.486827	0.634409	0.219701	0.219078	0.861484	0.193651	0.00999142	0.198041
PEX19	MIMAT0002174	0.33709	hsa-miR-484	1	0.394149	0.515003	0.601748	0.515272	0.702324	0.993542	0.533431	0.0695269	0.841203	0.731859	0.732565
PODN	MIMAT0000261	0.336574	hsa-miR-183-5p	1	0.897374	0.871201	0.751961	0.552871	0.0431608	0.387568	0.888105	0.22647	0.637414	0.839475	0.595331
C1S	MIMAT0000728	0.336479	hsa-miR-375	1	0.608229	0.842013	0.275944	0.156592	0.00180827	0.393878	0.659241	0.342779	0.637414	0.518875	0.643283
IFITM2	MIMAT0000092	0.333171	hsa-miR-92a-3p	1	0.407738	0.00887765	0.221075	0.103662	0.404264	0.670338	0.638596	0.667557	0.819666	0.985924	0.231024
XPC	MIMAT0002819	0.333028	hsa-miR-193b-3p	1	0.296445	0.95646	0.203094	0.995863	0.634761	0.410304	0.241631	0.354308	0.322094	0.676513	0.0870596
HTRA3	MIMAT0000081	0.329341	hsa-miR-25-3p	1	0.830468	0.921306	0.396907	0.608136	0.00766618	0.957264	0.673929	0.809138	0.520446	0.437696	0.444533
COX7A1	MIMAT0004553	0.328546	hsa-miR-7-1-3p	1	0.335626	0.14296	0.0251002	0.560184	0.815369	0.458082	0.10135	0.988567	0.253582	0.368862	0.144092
NBL1	MIMAT0000417	0.327955	hsa-miR-15b-5p	1	0.674162	0.607331	0.62673	0.0977917	0.430926	0.335935	0.105154	0.155111	0.997068	0.582636	0.13125
ZFYVE1	MIMAT0000072	0.32754	hsa-miR-18a-5p	1	0.115972	0.0347077	0.341692	0.852422	0.935301	0.377763	0.491914	0.991678	0.925372	0.377398	0.478366
C1S	MIMAT0000074	0.327459	hsa-miR-19b-3p	1	0.608229	0.842013	0.275944	0.156592	0.00180827	0.393878	0.659241	0.342779	0.637414	0.518875	0.643283
COPZ2	MIMAT0002871	0.327189	hsa-miR-500a-3p	1	0.567916	0.851239	0.479192	0.4898	0.0326553	0.709999	0.655473	0.261337	0.841203	0.299719	0.676418
NISCH	MIMAT0000252	0.3269	hsa-miR-7-5p	1	0.621879	0.635742	0.0585448	0.831912	0.103519	0.490407	0.830165	0.320984	0.451827	0.693901	0.924368
OGN	MIMAT0000617	0.326878	hsa-miR-200c-3p	1	0.443403	0.343727	0.858209	0.687424	0.650272	0.16489	0.347756	0.00376424	0.111884	0.632821	0.687592
VIPR1	MIMAT0004494	0.326702	hsa-miR-21-3p	1	0.344923	0.514173	0.196597	0.149317	0.236665	0.0175599	0.361103	0.985357	0.405053	0.604167	0.293197
KANK2	MIMAT0000252	0.325383	hsa-miR-7-5p	1	0.822117	0.777082	0.465675	0.157168	0.474518	0.0762622	0.444018	0.801901	0.895518	0.879015	0.97787
INHBA	MIMAT0000693	0.32534	hsa-miR-30e-3p	1	0.503787	0.163005	0.0785622	0.232623	0.247592	0.327305	0.240578	0.340962	0.895518	0.471671	0.330711
COPB1	MIMAT0000420	0.325205	hsa-miR-30b-5p	1	0.171557	0.193244	0.815412	0.934555	0.0157014	0.495355	0.83803	0.114573	0.702342	0.621961	0.234836
PODN	MIMAT0000759	0.324486	hsa-miR-148b-3p	1	0.897374	0.871201	0.751961	0.552871	0.0431608	0.387568	0.888105	0.22647	0.637414	0.839475	0.595331
TPP1	MIMAT0000092	0.324469	hsa-miR-92a-3p	1	0.194182	0.97604	0.439687	0.260014	0.686137	0.798224	0.5587	0.463263	0.521232	0.903091	0.0101566
PLXDC2	MIMAT0000095	0.323741	hsa-miR-96-5p	1	0.161545	0.255679	0.320957	0.69293	0.573186	0.795158	0.0922024	0.739909	0.488281	0.286713	0.500906
SMCHD1	MIMAT0004495	0.323592	hsa-miR-22-5p	1	0.540959	0.929841	0.574534	0.775421	0.50709	0.383111	0.932935	0.0282257	0.193651	0.401593	0.282492
PLSCR4	MIMAT0000261	0.322734	hsa-miR-183-5p	1	0.270283	0.40021	0.68504	0.529454	0.809287	0.723041	0.829631	0.0894886	0.292083	0.38553	0.372983
FGF14	MIMAT0002876	0.322328	hsa-miR-505-3p	1	0.828981	0.693168	0.728126	0.87076	0.130403	0.00777454	0.697892	0.998524	0.66106	0.27351	0.485753
P2RX1	MIMAT0000762	0.321981	hsa-miR-324-3p	1	0.901384	0.460919	0.73724	0.972493	0.00182097	0.769186	0.133305	0.20674	0.867401	0.7097	0.847199
ZNFX1	MIMAT0000074	0.321868	hsa-miR-19b-3p	1	0.440133	0.837343	0.603961	0.802496	0.012471	0.692915	0.224568	0.682996	0.675672	0.249558	0.853715
PRDM2	MIMAT0004495	0.320894	hsa-miR-22-5p	1	0.0184442	0.260602	0.32371	0.83244	0.79429	0.502999	0.740446	0.33062	0.227301	0.896171	0.991385
COL4A2	MIMAT0004598	0.320882	hsa-miR-141-5p	1	0.132361	0.170263	0.736021	0.853284	0.0185445	0.914435	0.834041	0.721477	0.945233	0.149048	0.337461
C3	MIMAT0001340	0.320189	hsa-miR-423-3p	1	0.42436	0.970375	0.207921	0.296011	0.254993	0.651443	0.517365	0.712668	0.855462	0.0661275	0.94753
MYH9	MIMAT0003258	0.319327	hsa-miR-590-5p	1	0.317286	0.384218	0.316003	0.177256	0.299506	0.545179	0.973619	0.00255043	0.371681	0.933657	0.881758
CDH11	MIMAT0004553	0.319182	hsa-miR-7-1-3p	1	0.560358	0.0697322	0.346748	0.259087	0.953963	0.869504	0.273335	0.337544	0.66106	0.231879	0.787918
PBRM1	MIMAT0004495	0.319051	hsa-miR-22-5p	1	0.919381	0.465664	0.554807	0.652299	0.89683	0.864675	0.364856	0.364508	0.0732542	0.727273	0.253794
BNC2	MIMAT0000432	0.317771	hsa-miR-141-3p	1	0.830451	0.0306142	0.479723	0.115798	0.582912	0.818904	0.259179	0.274693	0.799845	0.187487	0.314978
ADAM33	MIMAT0004598	0.31747	hsa-miR-141-5p	1	0.756238	0.24125	0.923623	0.0579191	0.182726	0.601567	0.119221	0.45069	0.521232	0.653695	0.213466
HBP1	MIMAT0004945	0.316813	hsa-miR-744-5p	1	0.680108	0.160751	0.182502	0.226608	0.215104	0.18948	0.83463	0.0705639	0.454256	0.271207	0.107166
TNKS	MIMAT0004495	0.315601	hsa-miR-22-5p	1	0.0749599	0.936959	0.439679	0.813131	0.14475	0.619363	0.93206	0.549706	0.59465	0.311844	0.673748
SERPING1	MIMAT0000104	0.315512	hsa-miR-107	1	0.563974	0.309393	0.283819	0.667007	5.3268e-05	0.416613	0.509064	0.620906	0.826547	0.502896	0.770369
SNED1	MIMAT0004702	0.314338	hsa-miR-339-3p	1	0.951927	0.301288	0.827107	0.769806	0.2451	0.0583543	0.210863	0.113914	0.945233	0.771348	0.752771
VPS13B	MIMAT0004495	0.314188	hsa-miR-22-5p	1	0.377597	0.174098	0.871969	0.68672	0.0807472	0.858056	0.994414	0.256903	0.193651	0.367035	0.520093
P4HA3	MIMAT0000692	0.313831	hsa-miR-30e-5p	1	0.563692	0.919493	0.594853	0.24674	0.978846	0.69952	0.204898	0.994258	0.396267	0.0796472	0.257048
NTM	MIMAT0000092	0.313091	hsa-miR-92a-3p	1	0.933925	0.483739	0.674363	0.665656	0.393322	0.988449	0.875883	0.267436	0.227301	0.0605361	0.286648
UEVLD	MIMAT0000420	0.312609	hsa-miR-30b-5p	1	0.607438	0.584186	0.88886	0.962171	0.525012	0.241401	0.338088	0.0277228	0.193651	0.623582	0.901894
ETV1	MIMAT0000692	0.312182	hsa-miR-30e-5p	1	0.242815	0.491131	0.723721	0.474868	0.000618365	0.303434	0.813385	0.470026	0.59465	0.939564	0.322078
COX7A1	MIMAT0000092	0.311714	hsa-miR-92a-3p	1	0.335626	0.14296	0.0251002	0.560184	0.815369	0.458082	0.10135	0.988567	0.253582	0.368862	0.144092
PROCR	MIMAT0000104	0.310463	hsa-miR-107	1	0.676837	0.292284	0.360241	0.0455486	0.535191	0.326683	0.772127	0.21335	0.552573	0.716848	0.436728
H2AFZ	MIMAT0000087	0.3095	hsa-miR-30a-5p	1	0.693689	0.195843	0.12744	0.803025	0.929268	0.365346	0.710497	0.62054	0.186525	0.0618646	0.619292
PLEKHM3	MIMAT0004495	0.308489	hsa-miR-22-5p	1	0.196414	0.465686	0.330208	0.258679	0.855413	0.194678	0.460961	0.709708	0.0732542	0.517958	0.392991
SIDT2	MIMAT0000081	0.308064	hsa-miR-25-3p	1	0.82842	0.410088	0.469067	0.176747	0.866823	0.0530295	0.176479	0.80878	0.70466	0.968724	0.938768
MYL9	MIMAT0000759	0.307646	hsa-miR-148b-3p	1	0.982062	0.896265	0.835429	0.230554	0.0824833	0.821584	0.995475	0.487498	0.66106	0.454734	0.696318
RALB	MIMAT0000420	0.307485	hsa-miR-30b-5p	1	0.0735817	0.410488	0.121564	0.198078	0.385555	0.670932	0.613747	0.163795	0.543686	0.959169	0.273403
MMP2	MIMAT0002888	0.304896	hsa-miR-532-5p	1	0.321682	0.928678	0.705263	0.259292	0.318322	0.234259	0.14727	0.0524658	0.66106	0.612638	0.31441
TENC1	MIMAT0000267	0.304719	hsa-miR-210-3p	1	0.337364	0.122583	0.90286	0.634168	0.304642	0.57581	0.252692	0.26678	0.76409	0.0299799	0.580011
SMPD1	MIMAT0000092	0.30175	hsa-miR-92a-3p	1	0.469108	0.644011	0.651421	0.542169	0.334661	0.198696	0.178325	0.545529	0.0216047	0.619614	0.212488
ZNF862	MIMAT0000455	0.300073	hsa-miR-185-5p	1	0.135486	0.286268	0.223453	0.512724	0.491195	0.966539	0.203207	0.0239597	0.59465	0.650364	0.758573
ZNF551	MIMAT0004495	0.299978	hsa-miR-22-5p	1	0.650876	0.803648	0.347688	0.787505	0.140997	0.345628	0.92266	0.433702	0.59465	0.576588	0.060385
RGS4	MIMAT0004551	0.299808	hsa-miR-30d-3p	1	0.130449	0.775567	0.170188	0.180205	0.520306	0.86003	0.588287	0.570819	0.774549	0.729394	0.0604074
THBS2	MIMAT0004551	0.299469	hsa-miR-30d-3p	1	0.613619	0.40316	0.723585	0.26456	0.15989	0.623637	0.495502	0.132206	0.0265844	0.539576	0.889884
TGFBR2	MIMAT0000417	0.299299	hsa-miR-15b-5p	1	0.444505	0.788106	0.918682	0.142235	0.447932	0.761116	0.564437	0.948885	0.0509703	0.251591	0.753916
COL4A2	MIMAT0004657	0.298459	hsa-miR-200c-5p	1	0.132361	0.170263	0.736021	0.853284	0.0185445	0.914435	0.834041	0.721477	0.945233	0.149048	0.337461
C7orf58	MIMAT0000093	0.297729	hsa-miR-93-5p	1	0.478837	0.976187	0.703044	0.765967	0.0793092	0.369926	0.51469	0.845719	0.253582	0.706305	0.599192
HLA-E	MIMAT0000074	0.297109	hsa-miR-19b-3p	1	0.682494	0.930376	0.973008	0.246436	0.708001	0.383717	0.285593	0.661185	0.0509703	0.620051	0.17461
QKI	MIMAT0004598	0.297083	hsa-miR-141-5p	1	0.232238	0.59146	0.943247	0.25589	0.255285	0.825911	0.624782	0.0626003	0.70466	0.50437	0.680116
MRAS	MIMAT0004553	0.296727	hsa-miR-7-1-3p	1	0.863321	0.206486	0.247303	0.0744858	0.14442	0.30298	0.61596	0.70113	0.186525	0.36236	0.689481
JAM2	MIMAT0000617	0.296083	hsa-miR-200c-3p	1	0.926222	0.727127	0.881309	0.672202	0.648489	0.191057	0.825441	0.544606	0.0216047	0.989206	0.183254
RAB27A	MIMAT0000104	0.295936	hsa-miR-107	1	0.672551	0.273798	0.388908	0.96365	0.00142787	0.166929	0.865968	0.35656	0.59465	0.366492	0.463832
SNX6	MIMAT0000420	0.294228	hsa-miR-30b-5p	1	0.577187	0.977507	0.0436228	0.606779	0.706023	0.373837	0.533621	0.145808	0.111884	0.649433	0.534701
TWIST2	MIMAT0001620	0.294142	hsa-miR-200a-5p	1	0.487687	0.298051	0.37848	0.690038	0.564733	0.076849	0.826142	0.818854	0.925372	0.586731	0.330866
DYSF	MIMAT0000617	0.293591	hsa-miR-200c-3p	1	0.293248	0.197655	0.379207	0.822335	0.352985	0.965312	0.770302	0.679398	0.0846531	0.52989	0.139674
JAK1	MIMAT0000680	0.293532	hsa-miR-106b-5p	1	0.61576	0.846572	0.491758	0.167612	0.00092061	0.204701	0.750059	0.581357	0.111884	0.39038	0.281268
WRN	MIMAT0004495	0.292874	hsa-miR-22-5p	1	0.371829	0.436498	0.829141	0.987646	0.396481	0.546861	0.107092	0.392301	0.193651	0.00914515	0.185342
RASIP1	MIMAT0000259	0.292529	hsa-miR-182-5p	1	0.340662	0.0947582	0.129988	0.195032	0.448584	0.696187	0.807571	0.190763	0.874594	0.120211	0.538741
PLA2G12A	MIMAT0000433	0.291316	hsa-miR-142-5p	1	0.907881	0.534683	0.445855	0.599538	0.128213	0.391862	0.278745	0.166186	0.774549	0.124401	0.0917909
SFRP2	MIMAT0004551	0.290503	hsa-miR-30d-3p	1	0.917383	0.299426	0.741202	0.318864	0.00451324	0.908845	0.247867	0.819355	0.895518	0.221011	0.41533
ZNF84	MIMAT0000433	0.289916	hsa-miR-142-5p	1	0.217666	0.621986	0.408046	0.368314	0.478911	0.694501	0.580884	0.08193	0.111884	0.891959	0.326599
MYCT1	MIMAT0004560	0.285869	hsa-miR-183-3p	1	0.475134	0.690177	0.429363	0.0136748	0.469897	0.707367	0.478211	0.873195	0.365673	0.672527	0.517148
HBP1	MIMAT0004799	0.285855	hsa-miR-589-5p	1	0.680108	0.160751	0.182502	0.226608	0.215104	0.18948	0.83463	0.0705639	0.454256	0.271207	0.107166
CAPZB	MIMAT0000245	0.285536	hsa-miR-30d-5p	1	0.430427	0.96761	0.62782	0.380353	0.967377	0.629052	0.713903	0.0392891	0.997068	0.925385	0.294824
TGFB3	MIMAT0004571	0.285348	hsa-miR-200b-5p	1	0.644939	0.894662	0.355202	0.186759	0.453686	0.842912	0.163579	0.405113	0.0265844	0.234916	0.615224
GNG2	MIMAT0000617	0.285331	hsa-miR-200c-3p	1	0.467712	0.737809	0.088557	0.579509	0.876479	0.705485	0.440417	0.374406	0.350764	0.94272	0.3186
CAPZB	MIMAT0004551	0.283868	hsa-miR-30d-3p	1	0.430427	0.96761	0.62782	0.380353	0.967377	0.629052	0.713903	0.0392891	0.997068	0.925385	0.294824
B3GNT9	MIMAT0005951	0.28338	hsa-miR-1307-3p	1	0.913235	0.693703	0.541883	0.604638	0.314649	0.555635	0.575592	0.331808	0.59465	0.749381	0.092601
NAV1	MIMAT0000759	0.283253	hsa-miR-148b-3p	1	0.900312	0.0525471	0.2586	0.799309	0.729197	0.103185	0.500679	0.224427	0.775895	0.142529	0.39556
MSC	MIMAT0004657	0.281685	hsa-miR-200c-5p	1	0.801704	0.690033	0.956261	0.0553008	0.602964	0.602234	0.347019	0.623269	0.855462	0.652961	0.861984
S1PR3	MIMAT0001620	0.280337	hsa-miR-200a-5p	1	0.718178	0.72472	0.393791	0.950678	0.791218	0.498975	0.412714	0.551997	0.895518	0.0326351	0.710472
CDH11	MIMAT0004491	0.279904	hsa-miR-19b-1-5p	1	0.560358	0.0697322	0.346748	0.259087	0.953963	0.869504	0.273335	0.337544	0.66106	0.231879	0.787918
NTM	MIMAT0000417	0.278972	hsa-miR-15b-5p	1	0.933925	0.483739	0.674363	0.665656	0.393322	0.988449	0.875883	0.267436	0.227301	0.0605361	0.286648
ALOX5	MIMAT0000688	0.278589	hsa-miR-301a-3p	1	0.613234	0.975266	0.671197	0.204641	0.0742988	0.479182	0.601838	0.712836	0.227301	0.771018	0.694276
COL14A1	MIMAT0004799	0.278472	hsa-miR-589-5p	1	0.418342	0.778887	0.383166	0.169782	0.495344	0.369684	0.307366	0.284634	0.0509703	0.890516	0.409814
RAB11FIP5	MIMAT0000691	0.278401	hsa-miR-130b-3p	1	0.726477	0.700293	0.46683	0.10321	0.301808	0.0955508	0.854162	0.983971	0.345771	0.538361	0.713204
FBN1	MIMAT0000092	0.278349	hsa-miR-92a-3p	1	0.244936	0.0347912	0.42106	0.187686	0.112698	0.701895	0.406733	0.516066	0.624024	0.162489	0.383679
KANK2	MIMAT0004491	0.277798	hsa-miR-19b-1-5p	1	0.822117	0.777082	0.465675	0.157168	0.474518	0.0762622	0.444018	0.801901	0.895518	0.879015	0.97787
IBTK	MIMAT0000425	0.27763	hsa-miR-130a-3p	1	0.505736	0.336879	0.165404	0.861906	0.312932	0.327122	0.322701	5.94459e-05	0.774549	0.354154	0.263297
LMF1	MIMAT0004985	0.276689	hsa-miR-942-5p	1	0.783931	0.173351	0.685142	0.733775	0.895922	0.0287099	0.962162	0.867294	0.70466	0.108016	0.979082
DPEP2	MIMAT0000075	0.275942	hsa-miR-20a-5p	1	0.896784	0.5693	0.793382	0.207257	0.0550143	0.357261	0.122835	0.165815	0.46108	0.931653	0.178583
CEP192	MIMAT0004495	0.275191	hsa-miR-22-5p	1	0.742418	0.629529	0.644809	0.802451	0.562195	0.179487	0.00772072	0.376194	0.267029	0.869458	0.89302
TLN1	MIMAT0017985	0.27501	hsa-miR-3607-3p	1	0.950549	0.896196	0.863328	0.683321	0.787106	0.09248	0.637063	0.343024	0.133375	0.239823	0.60098
COPZ2	MIMAT0000318	0.274898	hsa-miR-200b-3p	1	0.567916	0.851239	0.479192	0.4898	0.0326553	0.709999	0.655473	0.261337	0.841203	0.299719	0.676418
LXN	MIMAT0000762	0.273226	hsa-miR-324-3p	1	0.208451	0.311559	0.821163	0.637406	0.133051	0.59568	0.0871384	0.430268	0.925372	0.37337	0.384323
YWHAH	MIMAT0000245	0.273154	hsa-miR-30d-5p	1	0.238152	0.918314	0.085616	0.588814	0.394907	0.621928	0.54463	0.145168	0.488281	0.452301	0.410074
PODN	MIMAT0003298	0.272853	hsa-miR-629-3p	1	0.897374	0.871201	0.751961	0.552871	0.0431608	0.387568	0.888105	0.22647	0.637414	0.839475	0.595331
EDNRA	MIMAT0004571	0.272422	hsa-miR-200b-5p	1	0.261059	0.968174	0.311365	0.945551	0.0603329	0.642847	0.169451	0.186153	0.438137	0.85296	0.280497
MMP2	MIMAT0000222	0.271348	hsa-miR-192-5p	1	0.321682	0.928678	0.705263	0.259292	0.318322	0.234259	0.14727	0.0524658	0.66106	0.612638	0.31441
ENTPD1	MIMAT0001620	0.265778	hsa-miR-200a-5p	1	0.265716	0.932054	0.71565	0.435936	0.0993648	0.137894	0.759765	0.11554	0.240602	0.344709	0.417187
MYCT1	MIMAT0004493	0.265351	hsa-miR-20a-3p	1	0.475134	0.690177	0.429363	0.0136748	0.469897	0.707367	0.478211	0.873195	0.365673	0.672527	0.517148
PCOLCE	MIMAT0001620	0.264076	hsa-miR-200a-5p	1	0.419389	0.7339	0.755319	0.037069	0.315915	0.460947	0.262343	0.299988	0.66106	0.428788	0.383938
PDE7B	MIMAT0000252	0.263561	hsa-miR-7-5p	1	0.088294	0.990941	0.695115	0.111874	0.328216	0.2931	0.95436	0.231512	0.59465	0.203335	0.383913
C17orf80	MIMAT0000077	0.263359	hsa-miR-22-3p	1	0.611472	0.438411	0.304556	0.379699	0.0366627	0.331295	0.391153	0.730146	0.227301	0.704566	0.543776
CPPED1	MIMAT0000071	0.263292	hsa-miR-17-3p	1	0.476731	0.798078	0.304092	0.496904	0.000222384	0.181677	0.646933	0.366806	0.178699	0.156033	0.878015
DPEP2	MIMAT0000070	0.262317	hsa-miR-17-5p	1	0.896784	0.5693	0.793382	0.207257	0.0550143	0.357261	0.122835	0.165815	0.46108	0.931653	0.178583
GYPC	MIMAT0000617	0.262289	hsa-miR-200c-3p	1	0.70441	0.929105	0.820797	0.863118	0.68061	0.791086	0.0151571	0.293442	0.405053	0.558939	0.339946
IFITM2	MIMAT0004657	0.26213	hsa-miR-200c-5p	1	0.407738	0.00887765	0.221075	0.103662	0.404264	0.670338	0.638596	0.667557	0.819666	0.985924	0.231024
C17orf108	MIMAT0000089	0.260239	hsa-miR-31-5p	1	0.0509836	0.491568	0.864056	0.818378	0.710006	0.108203	0.607991	0.307979	0.151921	0.31579	0.456371
ZNF766	MIMAT0000280	0.259909	hsa-miR-223-3p	1	0.601112	0.418021	0.499078	0.298121	0.18414	0.518171	0.216552	0.046868	0.713743	0.314352	0.285599
GRIA3	MIMAT0000617	0.259783	hsa-miR-200c-3p	1	0.58644	0.660067	0.690536	0.513019	0.611657	0.207869	0.758255	0.617925	0.0848556	0.932272	0.517217
ABCA6	MIMAT0000680	0.258525	hsa-miR-106b-5p	1	0.622896	0.419782	0.891462	0.486827	0.634409	0.219701	0.219078	0.861484	0.193651	0.00999142	0.198041
ANXA6	MIMAT0000261	0.258192	hsa-miR-183-5p	1	0.82808	0.506621	0.242163	0.452169	0.299805	0.983429	0.220549	0.0841802	0.227301	0.471895	0.972433
ISCU	MIMAT0004810	0.256607	hsa-miR-629-5p	1	0.939942	0.953949	0.520524	0.732544	0.181556	0.434217	0.577352	0.944639	0.977362	0.0196986	0.214279
NNMT	MIMAT0000074	0.254882	hsa-miR-19b-3p	1	0.205525	0.879407	0.753505	0.595893	0.0311157	0.512997	0.845538	0.933049	0.895518	0.306064	0.442649
RLF	MIMAT0000086	0.253557	hsa-miR-29a-3p	1	0.540384	0.706251	0.812082	0.942822	0.939138	0.850556	0.0993744	0.251645	0.350764	0.687054	0.872978
ZNF24	MIMAT0004495	0.253189	hsa-miR-22-5p	1	0.371937	0.705475	0.295306	0.0103078	0.620244	0.427288	0.851086	0.318111	0.227301	0.917079	0.311128
C20orf94	MIMAT0004495	0.251721	hsa-miR-22-5p	1	0.376347	0.0418624	0.9831	0.344953	0.490484	0.235318	0.43814	0.480173	0.521232	0.606354	0.624165
ILK	MIMAT0004491	0.251665	hsa-miR-19b-1-5p	1	0.687844	0.143092	0.36547	0.139326	0.974714	0.238549	0.150736	0.138859	0.997068	0.76652	0.033434
PRSS23	MIMAT0000069	0.251306	hsa-miR-16-5p	1	0.422777	0.383296	0.0911434	0.81146	0.376367	0.863038	0.688157	0.912808	0.227301	0.788738	0.611866
BOC	MIMAT0003284	0.251069	hsa-miR-616-5p	1	0.765531	0.660226	0.475437	0.725753	0.0174336	0.830349	0.186523	0.500481	0.799845	0.344415	0.554381
MEIS3	MIMAT0000682	0.250794	hsa-miR-200a-3p	1	0.400937	0.0292733	0.407568	0.199752	0.227404	0.667131	0.385667	0.327649	0.66106	0.669316	0.915612
BNC2	MIMAT0004553	0.24892	hsa-miR-7-1-3p	1	0.830451	0.0306142	0.479723	0.115798	0.582912	0.818904	0.259179	0.274693	0.799845	0.187487	0.314978
FKBP7	MIMAT0004571	0.248001	hsa-miR-200b-5p	1	0.920575	0.230255	0.749303	0.257573	0.186281	0.272068	0.904879	0.616543	0.0216047	0.47829	0.72167
DAP	MIMAT0000075	0.247663	hsa-miR-20a-5p	1	0.693985	0.096565	0.404003	0.571713	0.336105	0.427489	0.366084	0.866115	0.322094	0.267396	0.382969
ATP5C1	MIMAT0000098	0.247348	hsa-miR-100-5p	1	0.740529	0.935471	0.18061	0.677132	0.00150593	0.649609	0.106116	0.626399	0.815564	0.268852	0.358108
RECK	MIMAT0005951	0.247294	hsa-miR-1307-3p	1	0.561939	0.553405	0.187259	0.517158	0.279864	0.774903	0.631183	0.535925	0.799845	0.887638	0.038826
PCOLCE	MIMAT0000318	0.246779	hsa-miR-200b-3p	1	0.419389	0.7339	0.755319	0.037069	0.315915	0.460947	0.262343	0.299988	0.66106	0.428788	0.383938
ZBTB4	MIMAT0003301	0.246707	hsa-miR-33b-5p	1	0.2263	0.682758	0.140367	0.783	0.14777	0.0772316	0.333913	0.321575	0.604375	0.638076	0.748943
IL4R	MIMAT0000688	0.245544	hsa-miR-301a-3p	1	0.147423	0.525562	0.997837	0.545212	0.760284	0.0976511	0.386078	0.438022	0.66106	0.671951	0.864811
SLC2A3	MIMAT0004598	0.244969	hsa-miR-141-5p	1	0.0887769	0.498046	0.195967	0.448214	0.783354	0.51864	0.586939	0.656746	0.826547	0.990259	0.887784
PALM2-AKAP2	MIMAT0004598	0.244216	hsa-miR-141-5p	1	0.288596	0.505169	0.219945	0.748686	0.230805	0.155687	0.931215	0.424089	0.0509703	0.848338	0.278168
RGS4	MIMAT0000732	0.242975	hsa-miR-378a-3p	1	0.130449	0.775567	0.170188	0.180205	0.520306	0.86003	0.588287	0.570819	0.774549	0.729394	0.0604074
BNC2	MIMAT0000318	0.241631	hsa-miR-200b-3p	1	0.830451	0.0306142	0.479723	0.115798	0.582912	0.818904	0.259179	0.274693	0.799845	0.187487	0.314978
GIT2	MIMAT0000617	0.241557	hsa-miR-200c-3p	1	0.884623	0.630506	0.876368	0.664078	0.0563727	0.306493	0.350036	0.674809	0.405053	0.32075	0.17624
TTC23	MIMAT0004810	0.24124	hsa-miR-629-5p	1	0.870122	0.478257	0.341397	0.851984	0.921318	0.677822	0.993586	0.601033	0.253582	0.770198	0.00839952
PRKCDBP	MIMAT0004589	0.241145	hsa-miR-30b-3p	1	0.760171	0.507185	0.305006	0.862007	0.110127	0.265607	0.0383032	0.483929	0.925372	0.761164	0.305977
GEM	MIMAT0000075	0.240709	hsa-miR-20a-5p	1	0.842345	0.672436	0.858167	0.00334059	0.66896	0.203768	0.502023	0.976795	0.193651	0.384049	0.495532
TMEM200B	MIMAT0004657	0.240653	hsa-miR-200c-5p	1	0.782348	0.510289	0.276339	0.661037	0.645766	0.3739	0.801762	0.216073	0.713743	0.887092	0.0654195
EDNRB	MIMAT0000070	0.239646	hsa-miR-17-5p	1	0.478804	0.578542	0.564983	0.0229663	0.990995	0.995192	0.250196	0.72465	0.396179	0.619263	0.264536
PLSCR4	MIMAT0000259	0.23793	hsa-miR-182-5p	1	0.270283	0.40021	0.68504	0.529454	0.809287	0.723041	0.829631	0.0894886	0.292083	0.38553	0.372983
TCEAL3	MIMAT0000070	0.237231	hsa-miR-17-5p	1	0.0168258	0.642649	0.883697	0.55292	0.372056	0.177599	0.970256	0.767372	0.221027	0.983767	0.997729
TPP1	MIMAT0000075	0.23712	hsa-miR-20a-5p	1	0.194182	0.97604	0.439687	0.260014	0.686137	0.798224	0.5587	0.463263	0.521232	0.903091	0.0101566
KANK2	MIMAT0001343	0.236908	hsa-miR-425-3p	1	0.822117	0.777082	0.465675	0.157168	0.474518	0.0762622	0.444018	0.801901	0.895518	0.879015	0.97787
MS4A6A	MIMAT0004703	0.236825	hsa-miR-335-3p	1	0.354367	0.962665	0.983649	0.696844	0.24	0.299015	0.0360323	0.477284	0.330584	0.72162	0.304969
TMEM204	MIMAT0000072	0.236723	hsa-miR-18a-5p	1	0.922459	0.248219	0.805478	0.114618	0.415886	0.136001	0.178338	0.066618	0.781789	0.533896	0.416915
NBL1	MIMAT0005797	0.236673	hsa-miR-1301-3p	1	0.674162	0.607331	0.62673	0.0977917	0.430926	0.335935	0.105154	0.155111	0.997068	0.582636	0.13125
C17orf51	MIMAT0000432	0.23655	hsa-miR-141-3p	1	0.860074	0.9334	0.22083	0.198402	0.368475	0.0613551	0.721487	0.385476	0.830548	0.575268	0.984929
MSN	MIMAT0001620	0.236458	hsa-miR-200a-5p	1	0.694895	0.354662	0.416721	0.175553	2.04421e-05	0.603843	0.255872	0.55366	0.59465	0.491192	0.774905
FBN1	MIMAT0000081	0.235358	hsa-miR-25-3p	1	0.244936	0.0347912	0.42106	0.187686	0.112698	0.701895	0.406733	0.516066	0.624024	0.162489	0.383679
LMOD1	MIMAT0005951	0.235303	hsa-miR-1307-3p	1	0.749539	0.66573	0.590533	0.488012	0.056206	0.477133	0.50002	0.94208	0.227301	0.62045	0.439327
MXRA7	MIMAT0004507	0.234044	hsa-miR-92a-1-5p	1	0.206957	0.425012	0.530116	0.568419	0.072485	0.298007	0.832248	0.393258	0.625284	0.525283	0.436459
RRM2B	MIMAT0000074	0.233564	hsa-miR-19b-3p	1	0.272353	0.629645	0.707228	0.98367	0.516263	0.000648815	0.129139	0.142683	0.111884	0.270973	0.432452
TGFB3	MIMAT0003322	0.233484	hsa-miR-652-3p	1	0.644939	0.894662	0.355202	0.186759	0.453686	0.842912	0.163579	0.405113	0.0265844	0.234916	0.615224
NRIP2	MIMAT0003257	0.23229	hsa-miR-550a-3p	1	0.0253484	0.863482	0.759309	0.265383	0.630183	0.221784	0.643608	0.736953	0.70466	0.689749	0.314788
EDNRA	MIMAT0004586	0.231979	hsa-miR-15b-3p	1	0.261059	0.968174	0.311365	0.945551	0.0603329	0.642847	0.169451	0.186153	0.438137	0.85296	0.280497
TNKS	MIMAT0000433	0.231789	hsa-miR-142-5p	1	0.0749599	0.936959	0.439679	0.813131	0.14475	0.619363	0.93206	0.549706	0.59465	0.311844	0.673748
LMOD1	MIMAT0004611	0.231164	hsa-miR-185-3p	1	0.749539	0.66573	0.590533	0.488012	0.056206	0.477133	0.50002	0.94208	0.227301	0.62045	0.439327
THBS2	MIMAT0000617	0.230039	hsa-miR-200c-3p	1	0.613619	0.40316	0.723585	0.26456	0.15989	0.623637	0.495502	0.132206	0.0265844	0.539576	0.889884
ISLR	MIMAT0004553	0.229738	hsa-miR-7-1-3p	1	0.797024	0.785826	0.422556	0.103888	0.0709544	0.515063	0.717244	0.324651	0.867401	0.574257	0.845123
SAMD14	MIMAT0000617	0.229279	hsa-miR-200c-3p	1	0.939731	0.282391	0.270968	0.101948	0.576719	0.379476	0.227543	0.0476752	0.841203	0.165091	0.556379
GFPT2	MIMAT0000245	0.229154	hsa-miR-30d-5p	1	0.709949	0.654165	0.283623	0.00763991	0.788092	0.700354	0.774607	0.696615	0.925372	0.268273	0.319966
THBS2	MIMAT0004598	0.228769	hsa-miR-141-5p	1	0.613619	0.40316	0.723585	0.26456	0.15989	0.623637	0.495502	0.132206	0.0265844	0.539576	0.889884
C9orf7	MIMAT0004501	0.228608	hsa-miR-27a-5p	1	0.725618	0.935148	0.835841	0.526261	0.502598	0.175805	0.637298	0.126695	0.0136169	0.329407	0.455687
PRKCB	MIMAT0004946	0.227949	hsa-miR-744-3p	1	0.0341533	0.556141	0.618218	0.686545	0.873042	0.153403	0.132305	0.402844	0.350764	0.934193	0.160435
CDK4	MIMAT0004552	0.227898	hsa-miR-139-3p	1	0.727737	0.673265	0.129382	0.0671757	0.499627	0.766225	0.92101	0.537795	0.227301	0.1737	0.616548
CRYAB	MIMAT0004553	0.227895	hsa-miR-7-1-3p	1	0.46476	0.542729	0.830025	0.268141	0.01297	0.223768	0.68884	0.534831	0.227301	0.666139	0.299894
COL6A3	MIMAT0001620	0.227475	hsa-miR-200a-5p	1	0.928039	0.285712	0.641357	0.10265	0.957095	0.822176	0.252166	0.0180358	0.227301	0.247091	0.530679
HBP1	MIMAT0000457	0.226334	hsa-miR-188-5p	1	0.680108	0.160751	0.182502	0.226608	0.215104	0.18948	0.83463	0.0705639	0.454256	0.271207	0.107166
IDS	MIMAT0005951	0.226258	hsa-miR-1307-3p	1	0.632714	0.442109	0.742508	0.385076	0.029031	0.706931	0.535955	0.272164	0.59465	0.593834	0.728426
SLCO4A1	MIMAT0003328	0.225763	hsa-miR-653-5p	1	0.732081	0.280613	0.565306	0.349091	0.0311903	0.667669	0.691235	0.713713	0.371681	0.13386	0.147685
ZNF423	MIMAT0000432	0.225131	hsa-miR-141-3p	1	0.597429	0.931182	0.734297	0.488583	0.0472745	0.391307	0.250349	0.532875	0.713743	0.630765	0.607124
BNC2	MIMAT0004657	0.223922	hsa-miR-200c-5p	1	0.830451	0.0306142	0.479723	0.115798	0.582912	0.818904	0.259179	0.274693	0.799845	0.187487	0.314978
ZBTB4	MIMAT0000691	0.223912	hsa-miR-130b-3p	1	0.2263	0.682758	0.140367	0.783	0.14777	0.0772316	0.333913	0.321575	0.604375	0.638076	0.748943
SFRP2	MIMAT0000617	0.223799	hsa-miR-200c-3p	1	0.917383	0.299426	0.741202	0.318864	0.00451324	0.908845	0.247867	0.819355	0.895518	0.221011	0.41533
EPAS1	MIMAT0002876	0.223708	hsa-miR-505-3p	1	0.909121	0.667869	0.282052	0.0048097	0.344357	0.753939	0.965526	0.5184	0.133375	0.113496	0.549083
HSPA12B	MIMAT0000093	0.223445	hsa-miR-93-5p	1	0.455801	0.669222	0.13044	0.207374	0.419456	0.933907	0.25777	0.31643	0.0848556	0.794631	0.130685
RASGRP2	MIMAT0000261	0.223172	hsa-miR-183-5p	1	0.770078	0.567925	0.131714	0.757408	0.677652	0.379547	0.0923456	0.928942	0.405053	0.12925	0.275113
SMARCC1	MIMAT0000077	0.223171	hsa-miR-22-3p	1	0.769654	0.475012	0.0600606	0.599437	0.27909	0.651617	0.414332	0.909152	0.46108	0.245673	0.218938
KIAA1191	MIMAT0000433	0.22293	hsa-miR-142-5p	1	0.707122	0.502991	0.233128	0.473891	0.755506	0.162619	0.63225	0.154958	0.867401	0.0226422	0.246176
SULF1	MIMAT0000245	0.222679	hsa-miR-30d-5p	1	0.850844	0.32348	0.434236	0.280187	0.197895	0.687832	0.857199	0.910111	0.0848556	0.477401	0.856593
DENND5A	MIMAT0000432	0.222419	hsa-miR-141-3p	1	0.950407	0.179694	0.352833	0.61267	0.00135009	0.933138	0.966044	0.448005	0.945233	0.138066	0.571354
EIF2S1	MIMAT0000443	0.222317	hsa-miR-125a-5p	1	0.424607	0.115062	0.138836	0.918925	0.315947	0.359427	0.780335	0.375772	0.00672717	0.349118	0.975172
CAV2	MIMAT0004586	0.222136	hsa-miR-15b-3p	1	0.430653	0.567867	0.0140868	0.949561	0.256788	0.493059	0.923193	0.961762	0.733313	0.705487	0.669293
PIKFYVE	MIMAT0004495	0.221991	hsa-miR-22-5p	1	0.79884	0.777043	0.55508	0.174024	0.248059	0.686984	0.306768	0.605936	0.0265844	0.551849	0.243937
DPEP2	MIMAT0000762	0.221924	hsa-miR-324-3p	1	0.896784	0.5693	0.793382	0.207257	0.0550143	0.357261	0.122835	0.165815	0.46108	0.931653	0.178583
NTM	MIMAT0002888	0.221391	hsa-miR-532-5p	1	0.933925	0.483739	0.674363	0.665656	0.393322	0.988449	0.875883	0.267436	0.227301	0.0605361	0.286648
SEC23A	MIMAT0000617	0.221334	hsa-miR-200c-3p	1	0.0499931	0.318723	0.203699	0.429669	0.328721	0.823121	0.600655	0.725511	0.178699	0.736325	0.579827
CTGF	MIMAT0000070	0.21975	hsa-miR-17-5p	1	0.460225	0.469046	0.822067	0.46393	0.0549104	0.334576	0.545829	0.437398	0.350764	0.542379	0.792566
TMEM204	MIMAT0004700	0.219663	hsa-miR-331-5p	1	0.922459	0.248219	0.805478	0.114618	0.415886	0.136001	0.178338	0.066618	0.781789	0.533896	0.416915
ARL6IP5	MIMAT0000075	0.218289	hsa-miR-20a-5p	1	0.591016	0.649101	0.132335	0.421334	0.995431	0.0963559	0.727212	0.407116	0.227301	0.701518	0.416295
NALCN	MIMAT0005951	0.217435	hsa-miR-1307-3p	1	0.404238	0.281571	0.891667	0.445575	7.88068e-05	0.872091	0.867882	0.229862	0.625284	0.630946	0.742436
CTSF	MIMAT0004494	0.217411	hsa-miR-21-3p	1	0.393496	0.290523	0.132474	0.409141	0.0043297	0.205827	0.993683	0.351579	0.855462	0.877716	0.265412
CBFA2T2	MIMAT0003249	0.2165	hsa-miR-584-5p	1	0.324678	0.991885	0.342578	0.244663	0.00368845	0.393562	0.11611	0.955071	0.521232	0.43225	0.156886
PRRG2	MIMAT0000424	0.216362	hsa-miR-128-3p	1	0.193256	0.238624	0.187766	0.282517	0.902214	0.380315	0.760898	0.0566427	0.345771	0.535292	0.178936
TPP1	MIMAT0000093	0.216317	hsa-miR-93-5p	1	0.194182	0.97604	0.439687	0.260014	0.686137	0.798224	0.5587	0.463263	0.521232	0.903091	0.0101566
PROCR	MIMAT0004589	0.213581	hsa-miR-30b-3p	1	0.676837	0.292284	0.360241	0.0455486	0.535191	0.326683	0.772127	0.21335	0.552573	0.716848	0.436728
FN1	MIMAT0000092	0.212152	hsa-miR-92a-3p	1	0.274603	0.492073	0.409846	0.0522961	0.227308	0.243513	0.493999	0.87322	0.227301	0.144487	0.764078
COX7A1	MIMAT0004518	0.21201	hsa-miR-16-2-3p	1	0.335626	0.14296	0.0251002	0.560184	0.815369	0.458082	0.10135	0.988567	0.253582	0.368862	0.144092
DPEP2	MIMAT0004491	0.210162	hsa-miR-19b-1-5p	1	0.896784	0.5693	0.793382	0.207257	0.0550143	0.357261	0.122835	0.165815	0.46108	0.931653	0.178583
NBL1	MIMAT0000081	0.209861	hsa-miR-25-3p	1	0.674162	0.607331	0.62673	0.0977917	0.430926	0.335935	0.105154	0.155111	0.997068	0.582636	0.13125
RNF138	MIMAT0004673	0.208486	hsa-miR-29c-5p	1	0.271545	0.615097	0.724548	0.783755	0.99816	0.605549	0.993645	0.0862751	0.70466	0.172007	0.276215
SPON1	MIMAT0000095	0.208483	hsa-miR-96-5p	1	0.586763	0.645995	0.392266	0.24466	0.388511	0.430239	0.0430891	0.784829	0.895518	0.363137	0.567374
OLFML2B	MIMAT0000692	0.207865	hsa-miR-30e-5p	1	0.549463	0.0358443	0.830059	0.400126	0.581181	0.581374	0.607298	0.637041	0.713743	0.109028	0.366639
NNMT	MIMAT0000688	0.207773	hsa-miR-301a-3p	1	0.205525	0.879407	0.753505	0.595893	0.0311157	0.512997	0.845538	0.933049	0.895518	0.306064	0.442649
ITGB6	MIMAT0000104	0.207476	hsa-miR-107	1	0.54104	0.331771	0.429228	0.630192	0.910736	0.0663286	0.192756	0.20027	0.543686	0.452775	0.411933
OPTN	MIMAT0000617	0.20743	hsa-miR-200c-3p	1	0.313382	0.578397	0.136417	0.671008	0.823118	0.882048	0.700416	0.40258	0.227301	0.510775	0.0138335
RCAN2	MIMAT0004553	0.207421	hsa-miR-7-1-3p	1	0.681288	0.893719	0.781253	0.445808	0.416106	0.70124	0.0121606	0.30951	0.121231	0.376931	0.650877
PDS5B	MIMAT0004495	0.207356	hsa-miR-22-5p	1	0.317746	0.620618	0.968565	0.438416	0.274561	0.482474	0.0340082	0.225563	0.781789	0.873513	0.275773
SPARCL1	MIMAT0003885	0.206538	hsa-miR-454-3p	1	0.267512	0.483333	0.54431	0.322943	0.0944077	0.91569	0.279104	0.78499	0.119299	0.963997	0.461374
LAMA4	MIMAT0004551	0.205604	hsa-miR-30d-3p	1	0.650471	0.0141387	0.146874	0.496246	0.938016	0.971789	0.881414	0.654854	0.929155	0.26488	0.963031
PTGER3	MIMAT0000455	0.205222	hsa-miR-185-5p	1	0.658806	0.0034747	0.819042	0.796069	0.242806	0.137948	0.215229	0.518447	0.775895	0.771123	0.436972
CDH11	MIMAT0000072	0.204506	hsa-miR-18a-5p	1	0.560358	0.0697322	0.346748	0.259087	0.953963	0.869504	0.273335	0.337544	0.66106	0.231879	0.787918
TPP1	MIMAT0000432	0.203662	hsa-miR-141-3p	1	0.194182	0.97604	0.439687	0.260014	0.686137	0.798224	0.5587	0.463263	0.521232	0.903091	0.0101566
RCAN2	MIMAT0003301	0.201637	hsa-miR-33b-5p	1	0.681288	0.893719	0.781253	0.445808	0.416106	0.70124	0.0121606	0.30951	0.121231	0.376931	0.650877
OGN	MIMAT0000432	0.201201	hsa-miR-141-3p	1	0.443403	0.343727	0.858209	0.687424	0.650272	0.16489	0.347756	0.00376424	0.111884	0.632821	0.687592
PLA2G4C	MIMAT0000762	0.200095	hsa-miR-324-3p	1	0.942288	0.285321	0.906379	0.465466	0.0818032	0.788082	0.577172	0.771274	0.240602	0.258573	0.495313
RNF38	MIMAT0004495	0.956744	hsa-miR-22-5p	0	0.770502	0.596557	0.247257	0.254296	0.175356	0.772618	0.414767	0.41551	0.69971	0.221707	0.519311
MRGPRF	MIMAT0000617	0.947841	hsa-miR-200c-3p	0	0.689351	0.934191	0.349285	0.463167	0.916352	0.169592	0.217101	0.261425	0.855462	0.917612	0.14695
SIN3A	MIMAT0004495	0.941194	hsa-miR-22-5p	0	0.144568	0.283124	0.78823	0.785185	0.215801	0.464498	0.202752	0.364494	0.66106	0.714471	0.764672
TGFB1I1	MIMAT0002888	0.928137	hsa-miR-532-5p	0	0.490458	0.294901	0.809289	0.159467	0.583602	0.863744	0.658039	0.316698	0.66106	0.374963	0.589611
PRPF38A	MIMAT0000077	0.921126	hsa-miR-22-3p	0	0.832339	0.949301	0.637873	0.609587	0.808022	0.608908	0.610531	0.158027	0.123095	0.812528	0.395727
SLC7A7	MIMAT0000617	0.899231	hsa-miR-200c-3p	0	0.522562	0.753447	0.516415	0.911655	0.326414	0.753914	0.112227	0.659058	0.182861	0.963771	0.280972
JAM3	MIMAT0004586	0.89245	hsa-miR-15b-3p	0	0.378323	0.802572	0.946233	0.371721	0.355359	0.780076	0.824152	0.65975	0.713743	0.27589	0.772925
TUBGCP4	MIMAT0004495	0.865961	hsa-miR-22-5p	0	0.868667	0.518984	0.434852	0.26624	0.543932	0.26209	0.308326	0.845589	0.371681	0.471921	0.370573
STAT5A	MIMAT0000104	0.865909	hsa-miR-107	0	0.883764	0.257577	0.17434	0.853147	0.361489	0.906992	0.964587	0.756453	0.774549	0.522524	0.643503
DCP1A	MIMAT0004495	0.856868	hsa-miR-22-5p	0	0.724051	0.593729	0.216345	0.823656	0.693138	0.153127	0.833875	0.423707	0.625284	0.767115	0.57875
NPAT	MIMAT0004495	0.825693	hsa-miR-22-5p	0	0.667968	0.479926	0.993659	0.688825	0.655968	0.505533	0.538804	0.15618	0.111884	0.605096	0.598939
ARID2	MIMAT0004495	0.810004	hsa-miR-22-5p	0	0.908982	0.483502	0.539118	0.766095	0.892247	0.509465	0.879386	0.456106	0.438137	0.138981	0.841966
TGFB1I1	MIMAT0003338	0.80428	hsa-miR-660-5p	0	0.490458	0.294901	0.809289	0.159467	0.583602	0.863744	0.658039	0.316698	0.66106	0.374963	0.589611
RSBN1	MIMAT0004495	0.803605	hsa-miR-22-5p	0	0.293414	0.702126	0.6285	0.68334	0.517077	0.130292	0.801572	0.29478	0.543686	0.702527	0.291434
TGFB1I1	MIMAT0000617	0.784097	hsa-miR-200c-3p	0	0.490458	0.294901	0.809289	0.159467	0.583602	0.863744	0.658039	0.316698	0.66106	0.374963	0.589611
NAV3	MIMAT0000104	0.773826	hsa-miR-107	0	0.845165	0.489173	0.949482	0.146837	0.426634	0.456589	0.132398	0.711967	0.815564	0.663425	0.941376
ZXDC	MIMAT0004495	0.755885	hsa-miR-22-5p	0	0.149138	0.42939	0.980586	0.740329	0.112179	0.862385	0.776236	0.42142	0.509642	0.860868	0.591674
COL6A1	MIMAT0000617	0.741302	hsa-miR-200c-3p	0	0.401071	0.852094	0.964082	0.298179	0.664339	0.3142	0.185046	0.904417	0.66106	0.514924	0.397382
ZBTB39	MIMAT0004495	0.733437	hsa-miR-22-5p	0	0.842729	0.624728	0.600099	0.875012	0.624215	0.441277	0.981191	0.249545	0.221027	0.18167	0.266664
RSBN1	MIMAT0000077	0.726997	hsa-miR-22-3p	0	0.293414	0.702126	0.6285	0.68334	0.517077	0.130292	0.801572	0.29478	0.543686	0.702527	0.291434
ZNF192	MIMAT0004495	0.725098	hsa-miR-22-5p	0	0.194173	0.677023	0.413202	0.482553	0.405692	0.829233	0.323387	0.134648	0.438137	0.118148	0.972992
SYNPO	MIMAT0004584	0.715391	hsa-let-7g-3p	0	0.833756	0.378962	0.502389	0.50442	0.365268	0.923894	0.861483	0.211828	0.901382	0.807656	0.715681
TUBGCP3	MIMAT0004495	0.71451	hsa-miR-22-5p	0	0.949372	0.924763	0.966853	0.355479	0.472617	0.993668	0.656235	0.296147	0.323743	0.268063	0.46175
REV3L	MIMAT0004495	0.709102	hsa-miR-22-5p	0	0.768925	0.724719	0.352083	0.33257	0.939024	0.840726	0.331467	0.592649	0.193651	0.886388	0.251883
MRGPRF	MIMAT0004598	0.708658	hsa-miR-141-5p	0	0.689351	0.934191	0.349285	0.463167	0.916352	0.169592	0.217101	0.261425	0.855462	0.917612	0.14695
TXNIP	MIMAT0005951	0.693179	hsa-miR-1307-3p	0	0.965211	0.952447	0.460806	0.719928	0.110002	0.706521	0.102777	0.432665	0.961988	0.240915	0.741388
MRVI1	MIMAT0000691	0.669643	hsa-miR-130b-3p	0	0.985093	0.704406	0.641967	0.477258	0.524003	0.819479	0.341051	0.868071	0.819666	0.388289	0.714529
TAGLN	MIMAT0004589	0.665159	hsa-miR-30b-3p	0	0.672861	0.819945	0.851864	0.385274	0.402134	0.344629	0.172614	0.392848	0.713743	0.646851	0.500374
NFX1	MIMAT0004495	0.658031	hsa-miR-22-5p	0	0.950664	0.17298	0.302349	0.931679	0.313289	0.725542	0.730321	0.865832	0.543686	0.222811	0.859022
GIMAP4	MIMAT0000617	0.64637	hsa-miR-200c-3p	0	0.92274	0.800628	0.97784	0.148212	0.468963	0.955566	0.142594	0.432928	0.100464	0.745742	0.438864
OXR1	MIMAT0000072	0.634122	hsa-miR-18a-5p	0	0.160447	0.797615	0.391156	0.569089	0.689222	0.428786	0.634939	0.121439	0.781789	0.476388	0.65135
CD53	MIMAT0000104	0.630889	hsa-miR-107	0	0.609948	0.956769	0.942352	0.362892	0.241903	0.304627	0.528025	0.260395	0.330584	0.545897	0.1179
CD53	MIMAT0000617	0.625567	hsa-miR-200c-3p	0	0.609948	0.956769	0.942352	0.362892	0.241903	0.304627	0.528025	0.260395	0.330584	0.545897	0.1179
RAB31	MIMAT0000104	0.625507	hsa-miR-107	0	0.267752	0.353326	0.939438	0.42591	0.690778	0.801598	0.373068	0.600478	0.488281	0.495183	0.521263
TIMP2	MIMAT0004507	0.601359	hsa-miR-92a-1-5p	0	0.698663	0.220912	0.317346	0.240547	0.30172	0.50927	0.152294	0.16262	0.826547	0.405375	0.596279
PHC3	MIMAT0000072	0.60105	hsa-miR-18a-5p	0	0.571754	0.222507	0.741966	0.707699	0.221806	0.515448	0.289523	0.280445	0.702342	0.568893	0.67685
NUP98	MIMAT0004495	0.59488	hsa-miR-22-5p	0	0.41553	0.326559	0.369997	0.830113	0.435602	0.50377	0.149547	0.27189	0.193651	0.129589	0.207645
VASH1	MIMAT0000617	0.593897	hsa-miR-200c-3p	0	0.464231	0.745373	0.767539	0.545684	0.111637	0.294809	0.389594	0.718743	0.520446	0.757858	0.549076
FGF7	MIMAT0004946	0.58879	hsa-miR-744-3p	0	0.779091	0.204458	0.6101	0.494042	0.689108	0.676169	0.393313	0.934469	0.193651	0.750992	0.225761
TGFB1I1	MIMAT0000762	0.584147	hsa-miR-324-3p	0	0.490458	0.294901	0.809289	0.159467	0.583602	0.863744	0.658039	0.316698	0.66106	0.374963	0.589611
FGF7	MIMAT0000760	0.571619	hsa-miR-331-3p	0	0.779091	0.204458	0.6101	0.494042	0.689108	0.676169	0.393313	0.934469	0.193651	0.750992	0.225761
POPDC2	MIMAT0005951	0.570045	hsa-miR-1307-3p	0	0.862822	0.373224	0.233157	0.499189	0.122357	0.22495	0.142923	0.795834	0.59465	0.59194	0.381968
MYCBP2	MIMAT0004495	0.56472	hsa-miR-22-5p	0	0.17718	0.555787	0.10452	0.617837	0.567769	0.728044	0.801355	0.445287	0.193651	0.324836	0.477911
PGAP1	MIMAT0004495	0.563079	hsa-miR-22-5p	0	0.95521	0.196329	0.18692	0.664496	0.196021	0.100919	0.771239	0.969606	0.799845	0.907433	0.786079
CCR1	MIMAT0000617	0.557613	hsa-miR-200c-3p	0	0.635391	0.566831	0.571304	0.862032	0.362036	0.503231	0.562721	0.741449	0.405053	0.666952	0.657932
FAM70B	MIMAT0000617	0.555179	hsa-miR-200c-3p	0	0.430012	0.236632	0.561238	0.450452	0.783958	0.360193	0.259518	0.231316	0.874594	0.344625	0.839857
CCDC80	MIMAT0004551	0.548899	hsa-miR-30d-3p	0	0.607843	0.183756	0.886873	0.137173	0.655666	0.903597	0.295251	0.980139	0.826547	0.722652	0.451519
ACTA2	MIMAT0000093	0.547364	hsa-miR-93-5p	0	0.532967	0.642549	0.83514	0.548251	0.690475	0.802952	0.367917	0.545467	0.713743	0.513895	0.672606
ITGB5	MIMAT0000692	0.547018	hsa-miR-30e-5p	0	0.39636	0.452975	0.585773	0.966017	0.203857	0.269314	0.537925	0.29884	0.488281	0.946159	0.256462
PINK1	MIMAT0000092	0.546649	hsa-miR-92a-3p	0	0.267116	0.752368	0.369661	0.251698	0.92043	0.102347	0.369143	0.56542	0.799845	0.329127	0.957254
VEZF1	MIMAT0004495	0.543642	hsa-miR-22-5p	0	0.546689	0.643239	0.538248	0.495248	0.704762	0.183721	0.773051	0.728402	0.193651	0.529284	0.926691
OLFML1	MIMAT0004507	0.542482	hsa-miR-92a-1-5p	0	0.7778	0.629467	0.981271	0.842723	0.593664	0.978776	0.139858	0.352381	0.637414	0.800016	0.74469
CNN1	MIMAT0000417	0.539187	hsa-miR-15b-5p	0	0.84875	0.463861	0.821043	0.254829	0.947242	0.950423	0.226723	0.392698	0.208162	0.915716	0.154687
TSC1	MIMAT0000433	0.53897	hsa-miR-142-5p	0	0.321091	0.526631	0.957995	0.415457	0.655118	0.830189	0.497769	0.967348	0.151921	0.659934	0.283262
RAB31	MIMAT0000093	0.537733	hsa-miR-93-5p	0	0.267752	0.353326	0.939438	0.42591	0.690778	0.801598	0.373068	0.600478	0.488281	0.495183	0.521263
LMCD1	MIMAT0000617	0.537676	hsa-miR-200c-3p	0	0.95716	0.3278	0.672552	0.99846	0.257989	0.592921	0.190539	0.481813	0.925372	0.455179	0.591362
AASDH	MIMAT0004495	0.533045	hsa-miR-22-5p	0	0.138527	0.875909	0.126055	0.539967	0.411724	0.91034	0.4918	0.146899	0.227301	0.258767	0.843354
PRRX2	MIMAT0000759	0.532445	hsa-miR-148b-3p	0	0.280172	0.804317	0.507844	0.745615	0.378421	0.81757	0.390252	0.531354	0.713743	0.913827	0.280377
ANTXR1	MIMAT0003301	0.527996	hsa-miR-33b-5p	0	0.925433	0.331903	0.782976	0.105832	0.392878	0.231207	0.67859	0.824788	0.624024	0.355813	0.362979
VMAC	MIMAT0004501	0.525808	hsa-miR-27a-5p	0	0.535908	0.662467	0.457839	0.668343	0.287736	0.16775	0.843202	0.60903	0.119299	0.564667	0.405359
DDX46	MIMAT0004495	0.52138	hsa-miR-22-5p	0	0.34759	0.10387	0.759725	0.866659	0.801068	0.634363	0.551473	0.766788	0.121231	0.137168	0.562917
PINK1	MIMAT0000072	0.519715	hsa-miR-18a-5p	0	0.267116	0.752368	0.369661	0.251698	0.92043	0.102347	0.369143	0.56542	0.799845	0.329127	0.957254
PRDM10	MIMAT0004495	0.516752	hsa-miR-22-5p	0	0.821721	0.678891	0.925576	0.998414	0.995632	0.662804	0.366981	0.116081	0.702342	0.29068	0.129392
STAT5A	MIMAT0000691	0.510253	hsa-miR-130b-3p	0	0.883764	0.257577	0.17434	0.853147	0.361489	0.906992	0.964587	0.756453	0.774549	0.522524	0.643503
DENND4C	MIMAT0004495	0.508797	hsa-miR-22-5p	0	0.369471	0.44344	0.118031	0.744372	0.117772	0.641135	0.982841	0.260753	0.841203	0.998682	0.801545
ANTXR1	MIMAT0000759	0.503531	hsa-miR-148b-3p	0	0.925433	0.331903	0.782976	0.105832	0.392878	0.231207	0.67859	0.824788	0.624024	0.355813	0.362979
CSPG4	MIMAT0000759	0.495333	hsa-miR-148b-3p	0	0.894377	0.89367	0.116748	0.242921	0.936559	0.858016	0.5407	0.218258	0.874594	0.977164	0.23163
CHP	MIMAT0000071	0.492643	hsa-miR-17-3p	0	0.769844	0.752133	0.977682	0.224808	0.414248	0.172663	0.579867	0.717013	0.227301	0.337417	0.685745
MICAL2	MIMAT0000104	0.489226	hsa-miR-107	0	0.398708	0.847919	0.164417	0.311532	0.847713	0.433138	0.509237	0.418266	0.227301	0.29344	0.530146
USP30	MIMAT0004494	0.486492	hsa-miR-21-3p	0	0.240437	0.505521	0.793441	0.175117	0.295725	0.977122	0.44378	0.857739	0.543686	0.879008	0.536261
ARHGAP29	MIMAT0003301	0.485441	hsa-miR-33b-5p	0	0.2835	0.172457	0.206919	0.363131	0.977283	0.564976	0.185376	0.290609	0.733313	0.538094	0.670858
COL6A1	MIMAT0001620	0.480995	hsa-miR-200a-5p	0	0.401071	0.852094	0.964082	0.298179	0.664339	0.3142	0.185046	0.904417	0.66106	0.514924	0.397382
CRISPLD2	MIMAT0000318	0.48039	hsa-miR-200b-3p	0	0.240729	0.308356	0.743131	0.301044	0.70375	0.362948	0.257559	0.383513	0.371681	0.622296	0.662141
PINK1	MIMAT0000691	0.473291	hsa-miR-130b-3p	0	0.267116	0.752368	0.369661	0.251698	0.92043	0.102347	0.369143	0.56542	0.799845	0.329127	0.957254
RPRD1A	MIMAT0004495	0.465884	hsa-miR-22-5p	0	0.918435	0.382467	0.818601	0.216374	0.191428	0.457135	0.355185	0.406982	0.59465	0.447358	0.244631
STAG1	MIMAT0004495	0.46069	hsa-miR-22-5p	0	0.484251	0.643663	0.589119	0.336291	0.953089	0.528735	0.376965	0.304226	0.267029	0.589183	0.742117
TGFB1I1	MIMAT0000692	0.457432	hsa-miR-30e-5p	0	0.490458	0.294901	0.809289	0.159467	0.583602	0.863744	0.658039	0.316698	0.66106	0.374963	0.589611
YPEL5	MIMAT0005951	0.454753	hsa-miR-1307-3p	0	0.94521	0.430062	0.76594	0.109206	0.821079	0.111325	0.353301	0.893831	0.990191	0.59666	0.299747
COL6A1	MIMAT0004657	0.454314	hsa-miR-200c-5p	0	0.401071	0.852094	0.964082	0.298179	0.664339	0.3142	0.185046	0.904417	0.66106	0.514924	0.397382
MSRB3	MIMAT0000759	0.453902	hsa-miR-148b-3p	0	0.494202	0.329859	0.536234	0.458647	0.340985	0.760606	0.932857	0.403608	0.345771	0.545385	0.363095
ACTA2	MIMAT0000417	0.452783	hsa-miR-15b-5p	0	0.532967	0.642549	0.83514	0.548251	0.690475	0.802952	0.367917	0.545467	0.713743	0.513895	0.672606
CAV1	MIMAT0000081	0.45095	hsa-miR-25-3p	0	0.411195	0.406461	0.115076	0.162457	0.340192	0.863355	0.306801	0.438936	0.625284	0.998429	0.443114
CFB	MIMAT0002888	0.450091	hsa-miR-532-5p	0	0.643056	0.516792	0.31787	0.718119	0.309334	0.599236	0.191339	0.787852	0.330584	0.336162	0.613518
DNAJB5	MIMAT0000432	0.449738	hsa-miR-141-3p	0	0.704855	0.81426	0.77603	0.515912	0.164415	0.894817	0.667434	0.902898	0.267642	0.551503	0.716366
TIMP2	MIMAT0000692	0.448254	hsa-miR-30e-5p	0	0.698663	0.220912	0.317346	0.240547	0.30172	0.50927	0.152294	0.16262	0.826547	0.405375	0.596279
OPCML	MIMAT0004586	0.446587	hsa-miR-15b-3p	0	0.700035	0.731658	0.34073	0.771982	0.789191	0.915369	0.873729	0.222411	0.604375	0.858012	0.582017
ADARB1	MIMAT0000095	0.44631	hsa-miR-96-5p	0	0.277662	0.180763	0.711623	0.51799	0.366418	0.507657	0.755637	0.953779	0.826547	0.220881	0.710945
CXCL13	MIMAT0000259	0.445685	hsa-miR-182-5p	0	0.842133	0.145542	0.981166	0.701898	0.806207	0.600043	0.719315	0.538951	0.193651	0.963072	0.321664
CNN1	MIMAT0000245	0.44552	hsa-miR-30d-5p	0	0.84875	0.463861	0.821043	0.254829	0.947242	0.950423	0.226723	0.392698	0.208162	0.915716	0.154687
SIGLEC10	MIMAT0000617	0.444437	hsa-miR-200c-3p	0	0.67097	0.681777	0.678663	0.372048	0.739968	0.25176	0.174624	0.271202	0.330584	0.721373	0.291103
RAI2	MIMAT0004799	0.429281	hsa-miR-589-5p	0	0.404268	0.6069	0.784225	0.366786	0.380039	0.843187	0.951019	0.444925	0.826547	0.835167	0.769529
ITGA1	MIMAT0004586	0.42868	hsa-miR-15b-3p	0	0.68503	0.157151	0.278059	0.475582	0.597755	0.205096	0.177738	0.98352	0.208162	0.253638	0.103926
FGF7	MIMAT0004697	0.42822	hsa-miR-151a-5p	0	0.779091	0.204458	0.6101	0.494042	0.689108	0.676169	0.393313	0.934469	0.193651	0.750992	0.225761
PINK1	MIMAT0000081	0.428129	hsa-miR-25-3p	0	0.267116	0.752368	0.369661	0.251698	0.92043	0.102347	0.369143	0.56542	0.799845	0.329127	0.957254
TES	MIMAT0004780	0.42531	hsa-miR-532-3p	0	0.696083	0.583294	0.547004	0.91276	0.501481	0.62085	0.278311	0.286725	0.267642	0.191779	0.171479
FAM70B	MIMAT0004598	0.425073	hsa-miR-141-5p	0	0.430012	0.236632	0.561238	0.450452	0.783958	0.360193	0.259518	0.231316	0.874594	0.344625	0.839857
FMO4	MIMAT0000691	0.417545	hsa-miR-130b-3p	0	0.970544	0.352199	0.861468	0.9638	0.717399	0.417894	0.505996	0.769037	0.323743	0.274051	0.207261
TAGLN	MIMAT0000759	0.412915	hsa-miR-148b-3p	0	0.672861	0.819945	0.851864	0.385274	0.402134	0.344629	0.172614	0.392848	0.713743	0.646851	0.500374
CRAT	MIMAT0000072	0.412503	hsa-miR-18a-5p	0	0.127117	0.171016	0.673783	0.875424	0.644118	0.670738	0.104273	0.620753	0.121231	0.787569	0.520597
ITGA11	MIMAT0004567	0.411905	hsa-miR-219a-1-3p	0	0.884743	0.529245	0.872223	0.413444	0.247401	0.846929	0.702303	0.385005	0.895518	0.263177	0.846766
TSPAN2	MIMAT0004810	0.411416	hsa-miR-629-5p	0	0.394782	0.54806	0.56214	0.286643	0.635105	0.59013	0.202597	0.137892	0.350764	0.926272	0.774139
GIMAP1	MIMAT0000617	0.405485	hsa-miR-200c-3p	0	0.887893	0.797699	0.809958	0.534589	0.658881	0.885306	0.233683	0.377123	0.46108	0.812828	0.280835
PHF5A	MIMAT0005949	0.403195	hsa-miR-664a-3p	0	0.961323	0.634589	0.533899	0.697226	0.818084	0.128468	0.948317	0.847246	0.977362	0.422453	0.386042
PINK1	MIMAT0004680	0.400129	hsa-miR-130b-5p	0	0.267116	0.752368	0.369661	0.251698	0.92043	0.102347	0.369143	0.56542	0.799845	0.329127	0.957254
TREM2	MIMAT0000691	0.398595	hsa-miR-130b-3p	0	0.982757	0.98659	0.484392	0.720079	0.197305	0.511736	0.163683	0.773848	0.182861	0.91105	0.695018
TXNIP	MIMAT0000261	0.396843	hsa-miR-183-5p	0	0.965211	0.952447	0.460806	0.719928	0.110002	0.706521	0.102777	0.432665	0.961988	0.240915	0.741388
GPR124	MIMAT0000252	0.393291	hsa-miR-7-5p	0	0.5317	0.989784	0.521788	0.21304	0.637419	0.919295	0.459798	0.470792	0.826547	0.687227	0.637308
TM2D2	MIMAT0000071	0.387329	hsa-miR-17-3p	0	0.891494	0.244577	0.102325	0.613773	0.437665	0.378222	0.779548	0.361389	0.59465	0.332799	0.232942
NR2C2	MIMAT0004495	0.387008	hsa-miR-22-5p	0	0.261074	0.808569	0.358742	0.78566	0.193787	0.761684	0.703365	0.869394	0.781789	0.244642	0.762767
MICAL2	MIMAT0000075	0.384492	hsa-miR-20a-5p	0	0.398708	0.847919	0.164417	0.311532	0.847713	0.433138	0.509237	0.418266	0.227301	0.29344	0.530146
COL6A1	MIMAT0000318	0.384212	hsa-miR-200b-3p	0	0.401071	0.852094	0.964082	0.298179	0.664339	0.3142	0.185046	0.904417	0.66106	0.514924	0.397382
THY1	MIMAT0000318	0.381889	hsa-miR-200b-3p	0	0.180667	0.451877	0.653354	0.558708	0.168364	0.471006	0.263806	0.130579	0.841203	0.378006	0.796204
DCHS1	MIMAT0000100	0.380981	hsa-miR-29b-3p	0	0.385915	0.896914	0.34779	0.860868	0.397735	0.595408	0.72362	0.216427	0.965939	0.965494	0.952732
GMCL1	MIMAT0004495	0.376935	hsa-miR-22-5p	0	0.555729	0.409694	0.599984	0.787065	0.119096	0.299754	0.421214	0.822958	0.702342	0.494788	0.229879
GBA2	MIMAT0000080	0.375107	hsa-miR-24-3p	0	0.768887	0.39227	0.378438	0.908361	0.208027	0.325133	0.865856	0.959254	0.227301	0.546151	0.870626
ZFAND3	MIMAT0000680	0.369738	hsa-miR-106b-5p	0	0.985742	0.729591	0.166724	0.265548	0.526892	0.468517	0.343276	0.669108	0.774549	0.415742	0.129694
C13orf33	MIMAT0000432	0.368735	hsa-miR-141-3p	0	0.166565	0.154916	0.682042	0.628674	0.854012	0.549769	0.547182	0.259878	0.895518	0.919931	0.234168
ABLIM3	MIMAT0000074	0.368323	hsa-miR-19b-3p	0	0.417686	0.603912	0.148107	0.460086	0.629059	0.833355	0.104436	0.658284	0.178699	0.770323	0.247985
THY1	MIMAT0001620	0.366667	hsa-miR-200a-5p	0	0.180667	0.451877	0.653354	0.558708	0.168364	0.471006	0.263806	0.130579	0.841203	0.378006	0.796204
TMEM119	MIMAT0001620	0.3662	hsa-miR-200a-5p	0	0.569966	0.419509	0.604416	0.610298	0.906328	0.244962	0.15974	0.713079	0.111884	0.308935	0.871166
NAP1L3	MIMAT0000682	0.364943	hsa-miR-200a-3p	0	0.304156	0.489131	0.51716	0.376428	0.537317	0.208253	0.457457	0.701068	0.919866	0.715108	0.982457
CXorf36	MIMAT0004493	0.364385	hsa-miR-20a-3p	0	0.311491	0.77938	0.696007	0.422089	0.685232	0.681662	0.872043	0.169749	0.596349	0.903552	0.178413
MRGPRF	MIMAT0000245	0.363475	hsa-miR-30d-5p	0	0.689351	0.934191	0.349285	0.463167	0.916352	0.169592	0.217101	0.261425	0.855462	0.917612	0.14695
NUP54	MIMAT0004673	0.363186	hsa-miR-29c-5p	0	0.606058	0.647011	0.3575	0.525158	0.276784	0.382204	0.578184	0.177611	0.438137	0.653889	0.208918
NCF4	MIMAT0000075	0.360071	hsa-miR-20a-5p	0	0.84958	0.422826	0.820111	0.44172	0.622009	0.165839	0.561349	0.150152	0.867401	0.471898	0.462321
ANTXR1	MIMAT0000072	0.350398	hsa-miR-18a-5p	0	0.925433	0.331903	0.782976	0.105832	0.392878	0.231207	0.67859	0.824788	0.624024	0.355813	0.362979
TGFB1I1	MIMAT0004598	0.349883	hsa-miR-141-5p	0	0.490458	0.294901	0.809289	0.159467	0.583602	0.863744	0.658039	0.316698	0.66106	0.374963	0.589611
ATP1B2	MIMAT0000078	0.349559	hsa-miR-23a-3p	0	0.746897	0.47896	0.710036	0.505704	0.383962	0.55808	0.541326	0.272111	0.371681	0.648586	0.128064
DNAJB5	MIMAT0000318	0.34847	hsa-miR-200b-3p	0	0.704855	0.81426	0.77603	0.515912	0.164415	0.894817	0.667434	0.902898	0.267642	0.551503	0.716366
TGFB1I1	MIMAT0000072	0.348371	hsa-miR-18a-5p	0	0.490458	0.294901	0.809289	0.159467	0.583602	0.863744	0.658039	0.316698	0.66106	0.374963	0.589611
PDE4A	MIMAT0004946	0.347748	hsa-miR-744-3p	0	0.135268	0.630264	0.696195	0.503611	0.219799	0.98895	0.537584	0.495342	0.253582	0.946632	0.453161
SLAMF8	MIMAT0000104	0.344219	hsa-miR-107	0	0.199755	0.136262	0.820633	0.796872	0.450608	0.256125	0.311546	0.105789	0.330584	0.817592	0.314833
TSHZ3	MIMAT0000762	0.343177	hsa-miR-324-3p	0	0.530229	0.301675	0.108869	0.116768	0.303406	0.921446	0.618448	0.315988	0.227301	0.457099	0.780743
SIGLEC10	MIMAT0000432	0.341159	hsa-miR-141-3p	0	0.67097	0.681777	0.678663	0.372048	0.739968	0.25176	0.174624	0.271202	0.330584	0.721373	0.291103
COL6A1	MIMAT0004571	0.340435	hsa-miR-200b-5p	0	0.401071	0.852094	0.964082	0.298179	0.664339	0.3142	0.185046	0.904417	0.66106	0.514924	0.397382
PANX1	MIMAT0000420	0.336464	hsa-miR-30b-5p	0	0.501803	0.412106	0.214817	0.699409	0.360658	0.679344	0.377169	0.893023	0.826547	0.431291	0.680263
TGFB1I1	MIMAT0000101	0.335263	hsa-miR-103a-3p	0	0.490458	0.294901	0.809289	0.159467	0.583602	0.863744	0.658039	0.316698	0.66106	0.374963	0.589611
TGFB1I1	MIMAT0000261	0.332955	hsa-miR-183-5p	0	0.490458	0.294901	0.809289	0.159467	0.583602	0.863744	0.658039	0.316698	0.66106	0.374963	0.589611
PJA2	MIMAT0003258	0.329709	hsa-miR-590-5p	0	0.540985	0.674938	0.462171	0.221251	0.534026	0.233915	0.341374	0.139832	0.997068	0.935428	0.888781
IGFBP4	MIMAT0000762	0.319595	hsa-miR-324-3p	0	0.340334	0.100038	0.142399	0.186321	0.789349	0.730549	0.770794	0.81905	0.438137	0.750548	0.756853
LRRC23	MIMAT0004501	0.315313	hsa-miR-27a-5p	0	0.604732	0.654662	0.857677	0.449336	0.541886	0.208436	0.214289	0.712535	0.59465	0.338915	0.223173
TPRG1L	MIMAT0004672	0.313471	hsa-miR-106b-3p	0	0.718689	0.538273	0.786744	0.827063	0.497979	0.300706	0.562206	0.473349	0.702342	0.159512	0.926518
PRIM2	MIMAT0000681	0.313092	hsa-miR-29c-3p	0	0.997329	0.405597	0.166264	0.68331	0.764394	0.598252	0.351485	0.708695	0.596349	0.825339	0.868157
CD53	MIMAT0000095	0.312896	hsa-miR-96-5p	0	0.609948	0.956769	0.942352	0.362892	0.241903	0.304627	0.528025	0.260395	0.330584	0.545897	0.1179
DACT3	MIMAT0000417	0.312356	hsa-miR-15b-5p	0	0.846586	0.816265	0.941661	0.1107	0.483041	0.686619	0.952411	0.440661	0.841203	0.456356	0.609863
LRRC32	MIMAT0000759	0.309073	hsa-miR-148b-3p	0	0.461292	0.290533	0.103689	0.551851	0.432116	0.297767	0.48822	0.446268	0.819666	0.336491	0.776645
ADAMTS2	MIMAT0004657	0.308707	hsa-miR-200c-5p	0	0.473023	0.882595	0.748409	0.825276	0.54038	0.747344	0.146013	0.828067	0.59465	0.794939	0.315978
TM2D2	MIMAT0000093	0.306583	hsa-miR-93-5p	0	0.891494	0.244577	0.102325	0.613773	0.437665	0.378222	0.779548	0.361389	0.59465	0.332799	0.232942
ODZ3	MIMAT0000095	0.303892	hsa-miR-96-5p	0	0.314511	0.482355	0.277285	0.75021	0.873698	0.597868	0.519007	0.526851	0.901382	0.793687	0.75333
ZEB2	MIMAT0000095	0.302658	hsa-miR-96-5p	0	0.836723	0.134826	0.837661	0.898127	0.263598	0.804771	0.173388	0.890513	0.637414	0.601529	0.363214
LRRC32	MIMAT0004586	0.302532	hsa-miR-15b-3p	0	0.461292	0.290533	0.103689	0.551851	0.432116	0.297767	0.48822	0.446268	0.819666	0.336491	0.776645
LRCH2	MIMAT0000617	0.300293	hsa-miR-200c-3p	0	0.458179	0.410755	0.783189	0.18406	0.217912	0.980997	0.444112	0.790159	0.330584	0.956031	0.455888
COL6A1	MIMAT0004598	0.299699	hsa-miR-141-5p	0	0.401071	0.852094	0.964082	0.298179	0.664339	0.3142	0.185046	0.904417	0.66106	0.514924	0.397382
PEX2	MIMAT0004945	0.299357	hsa-miR-744-5p	0	0.234206	0.302911	0.817873	0.300479	0.583305	0.937313	0.963657	0.209333	0.895518	0.970604	0.571997
JAM3	MIMAT0003322	0.295847	hsa-miR-652-3p	0	0.378323	0.802572	0.946233	0.371721	0.355359	0.780076	0.824152	0.65975	0.713743	0.27589	0.772925
MICAL2	MIMAT0000692	0.295321	hsa-miR-30e-5p	0	0.398708	0.847919	0.164417	0.311532	0.847713	0.433138	0.509237	0.418266	0.227301	0.29344	0.530146
ADARB1	MIMAT0000259	0.294859	hsa-miR-182-5p	0	0.277662	0.180763	0.711623	0.51799	0.366418	0.507657	0.755637	0.953779	0.826547	0.220881	0.710945
TAGLN	MIMAT0000245	0.291939	hsa-miR-30d-5p	0	0.672861	0.819945	0.851864	0.385274	0.402134	0.344629	0.172614	0.392848	0.713743	0.646851	0.500374
PSMB10	MIMAT0004946	0.291731	hsa-miR-744-3p	0	0.57768	0.29322	0.832801	0.564579	0.220823	0.912623	0.786568	0.895473	0.774549	0.137521	0.488265
FAM49B	MIMAT0000418	0.290124	hsa-miR-23b-3p	0	0.722942	0.311487	0.331581	0.974947	0.493352	0.717011	0.510078	0.51598	0.350764	0.405098	0.853083
PJA2	MIMAT0000072	0.288712	hsa-miR-18a-5p	0	0.540985	0.674938	0.462171	0.221251	0.534026	0.233915	0.341374	0.139832	0.997068	0.935428	0.888781
SLC7A7	MIMAT0004598	0.287313	hsa-miR-141-5p	0	0.522562	0.753447	0.516415	0.911655	0.326414	0.753914	0.112227	0.659058	0.182861	0.963771	0.280972
IKZF1	MIMAT0000432	0.28443	hsa-miR-141-3p	0	0.751004	0.632625	0.809606	0.726711	0.162155	0.195079	0.331954	0.687067	0.799845	0.814058	0.246775
PINK1	MIMAT0000104	0.284387	hsa-miR-107	0	0.267116	0.752368	0.369661	0.251698	0.92043	0.102347	0.369143	0.56542	0.799845	0.329127	0.957254
ADARB1	MIMAT0000261	0.284113	hsa-miR-183-5p	0	0.277662	0.180763	0.711623	0.51799	0.366418	0.507657	0.755637	0.953779	0.826547	0.220881	0.710945
NRXN2	MIMAT0004657	0.281062	hsa-miR-200c-5p	0	0.744754	0.962136	0.801405	0.6049	0.110118	0.801868	0.271533	0.297324	0.194573	0.335135	0.387214
CXCL12	MIMAT0000617	0.280571	hsa-miR-200c-3p	0	0.678145	0.104111	0.691093	0.61045	0.753383	0.882185	0.35596	0.631889	0.405053	0.253747	0.672789
PINK1	MIMAT0004799	0.279214	hsa-miR-589-5p	0	0.267116	0.752368	0.369661	0.251698	0.92043	0.102347	0.369143	0.56542	0.799845	0.329127	0.957254
RAB37	MIMAT0004946	0.278966	hsa-miR-744-3p	0	0.183806	0.913196	0.834981	0.37565	0.293213	0.87231	0.110107	0.530279	0.123095	0.643725	0.158788
CXCL12	MIMAT0005951	0.278526	hsa-miR-1307-3p	0	0.678145	0.104111	0.691093	0.61045	0.753383	0.882185	0.35596	0.631889	0.405053	0.253747	0.672789
STAT5A	MIMAT0004680	0.277846	hsa-miR-130b-5p	0	0.883764	0.257577	0.17434	0.853147	0.361489	0.906992	0.964587	0.756453	0.774549	0.522524	0.643503
EGFLAM	MIMAT0000617	0.277731	hsa-miR-200c-3p	0	0.644951	0.940417	0.815238	0.628624	0.638018	0.814794	0.595688	0.641682	0.449147	0.855582	0.179431
C21orf7	MIMAT0000424	0.277571	hsa-miR-128-3p	0	0.36728	0.910709	0.821906	0.664636	0.115946	0.185927	0.110956	0.117962	0.841203	0.393581	0.954111
ITFG1	MIMAT0000072	0.276561	hsa-miR-18a-5p	0	0.411518	0.776682	0.583024	0.68265	0.350252	0.748908	0.791413	0.964094	0.76409	0.901574	0.306131
ARID1B	MIMAT0004495	0.275182	hsa-miR-22-5p	0	0.74121	0.565082	0.700428	0.756445	0.159619	0.519055	0.729909	0.612702	0.625284	0.614145	0.227425
RAB31	MIMAT0000072	0.273382	hsa-miR-18a-5p	0	0.267752	0.353326	0.939438	0.42591	0.690778	0.801598	0.373068	0.600478	0.488281	0.495183	0.521263
LAMP1	MIMAT0000680	0.271369	hsa-miR-106b-5p	0	0.644905	0.261053	0.388729	0.836253	0.330448	0.730183	0.523431	0.602691	0.227301	0.835262	0.331673
ARHGAP6	MIMAT0004985	0.27111	hsa-miR-942-5p	0	0.816672	0.34895	0.204342	0.188189	0.699041	0.835392	0.176765	0.77026	0.227301	0.977339	0.635303
NAV3	MIMAT0004571	0.269906	hsa-miR-200b-5p	0	0.845165	0.489173	0.949482	0.146837	0.426634	0.456589	0.132398	0.711967	0.815564	0.663425	0.941376
FERMT2	MIMAT0000432	0.269559	hsa-miR-141-3p	0	0.622551	0.772953	0.361873	0.482706	0.947492	0.280396	0.807805	0.221376	0.133375	0.507569	0.493307
TAGLN	MIMAT0000081	0.268896	hsa-miR-25-3p	0	0.672861	0.819945	0.851864	0.385274	0.402134	0.344629	0.172614	0.392848	0.713743	0.646851	0.500374
RRAGC	MIMAT0000420	0.267424	hsa-miR-30b-5p	0	0.603196	0.125341	0.528227	0.901027	0.200841	0.994961	0.802808	0.25222	0.371681	0.376024	0.373347
GSN	MIMAT0000072	0.263293	hsa-miR-18a-5p	0	0.413306	0.584296	0.801378	0.802736	0.874975	0.111728	0.596538	0.409317	0.895518	0.749769	0.509087
FERMT2	MIMAT0000259	0.263279	hsa-miR-182-5p	0	0.622551	0.772953	0.361873	0.482706	0.947492	0.280396	0.807805	0.221376	0.133375	0.507569	0.493307
TMEM119	MIMAT0004598	0.26058	hsa-miR-141-5p	0	0.569966	0.419509	0.604416	0.610298	0.906328	0.244962	0.15974	0.713079	0.111884	0.308935	0.871166
CD3D	MIMAT0005825	0.253274	hsa-miR-1180-3p	0	0.381329	0.883268	0.139152	0.817952	0.136086	0.960731	0.472725	0.877642	0.867401	0.554005	0.758581
LGI2	MIMAT0000432	0.252558	hsa-miR-141-3p	0	0.536972	0.13821	0.899831	0.402318	0.610289	0.722266	0.443808	0.377636	0.449147	0.627583	0.564298
MECOM	MIMAT0003298	0.252501	hsa-miR-629-3p	0	0.181229	0.602884	0.714726	0.355683	0.556759	0.206668	0.54851	0.480795	0.552573	0.489172	0.997586
MAF	MIMAT0000261	0.24808	hsa-miR-183-5p	0	0.930653	0.423671	0.540734	0.267146	0.834703	0.705666	0.497568	0.370313	0.46108	0.827571	0.531408
ADAMTS2	MIMAT0000680	0.246053	hsa-miR-106b-5p	0	0.473023	0.882595	0.748409	0.825276	0.54038	0.747344	0.146013	0.828067	0.59465	0.794939	0.315978
PINK1	MIMAT0000093	0.245248	hsa-miR-93-5p	0	0.267116	0.752368	0.369661	0.251698	0.92043	0.102347	0.369143	0.56542	0.799845	0.329127	0.957254
ALPK2	MIMAT0000432	0.243047	hsa-miR-141-3p	0	0.761514	0.14786	0.750067	0.896005	0.526238	0.894489	0.161144	0.407265	0.867401	0.67482	0.490847
CCDC159	MIMAT0004672	0.242959	hsa-miR-106b-3p	0	0.485598	0.121939	0.29509	0.795551	0.456327	0.227821	0.260595	0.716302	0.121231	0.281468	0.296361
ZNF671	MIMAT0005951	0.234955	hsa-miR-1307-3p	0	0.895028	0.926448	0.359913	0.993701	0.156361	0.380595	0.780233	0.703466	0.371681	0.113679	0.619124
GUCY1A3	MIMAT0000091	0.233759	hsa-miR-33a-5p	0	0.76265	0.992292	0.764685	0.597837	0.954724	0.144772	0.994559	0.335993	0.409668	0.961513	0.423246
ARHGEF15	MIMAT0003301	0.231149	hsa-miR-33b-5p	0	0.698551	0.551901	0.449113	0.110749	0.323313	0.894427	0.380136	0.598811	0.945233	0.184413	0.466974
FBXO10	MIMAT0001536	0.230272	hsa-miR-429	0	0.130725	0.839824	0.378684	0.966163	0.134989	0.317295	0.241129	0.377663	0.826547	0.764172	0.253147
ODZ3	MIMAT0005951	0.229311	hsa-miR-1307-3p	0	0.314511	0.482355	0.277285	0.75021	0.873698	0.597868	0.519007	0.526851	0.901382	0.793687	0.75333
PDGFRB	MIMAT0003322	0.229283	hsa-miR-652-3p	0	0.474065	0.236055	0.722928	0.189506	0.138586	0.777377	0.159845	0.2336	0.66106	0.603216	0.442588
C14orf119	MIMAT0004597	0.228564	hsa-miR-140-3p	0	0.795864	0.354867	0.388696	0.508688	0.802586	0.381232	0.55497	0.348715	0.438137	0.641464	0.345236
DENND4C	MIMAT0005900	0.228117	hsa-miR-1248	0	0.369471	0.44344	0.118031	0.744372	0.117772	0.641135	0.982841	0.260753	0.841203	0.998682	0.801545
PPFIBP1	MIMAT0000095	0.22734	hsa-miR-96-5p	0	0.874257	0.260206	0.644317	0.286044	0.139881	0.718061	0.366285	0.914681	0.815564	0.421097	0.87401
LAYN	MIMAT0004589	0.227214	hsa-miR-30b-3p	0	0.527742	0.454721	0.930277	0.984555	0.146455	0.84275	0.626373	0.979381	0.227301	0.410456	0.117678
PLEKHM1	MIMAT0000104	0.226165	hsa-miR-107	0	0.64418	0.299441	0.476878	0.766161	0.646353	0.567666	0.788922	0.198137	0.499879	0.696424	0.147078
CNN1	MIMAT0000455	0.22487	hsa-miR-185-5p	0	0.84875	0.463861	0.821043	0.254829	0.947242	0.950423	0.226723	0.392698	0.208162	0.915716	0.154687
WNT2	MIMAT0000075	0.224609	hsa-miR-20a-5p	0	0.919544	0.821161	0.783606	0.868523	0.3701	0.621312	0.196106	0.276388	0.895518	0.735769	0.970175
SORBS1	MIMAT0004697	0.223161	hsa-miR-151a-5p	0	0.60958	0.461282	0.388967	0.635445	0.958945	0.246573	0.87639	0.423412	0.119299	0.124842	0.132978
MAF	MIMAT0000081	0.221122	hsa-miR-25-3p	0	0.930653	0.423671	0.540734	0.267146	0.834703	0.705666	0.497568	0.370313	0.46108	0.827571	0.531408
ANTXR1	MIMAT0004507	0.217049	hsa-miR-92a-1-5p	0	0.925433	0.331903	0.782976	0.105832	0.392878	0.231207	0.67859	0.824788	0.624024	0.355813	0.362979
NOX4	MIMAT0016847	0.216397	hsa-miR-378c	0	0.363338	0.578458	0.374499	0.838003	0.402636	0.562922	0.858316	0.150934	0.227301	0.677299	0.326177
TPM1	MIMAT0000222	0.214895	hsa-miR-192-5p	0	0.633143	0.711874	0.953665	0.640957	0.737039	0.622374	0.607806	0.870698	0.925372	0.391454	0.36136
TGFB1I1	MIMAT0000073	0.213927	hsa-miR-19a-3p	0	0.490458	0.294901	0.809289	0.159467	0.583602	0.863744	0.658039	0.316698	0.66106	0.374963	0.589611
PINK1	MIMAT0004672	0.213353	hsa-miR-106b-3p	0	0.267116	0.752368	0.369661	0.251698	0.92043	0.102347	0.369143	0.56542	0.799845	0.329127	0.957254
SOCS5	MIMAT0000432	0.211217	hsa-miR-141-3p	0	0.366223	0.494229	0.495085	0.719714	0.787225	0.271208	0.532462	0.77458	0.733313	0.64992	0.855856
VWA5A	MIMAT0004799	0.210744	hsa-miR-589-5p	0	0.5441	0.747464	0.345831	0.659613	0.906901	0.103295	0.832335	0.56114	0.227301	0.102042	0.175182
THY1	MIMAT0000456	0.208135	hsa-miR-186-5p	0	0.180667	0.451877	0.653354	0.558708	0.168364	0.471006	0.263806	0.130579	0.841203	0.378006	0.796204
TSPAN2	MIMAT0000074	0.208026	hsa-miR-19b-3p	0	0.394782	0.54806	0.56214	0.286643	0.635105	0.59013	0.202597	0.137892	0.350764	0.926272	0.774139
LPAR5	MIMAT0004509	0.207424	hsa-miR-93-3p	0	0.307715	0.920477	0.428233	0.672256	0.215551	0.72117	0.868667	0.417803	0.227301	0.581871	0.345613
VASH1	MIMAT0004598	0.206988	hsa-miR-141-5p	0	0.464231	0.745373	0.767539	0.545684	0.111637	0.294809	0.389594	0.718743	0.520446	0.757858	0.549076
ABCD2	MIMAT0000261	0.204862	hsa-miR-183-5p	0	0.99756	0.28994	0.72566	0.865132	0.230022	0.826806	0.685783	0.626549	0.615891	0.138131	0.420267
SYNPO	MIMAT0003284	0.204296	hsa-miR-616-5p	0	0.833756	0.378962	0.502389	0.50442	0.365268	0.923894	0.861483	0.211828	0.901382	0.807656	0.715681
WISP2	MIMAT0004484	0.202206	hsa-let-7d-3p	0	0.922135	0.349997	0.956106	0.15972	0.182119	0.508411	0.664864	0.552583	0.895518	0.313985	0.851448
MAF	MIMAT0000417	0.201826	hsa-miR-15b-5p	0	0.930653	0.423671	0.540734	0.267146	0.834703	0.705666	0.497568	0.370313	0.46108	0.827571	0.531408
EVI2B	MIMAT0000070	0.201565	hsa-miR-17-5p	0	0.781069	0.687309	0.747279	0.208577	0.113208	0.263995	0.34339	0.550124	0.330584	0.283116	0.109765
LOC400752	MIMAT0002809	0.200951	hsa-miR-146b-5p	0	0.460898	0.111242	0.520276	0.451528	0.492705	0.498961	0.151296	0.218219	0.371681	0.147818	0.647517
KIAA1644	MIMAT0000680	0.200614	hsa-miR-106b-5p	0	0.850523	0.549884	0.494872	0.107392	0.25389	0.682602	0.876133	0.278728	0.841203	0.509466	0.22822
CYBB	MIMAT0000432	0.200403	hsa-miR-141-3p	0	0.825219	0.895338	0.590036	0.975618	0.22276	0.641867	0.257605	0.463191	0.330584	0.853704	0.225257
PAN2	MIMAT0000280	0.200055	hsa-miR-223-3p	0	0.760065	0.943569	0.622132	0.183955	0.870886	0.874611	0.861946	0.151314	0.59465	0.445918	0.617297

## Sheet: miR
gene	miR	post	miR_name	diseaseCnt	BLCA	BRCA	HNSC	KIRC	LGG	LUAD	LUSC	SKCM	THCA	UCEC	CRC
FLNC	MIMAT0000692	0.821524	hsa-miR-30e-5p	5	0.970487	0.0893506	0.156324	0.556158	0.0110101	0.0541294	0.851186	0.50655	0.227301	0.0985665	0.00909138
CALD1	MIMAT0000692	0.690711	hsa-miR-30e-5p	5	0.970487	0.0893506	0.156324	0.556158	0.0110101	0.0541294	0.851186	0.50655	0.227301	0.0985665	0.00909138
GFPT2	MIMAT0000692	0.592212	hsa-miR-30e-5p	5	0.970487	0.0893506	0.156324	0.556158	0.0110101	0.0541294	0.851186	0.50655	0.227301	0.0985665	0.00909138
ITGB5	MIMAT0000692	0.547018	hsa-miR-30e-5p	5	0.970487	0.0893506	0.156324	0.556158	0.0110101	0.0541294	0.851186	0.50655	0.227301	0.0985665	0.00909138
PALLD	MIMAT0000692	0.539757	hsa-miR-30e-5p	5	0.970487	0.0893506	0.156324	0.556158	0.0110101	0.0541294	0.851186	0.50655	0.227301	0.0985665	0.00909138
PDLIM7	MIMAT0000692	0.508649	hsa-miR-30e-5p	5	0.970487	0.0893506	0.156324	0.556158	0.0110101	0.0541294	0.851186	0.50655	0.227301	0.0985665	0.00909138
FBXL19	MIMAT0000692	0.485401	hsa-miR-30e-5p	5	0.970487	0.0893506	0.156324	0.556158	0.0110101	0.0541294	0.851186	0.50655	0.227301	0.0985665	0.00909138
TGFB1I1	MIMAT0000692	0.457432	hsa-miR-30e-5p	5	0.970487	0.0893506	0.156324	0.556158	0.0110101	0.0541294	0.851186	0.50655	0.227301	0.0985665	0.00909138
TIMP2	MIMAT0000692	0.448254	hsa-miR-30e-5p	5	0.970487	0.0893506	0.156324	0.556158	0.0110101	0.0541294	0.851186	0.50655	0.227301	0.0985665	0.00909138
AEBP1	MIMAT0000692	0.408004	hsa-miR-30e-5p	5	0.970487	0.0893506	0.156324	0.556158	0.0110101	0.0541294	0.851186	0.50655	0.227301	0.0985665	0.00909138
DPY19L1	MIMAT0000692	0.380393	hsa-miR-30e-5p	5	0.970487	0.0893506	0.156324	0.556158	0.0110101	0.0541294	0.851186	0.50655	0.227301	0.0985665	0.00909138
ARSI	MIMAT0000692	0.379709	hsa-miR-30e-5p	5	0.970487	0.0893506	0.156324	0.556158	0.0110101	0.0541294	0.851186	0.50655	0.227301	0.0985665	0.00909138
NAV1	MIMAT0000692	0.375929	hsa-miR-30e-5p	5	0.970487	0.0893506	0.156324	0.556158	0.0110101	0.0541294	0.851186	0.50655	0.227301	0.0985665	0.00909138
ATP1B2	MIMAT0000078	0.349559	hsa-miR-23a-3p	5	0.0373183	0.305997	0.219856	0.0626407	0.0119484	0.0289722	0.95431	0.289107	0.240602	0.402041	0.00169133
ADAMTS4	MIMAT0000692	0.347157	hsa-miR-30e-5p	5	0.970487	0.0893506	0.156324	0.556158	0.0110101	0.0541294	0.851186	0.50655	0.227301	0.0985665	0.00909138
P4HA3	MIMAT0000692	0.313831	hsa-miR-30e-5p	5	0.970487	0.0893506	0.156324	0.556158	0.0110101	0.0541294	0.851186	0.50655	0.227301	0.0985665	0.00909138
ETV1	MIMAT0000692	0.312182	hsa-miR-30e-5p	5	0.970487	0.0893506	0.156324	0.556158	0.0110101	0.0541294	0.851186	0.50655	0.227301	0.0985665	0.00909138
MICAL2	MIMAT0000692	0.295321	hsa-miR-30e-5p	5	0.970487	0.0893506	0.156324	0.556158	0.0110101	0.0541294	0.851186	0.50655	0.227301	0.0985665	0.00909138
OLFML2B	MIMAT0000692	0.207865	hsa-miR-30e-5p	5	0.970487	0.0893506	0.156324	0.556158	0.0110101	0.0541294	0.851186	0.50655	0.227301	0.0985665	0.00909138
INMT	MIMAT0005951	0.892532	hsa-miR-1307-3p	4	0.236135	0.930819	0.463325	0.0459855	0.202664	0.0705986	0.00839282	0.759728	0.292083	0.675563	0.0326501
TXNIP	MIMAT0005951	0.693179	hsa-miR-1307-3p	4	0.236135	0.930819	0.463325	0.0459855	0.202664	0.0705986	0.00839282	0.759728	0.292083	0.675563	0.0326501
TTC39C	MIMAT0003249	0.640545	hsa-miR-584-5p	4	0.141281	0.068291	0.0953451	0.514296	0.00922861	0.0123667	0.743862	0.581003	0.151921	0.299823	0.610373
PPM1M	MIMAT0005951	0.6393	hsa-miR-1307-3p	4	0.236135	0.930819	0.463325	0.0459855	0.202664	0.0705986	0.00839282	0.759728	0.292083	0.675563	0.0326501
ENG	MIMAT0003886	0.625315	hsa-miR-769-5p	4	0.833151	0.949719	0.337157	0.507811	0.0222175	0.865228	0.025412	0.0333496	0.895518	0.071765	0.734435
CADM3	MIMAT0005951	0.591589	hsa-miR-1307-3p	4	0.236135	0.930819	0.463325	0.0459855	0.202664	0.0705986	0.00839282	0.759728	0.292083	0.675563	0.0326501
WDHD1	MIMAT0000087	0.591429	hsa-miR-30a-5p	4	0.341635	0.00322204	0.726531	0.00371488	0.380395	0.3156	0.45238	0.307553	0.438137	0.0241877	0.0692122
POPDC2	MIMAT0005951	0.570045	hsa-miR-1307-3p	4	0.236135	0.930819	0.463325	0.0459855	0.202664	0.0705986	0.00839282	0.759728	0.292083	0.675563	0.0326501
C5orf4	MIMAT0005951	0.560104	hsa-miR-1307-3p	4	0.236135	0.930819	0.463325	0.0459855	0.202664	0.0705986	0.00839282	0.759728	0.292083	0.675563	0.0326501
HSPB7	MIMAT0005951	0.55743	hsa-miR-1307-3p	4	0.236135	0.930819	0.463325	0.0459855	0.202664	0.0705986	0.00839282	0.759728	0.292083	0.675563	0.0326501
ABCA6	MIMAT0005951	0.545245	hsa-miR-1307-3p	4	0.236135	0.930819	0.463325	0.0459855	0.202664	0.0705986	0.00839282	0.759728	0.292083	0.675563	0.0326501
TCEAL7	MIMAT0005951	0.531654	hsa-miR-1307-3p	4	0.236135	0.930819	0.463325	0.0459855	0.202664	0.0705986	0.00839282	0.759728	0.292083	0.675563	0.0326501
COX7A1	MIMAT0005951	0.495293	hsa-miR-1307-3p	4	0.236135	0.930819	0.463325	0.0459855	0.202664	0.0705986	0.00839282	0.759728	0.292083	0.675563	0.0326501
FLJ42709	MIMAT0005951	0.485214	hsa-miR-1307-3p	4	0.236135	0.930819	0.463325	0.0459855	0.202664	0.0705986	0.00839282	0.759728	0.292083	0.675563	0.0326501
CD59	MIMAT0005951	0.481335	hsa-miR-1307-3p	4	0.236135	0.930819	0.463325	0.0459855	0.202664	0.0705986	0.00839282	0.759728	0.292083	0.675563	0.0326501
KIF18B	MIMAT0000087	0.468006	hsa-miR-30a-5p	4	0.341635	0.00322204	0.726531	0.00371488	0.380395	0.3156	0.45238	0.307553	0.438137	0.0241877	0.0692122
LMNB1	MIMAT0000087	0.458855	hsa-miR-30a-5p	4	0.341635	0.00322204	0.726531	0.00371488	0.380395	0.3156	0.45238	0.307553	0.438137	0.0241877	0.0692122
YPEL5	MIMAT0005951	0.454753	hsa-miR-1307-3p	4	0.236135	0.930819	0.463325	0.0459855	0.202664	0.0705986	0.00839282	0.759728	0.292083	0.675563	0.0326501
DPT	MIMAT0005951	0.440275	hsa-miR-1307-3p	4	0.236135	0.930819	0.463325	0.0459855	0.202664	0.0705986	0.00839282	0.759728	0.292083	0.675563	0.0326501
DPYD	MIMAT0004958	0.43643	hsa-miR-301b-3p	4	0.832523	0.577234	0.962091	0.0222931	0.0680283	0.0252207	0.00374782	0.144629	0.615891	0.967035	0.930869
C7orf42	MIMAT0005951	0.408943	hsa-miR-1307-3p	4	0.236135	0.930819	0.463325	0.0459855	0.202664	0.0705986	0.00839282	0.759728	0.292083	0.675563	0.0326501
PIGH	MIMAT0004766	0.403952	hsa-miR-146b-3p	4	0.0382391	0.512292	0.543979	0.846469	0.00748928	0.589497	0.0236053	0.0265152	0.227301	0.828885	0.964658
ST6GALNAC6	MIMAT0005951	0.390319	hsa-miR-1307-3p	4	0.236135	0.930819	0.463325	0.0459855	0.202664	0.0705986	0.00839282	0.759728	0.292083	0.675563	0.0326501
SMC2	MIMAT0000087	0.389221	hsa-miR-30a-5p	4	0.341635	0.00322204	0.726531	0.00371488	0.380395	0.3156	0.45238	0.307553	0.438137	0.0241877	0.0692122
MAPK6	MIMAT0000087	0.380099	hsa-miR-30a-5p	4	0.341635	0.00322204	0.726531	0.00371488	0.380395	0.3156	0.45238	0.307553	0.438137	0.0241877	0.0692122
PKIG	MIMAT0005951	0.376281	hsa-miR-1307-3p	4	0.236135	0.930819	0.463325	0.0459855	0.202664	0.0705986	0.00839282	0.759728	0.292083	0.675563	0.0326501
ESCO2	MIMAT0000087	0.348348	hsa-miR-30a-5p	4	0.341635	0.00322204	0.726531	0.00371488	0.380395	0.3156	0.45238	0.307553	0.438137	0.0241877	0.0692122
JAM2	MIMAT0005951	0.34709	hsa-miR-1307-3p	4	0.236135	0.930819	0.463325	0.0459855	0.202664	0.0705986	0.00839282	0.759728	0.292083	0.675563	0.0326501
C1QTNF3	MIMAT0005951	0.34165	hsa-miR-1307-3p	4	0.236135	0.930819	0.463325	0.0459855	0.202664	0.0705986	0.00839282	0.759728	0.292083	0.675563	0.0326501
FKBP7	MIMAT0005951	0.341247	hsa-miR-1307-3p	4	0.236135	0.930819	0.463325	0.0459855	0.202664	0.0705986	0.00839282	0.759728	0.292083	0.675563	0.0326501
NAALADL1	MIMAT0005951	0.328458	hsa-miR-1307-3p	4	0.236135	0.930819	0.463325	0.0459855	0.202664	0.0705986	0.00839282	0.759728	0.292083	0.675563	0.0326501
SLC29A4	MIMAT0000084	0.325506	hsa-miR-27a-3p	4	0.0442985	0.928632	0.00762144	0.00697993	0.0257715	0.2669	0.423121	0.974064	0.895518	0.829398	0.187379
C16orf89	MIMAT0005951	0.311392	hsa-miR-1307-3p	4	0.236135	0.930819	0.463325	0.0459855	0.202664	0.0705986	0.00839282	0.759728	0.292083	0.675563	0.0326501
H2AFZ	MIMAT0000087	0.3095	hsa-miR-30a-5p	4	0.341635	0.00322204	0.726531	0.00371488	0.380395	0.3156	0.45238	0.307553	0.438137	0.0241877	0.0692122
FREM1	MIMAT0000084	0.307633	hsa-miR-27a-3p	4	0.0442985	0.928632	0.00762144	0.00697993	0.0257715	0.2669	0.423121	0.974064	0.895518	0.829398	0.187379
BMF	MIMAT0003249	0.305681	hsa-miR-584-5p	4	0.141281	0.068291	0.0953451	0.514296	0.00922861	0.0123667	0.743862	0.581003	0.151921	0.299823	0.610373
DCXR	MIMAT0004766	0.291979	hsa-miR-146b-3p	4	0.0382391	0.512292	0.543979	0.846469	0.00748928	0.589497	0.0236053	0.0265152	0.227301	0.828885	0.964658
SPAG5	MIMAT0000087	0.286581	hsa-miR-30a-5p	4	0.341635	0.00322204	0.726531	0.00371488	0.380395	0.3156	0.45238	0.307553	0.438137	0.0241877	0.0692122
B3GNT9	MIMAT0005951	0.28338	hsa-miR-1307-3p	4	0.236135	0.930819	0.463325	0.0459855	0.202664	0.0705986	0.00839282	0.759728	0.292083	0.675563	0.0326501
CXCL12	MIMAT0005951	0.278526	hsa-miR-1307-3p	4	0.236135	0.930819	0.463325	0.0459855	0.202664	0.0705986	0.00839282	0.759728	0.292083	0.675563	0.0326501
C17orf108	MIMAT0000089	0.260239	hsa-miR-31-5p	4	0.129921	0.0207788	0.746039	0.105434	0.43214	0.0591795	0.0741235	0.919514	0.227301	0.0604062	0.931449
RECK	MIMAT0005951	0.247294	hsa-miR-1307-3p	4	0.236135	0.930819	0.463325	0.0459855	0.202664	0.0705986	0.00839282	0.759728	0.292083	0.675563	0.0326501
LMOD1	MIMAT0005951	0.235303	hsa-miR-1307-3p	4	0.236135	0.930819	0.463325	0.0459855	0.202664	0.0705986	0.00839282	0.759728	0.292083	0.675563	0.0326501
ZNF671	MIMAT0005951	0.234955	hsa-miR-1307-3p	4	0.236135	0.930819	0.463325	0.0459855	0.202664	0.0705986	0.00839282	0.759728	0.292083	0.675563	0.0326501
ODZ3	MIMAT0005951	0.229311	hsa-miR-1307-3p	4	0.236135	0.930819	0.463325	0.0459855	0.202664	0.0705986	0.00839282	0.759728	0.292083	0.675563	0.0326501
C14orf119	MIMAT0004597	0.228564	hsa-miR-140-3p	4	0.0565064	0.932339	0.285706	0.261641	0.122334	0.559805	0.985361	0.00956922	0.0509703	0.410598	0.000743692
CDK4	MIMAT0004552	0.227898	hsa-miR-139-3p	4	0.0228803	0.335874	0.430045	0.0516112	0.880656	0.647311	0.925429	0.154712	0.0136169	0.00878487	0.300755
IDS	MIMAT0005951	0.226258	hsa-miR-1307-3p	4	0.236135	0.930819	0.463325	0.0459855	0.202664	0.0705986	0.00839282	0.759728	0.292083	0.675563	0.0326501
ARHGAP11A	MIMAT0000087	0.223	hsa-miR-30a-5p	4	0.341635	0.00322204	0.726531	0.00371488	0.380395	0.3156	0.45238	0.307553	0.438137	0.0241877	0.0692122
NALCN	MIMAT0005951	0.217435	hsa-miR-1307-3p	4	0.236135	0.930819	0.463325	0.0459855	0.202664	0.0705986	0.00839282	0.759728	0.292083	0.675563	0.0326501
CBFA2T2	MIMAT0003249	0.2165	hsa-miR-584-5p	4	0.141281	0.068291	0.0953451	0.514296	0.00922861	0.0123667	0.743862	0.581003	0.151921	0.299823	0.610373
RBMX	MIMAT0000077	0.994902	hsa-miR-22-3p	3	0.704877	0.724971	0.959258	0.0742848	0.0181525	0.32658	0.257769	0.0329596	0.675672	0.817318	0.834707
PRPF38A	MIMAT0000077	0.921126	hsa-miR-22-3p	3	0.704877	0.724971	0.959258	0.0742848	0.0181525	0.32658	0.257769	0.0329596	0.675672	0.817318	0.834707
MBTD1	MIMAT0000077	0.905731	hsa-miR-22-3p	3	0.704877	0.724971	0.959258	0.0742848	0.0181525	0.32658	0.257769	0.0329596	0.675672	0.817318	0.834707
C17orf108	MIMAT0004494	0.902791	hsa-miR-21-3p	3	0.0480155	0.901872	0.78875	0.0948495	0.0742891	0.108219	0.237534	0.109166	0.895518	0.217393	0.373196
HNRNPA1L2	MIMAT0000077	0.895834	hsa-miR-22-3p	3	0.704877	0.724971	0.959258	0.0742848	0.0181525	0.32658	0.257769	0.0329596	0.675672	0.817318	0.834707
HNRNPA1	MIMAT0000077	0.873486	hsa-miR-22-3p	3	0.704877	0.724971	0.959258	0.0742848	0.0181525	0.32658	0.257769	0.0329596	0.675672	0.817318	0.834707
MSL2	MIMAT0000077	0.859279	hsa-miR-22-3p	3	0.704877	0.724971	0.959258	0.0742848	0.0181525	0.32658	0.257769	0.0329596	0.675672	0.817318	0.834707
ACVR2B	MIMAT0000077	0.816457	hsa-miR-22-3p	3	0.704877	0.724971	0.959258	0.0742848	0.0181525	0.32658	0.257769	0.0329596	0.675672	0.817318	0.834707
HLF	MIMAT0004494	0.791145	hsa-miR-21-3p	3	0.0480155	0.901872	0.78875	0.0948495	0.0742891	0.108219	0.237534	0.109166	0.895518	0.217393	0.373196
DARC	MIMAT0004946	0.783643	hsa-miR-744-3p	3	0.946973	0.914661	0.367941	0.0977312	0.627753	0.360946	0.911263	0.237326	0.675672	0.00764184	0.0761674
UBA2	MIMAT0000077	0.778654	hsa-miR-22-3p	3	0.704877	0.724971	0.959258	0.0742848	0.0181525	0.32658	0.257769	0.0329596	0.675672	0.817318	0.834707
ZNF540	MIMAT0004494	0.761421	hsa-miR-21-3p	3	0.0480155	0.901872	0.78875	0.0948495	0.0742891	0.108219	0.237534	0.109166	0.895518	0.217393	0.373196
MYLIP	MIMAT0000280	0.76008	hsa-miR-223-3p	3	0.0975302	0.97983	0.18947	0.801254	0.77613	0.00666142	0.885245	0.019684	0.895518	0.512054	0.916286
KHDRBS1	MIMAT0000077	0.756788	hsa-miR-22-3p	3	0.704877	0.724971	0.959258	0.0742848	0.0181525	0.32658	0.257769	0.0329596	0.675672	0.817318	0.834707
CEP57	MIMAT0000077	0.732508	hsa-miR-22-3p	3	0.704877	0.724971	0.959258	0.0742848	0.0181525	0.32658	0.257769	0.0329596	0.675672	0.817318	0.834707
RSBN1	MIMAT0000077	0.726997	hsa-miR-22-3p	3	0.704877	0.724971	0.959258	0.0742848	0.0181525	0.32658	0.257769	0.0329596	0.675672	0.817318	0.834707
PBXIP1	MIMAT0004494	0.690324	hsa-miR-21-3p	3	0.0480155	0.901872	0.78875	0.0948495	0.0742891	0.108219	0.237534	0.109166	0.895518	0.217393	0.373196
RALGAPA1	MIMAT0000076	0.661635	hsa-miR-21-5p	3	0.778101	0.766436	0.804293	0.0431387	0.00456123	0.302751	0.958368	0.277447	0.227301	0.0413982	0.843518
EIF3L	MIMAT0000077	0.657408	hsa-miR-22-3p	3	0.704877	0.724971	0.959258	0.0742848	0.0181525	0.32658	0.257769	0.0329596	0.675672	0.817318	0.834707
KDELC1	MIMAT0000086	0.649845	hsa-miR-29a-3p	3	0.030912	0.122359	0.152627	0.0414346	0.0850585	0.233063	0.230907	0.335568	0.186525	0.954461	0.215532
CALCOCO1	MIMAT0018101	0.649716	hsa-miR-3677-3p	3	0.896839	0.548156	0.0133801	0.499983	0.259728	0.149544	0.225801	0.0946438	0.322094	0.920144	0.0864236
MAGI2	MIMAT0004494	0.64716	hsa-miR-21-3p	3	0.0480155	0.901872	0.78875	0.0948495	0.0742891	0.108219	0.237534	0.109166	0.895518	0.217393	0.373196
RSL24D1	MIMAT0000077	0.646273	hsa-miR-22-3p	3	0.704877	0.724971	0.959258	0.0742848	0.0181525	0.32658	0.257769	0.0329596	0.675672	0.817318	0.834707
TLN1	MIMAT0000093	0.635026	hsa-miR-93-5p	3	0.818509	0.636393	0.212621	0.0586514	0.701861	0.0754241	0.0529164	0.861421	0.167679	0.548483	0.561183
PDGFD	MIMAT0004494	0.630081	hsa-miR-21-3p	3	0.0480155	0.901872	0.78875	0.0948495	0.0742891	0.108219	0.237534	0.109166	0.895518	0.217393	0.373196
CREBL2	MIMAT0000688	0.617638	hsa-miR-301a-3p	3	0.935075	0.607229	0.625623	0.404986	0.244016	0.121722	0.985402	0.1311	0.0265844	0.0646017	0.017418
ANKRD46	MIMAT0000076	0.612741	hsa-miR-21-5p	3	0.778101	0.766436	0.804293	0.0431387	0.00456123	0.302751	0.958368	0.277447	0.227301	0.0413982	0.843518
TAF11	MIMAT0000086	0.600465	hsa-miR-29a-3p	3	0.030912	0.122359	0.152627	0.0414346	0.0850585	0.233063	0.230907	0.335568	0.186525	0.954461	0.215532
RPL5	MIMAT0000077	0.595017	hsa-miR-22-3p	3	0.704877	0.724971	0.959258	0.0742848	0.0181525	0.32658	0.257769	0.0329596	0.675672	0.817318	0.834707
HTRA1	MIMAT0000093	0.594572	hsa-miR-93-5p	3	0.818509	0.636393	0.212621	0.0586514	0.701861	0.0754241	0.0529164	0.861421	0.167679	0.548483	0.561183
ITFG2	MIMAT0004494	0.588999	hsa-miR-21-3p	3	0.0480155	0.901872	0.78875	0.0948495	0.0742891	0.108219	0.237534	0.109166	0.895518	0.217393	0.373196
FGF7	MIMAT0004946	0.58879	hsa-miR-744-3p	3	0.946973	0.914661	0.367941	0.0977312	0.627753	0.360946	0.911263	0.237326	0.675672	0.00764184	0.0761674
EZH1	MIMAT0018101	0.581038	hsa-miR-3677-3p	3	0.896839	0.548156	0.0133801	0.499983	0.259728	0.149544	0.225801	0.0946438	0.322094	0.920144	0.0864236
SNAI2	MIMAT0000460	0.572217	hsa-miR-194-5p	3	0.95883	0.559427	0.20272	0.0213121	0.0163924	2.29524e-05	0.261826	0.450494	0.815564	0.190358	0.233678
ZNF232	MIMAT0000077	0.569375	hsa-miR-22-3p	3	0.704877	0.724971	0.959258	0.0742848	0.0181525	0.32658	0.257769	0.0329596	0.675672	0.817318	0.834707
LOC284440	MIMAT0004494	0.56446	hsa-miR-21-3p	3	0.0480155	0.901872	0.78875	0.0948495	0.0742891	0.108219	0.237534	0.109166	0.895518	0.217393	0.373196
HLA-DRB5	MIMAT0004946	0.557419	hsa-miR-744-3p	3	0.946973	0.914661	0.367941	0.0977312	0.627753	0.360946	0.911263	0.237326	0.675672	0.00764184	0.0761674
C11orf46	MIMAT0004494	0.552267	hsa-miR-21-3p	3	0.0480155	0.901872	0.78875	0.0948495	0.0742891	0.108219	0.237534	0.109166	0.895518	0.217393	0.373196
ACTA2	MIMAT0000093	0.547364	hsa-miR-93-5p	3	0.818509	0.636393	0.212621	0.0586514	0.701861	0.0754241	0.0529164	0.861421	0.167679	0.548483	0.561183
PDLIM5	MIMAT0003258	0.54434	hsa-miR-590-5p	3	0.616639	0.869125	0.935197	0.000937787	0.00517181	0.185878	0.0777496	0.484903	0.267642	0.549039	0.746908
CNN1	MIMAT0000417	0.539187	hsa-miR-15b-5p	3	0.654759	0.477312	0.0373724	0.856374	0.0586638	0.623194	0.989154	0.454498	0.0748102	0.732445	0.165255
RAB31	MIMAT0000093	0.537733	hsa-miR-93-5p	3	0.818509	0.636393	0.212621	0.0586514	0.701861	0.0754241	0.0529164	0.861421	0.167679	0.548483	0.561183
INPP5A	MIMAT0000646	0.531185	hsa-miR-155-5p	3	0.00186025	0.456585	0.218249	0.43674	0.0837614	0.485951	0.556099	0.716247	0.0848556	0.842389	0.432235
CBX7	MIMAT0018101	0.516056	hsa-miR-3677-3p	3	0.896839	0.548156	0.0133801	0.499983	0.259728	0.149544	0.225801	0.0946438	0.322094	0.920144	0.0864236
PSIP1	MIMAT0000077	0.51576	hsa-miR-22-3p	3	0.704877	0.724971	0.959258	0.0742848	0.0181525	0.32658	0.257769	0.0329596	0.675672	0.817318	0.834707
KIAA1107	MIMAT0000646	0.515523	hsa-miR-155-5p	3	0.00186025	0.456585	0.218249	0.43674	0.0837614	0.485951	0.556099	0.716247	0.0848556	0.842389	0.432235
FBL	MIMAT0000077	0.505212	hsa-miR-22-3p	3	0.704877	0.724971	0.959258	0.0742848	0.0181525	0.32658	0.257769	0.0329596	0.675672	0.817318	0.834707
GPIHBP1	MIMAT0004494	0.500884	hsa-miR-21-3p	3	0.0480155	0.901872	0.78875	0.0948495	0.0742891	0.108219	0.237534	0.109166	0.895518	0.217393	0.373196
FGF14	MIMAT0004946	0.499233	hsa-miR-744-3p	3	0.946973	0.914661	0.367941	0.0977312	0.627753	0.360946	0.911263	0.237326	0.675672	0.00764184	0.0761674
RCAN2	MIMAT0004946	0.492792	hsa-miR-744-3p	3	0.946973	0.914661	0.367941	0.0977312	0.627753	0.360946	0.911263	0.237326	0.675672	0.00764184	0.0761674
THAP9	MIMAT0000280	0.487252	hsa-miR-223-3p	3	0.0975302	0.97983	0.18947	0.801254	0.77613	0.00666142	0.885245	0.019684	0.895518	0.512054	0.916286
USP30	MIMAT0004494	0.486492	hsa-miR-21-3p	3	0.0480155	0.901872	0.78875	0.0948495	0.0742891	0.108219	0.237534	0.109166	0.895518	0.217393	0.373196
PBXIP1	MIMAT0000093	0.482836	hsa-miR-93-5p	3	0.818509	0.636393	0.212621	0.0586514	0.701861	0.0754241	0.0529164	0.861421	0.167679	0.548483	0.561183
RPAIN	MIMAT0000077	0.48217	hsa-miR-22-3p	3	0.704877	0.724971	0.959258	0.0742848	0.0181525	0.32658	0.257769	0.0329596	0.675672	0.817318	0.834707
CCL14	MIMAT0000758	0.482058	hsa-miR-135b-5p	3	0.0215377	0.130428	0.160004	0.599554	0.0071152	0.729418	0.455962	0.852653	0.0759732	0.455316	0.751601
TRMT5	MIMAT0000077	0.481761	hsa-miR-22-3p	3	0.704877	0.724971	0.959258	0.0742848	0.0181525	0.32658	0.257769	0.0329596	0.675672	0.817318	0.834707
TSPAN7	MIMAT0004494	0.48174	hsa-miR-21-3p	3	0.0480155	0.901872	0.78875	0.0948495	0.0742891	0.108219	0.237534	0.109166	0.895518	0.217393	0.373196
NCOA1	MIMAT0004494	0.480997	hsa-miR-21-3p	3	0.0480155	0.901872	0.78875	0.0948495	0.0742891	0.108219	0.237534	0.109166	0.895518	0.217393	0.373196
ADHFE1	MIMAT0004494	0.477511	hsa-miR-21-3p	3	0.0480155	0.901872	0.78875	0.0948495	0.0742891	0.108219	0.237534	0.109166	0.895518	0.217393	0.373196
KLF15	MIMAT0004494	0.467761	hsa-miR-21-3p	3	0.0480155	0.901872	0.78875	0.0948495	0.0742891	0.108219	0.237534	0.109166	0.895518	0.217393	0.373196
PRKAR1A	MIMAT0003258	0.455149	hsa-miR-590-5p	3	0.616639	0.869125	0.935197	0.000937787	0.00517181	0.185878	0.0777496	0.484903	0.267642	0.549039	0.746908
VCAM1	MIMAT0004481	0.454672	hsa-let-7a-3p	3	0.0484632	0.7999	0.0156813	0.0856987	0.205257	0.116398	0.773082	0.582502	0.451827	0.754029	0.732892
APOD	MIMAT0004946	0.45357	hsa-miR-744-3p	3	0.946973	0.914661	0.367941	0.0977312	0.627753	0.360946	0.911263	0.237326	0.675672	0.00764184	0.0761674
ACTA2	MIMAT0000417	0.452783	hsa-miR-15b-5p	3	0.654759	0.477312	0.0373724	0.856374	0.0586638	0.623194	0.989154	0.454498	0.0748102	0.732445	0.165255
ZNF566	MIMAT0000280	0.441954	hsa-miR-223-3p	3	0.0975302	0.97983	0.18947	0.801254	0.77613	0.00666142	0.885245	0.019684	0.895518	0.512054	0.916286
MAML3	MIMAT0004494	0.431198	hsa-miR-21-3p	3	0.0480155	0.901872	0.78875	0.0948495	0.0742891	0.108219	0.237534	0.109166	0.895518	0.217393	0.373196
LOC400027	MIMAT0000280	0.422027	hsa-miR-223-3p	3	0.0975302	0.97983	0.18947	0.801254	0.77613	0.00666142	0.885245	0.019684	0.895518	0.512054	0.916286
CD2	MIMAT0004946	0.421343	hsa-miR-744-3p	3	0.946973	0.914661	0.367941	0.0977312	0.627753	0.360946	0.911263	0.237326	0.675672	0.00764184	0.0761674
NGRN	MIMAT0000646	0.419109	hsa-miR-155-5p	3	0.00186025	0.456585	0.218249	0.43674	0.0837614	0.485951	0.556099	0.716247	0.0848556	0.842389	0.432235
RNF180	MIMAT0002819	0.414678	hsa-miR-193b-3p	3	0.0632915	0.254833	0.451893	0.432381	0.535954	0.338546	0.0968989	0.534237	0.322094	0.75177	0.0306357
LOC388692	MIMAT0002871	0.40982	hsa-miR-500a-3p	3	0.52941	0.608997	0.639982	0.0202427	0.401285	0.829793	0.135031	0.0372925	0.977362	0.0907669	0.834378
IFITM2	MIMAT0000093	0.40915	hsa-miR-93-5p	3	0.818509	0.636393	0.212621	0.0586514	0.701861	0.0754241	0.0529164	0.861421	0.167679	0.548483	0.561183
MR1	MIMAT0000093	0.408877	hsa-miR-93-5p	3	0.818509	0.636393	0.212621	0.0586514	0.701861	0.0754241	0.0529164	0.861421	0.167679	0.548483	0.561183
ARHGAP18	MIMAT0000417	0.408003	hsa-miR-15b-5p	3	0.654759	0.477312	0.0373724	0.856374	0.0586638	0.623194	0.989154	0.454498	0.0748102	0.732445	0.165255
C1QTNF7	MIMAT0004946	0.407277	hsa-miR-744-3p	3	0.946973	0.914661	0.367941	0.0977312	0.627753	0.360946	0.911263	0.237326	0.675672	0.00764184	0.0761674
SERPINA1	MIMAT0000688	0.406372	hsa-miR-301a-3p	3	0.935075	0.607229	0.625623	0.404986	0.244016	0.121722	0.985402	0.1311	0.0265844	0.0646017	0.017418
GLTSCR2	MIMAT0004678	0.405493	hsa-miR-99b-3p	3	0.158444	0.456046	0.0860172	0.0498452	0.00859579	0.797311	0.285479	0.492861	0.675672	0.918008	0.828865
EHD2	MIMAT0004946	0.399809	hsa-miR-744-3p	3	0.946973	0.914661	0.367941	0.0977312	0.627753	0.360946	0.911263	0.237326	0.675672	0.00764184	0.0761674
APH1B	MIMAT0004494	0.394907	hsa-miR-21-3p	3	0.0480155	0.901872	0.78875	0.0948495	0.0742891	0.108219	0.237534	0.109166	0.895518	0.217393	0.373196
HLA-DRA	MIMAT0000093	0.389275	hsa-miR-93-5p	3	0.818509	0.636393	0.212621	0.0586514	0.701861	0.0754241	0.0529164	0.861421	0.167679	0.548483	0.561183
ZNF554	MIMAT0004494	0.382941	hsa-miR-21-3p	3	0.0480155	0.901872	0.78875	0.0948495	0.0742891	0.108219	0.237534	0.109166	0.895518	0.217393	0.373196
CDKN2AIP	MIMAT0000077	0.382206	hsa-miR-22-3p	3	0.704877	0.724971	0.959258	0.0742848	0.0181525	0.32658	0.257769	0.0329596	0.675672	0.817318	0.834707
SH3RF3	MIMAT0000093	0.379415	hsa-miR-93-5p	3	0.818509	0.636393	0.212621	0.0586514	0.701861	0.0754241	0.0529164	0.861421	0.167679	0.548483	0.561183
COL12A1	MIMAT0000460	0.379228	hsa-miR-194-5p	3	0.95883	0.559427	0.20272	0.0213121	0.0163924	2.29524e-05	0.261826	0.450494	0.815564	0.190358	0.233678
MITF	MIMAT0000688	0.373964	hsa-miR-301a-3p	3	0.935075	0.607229	0.625623	0.404986	0.244016	0.121722	0.985402	0.1311	0.0265844	0.0646017	0.017418
SLC16A4	MIMAT0004481	0.370649	hsa-let-7a-3p	3	0.0484632	0.7999	0.0156813	0.0856987	0.205257	0.116398	0.773082	0.582502	0.451827	0.754029	0.732892
DIXDC1	MIMAT0017990	0.370523	hsa-miR-3613-5p	3	0.963982	0.819078	0.0117582	0.0549252	0.66351	0.105257	0.878312	0.362269	0.0759732	0.75903	0.526187
SLC41A3	MIMAT0004494	0.362678	hsa-miR-21-3p	3	0.0480155	0.901872	0.78875	0.0948495	0.0742891	0.108219	0.237534	0.109166	0.895518	0.217393	0.373196
ZNF33A	MIMAT0004494	0.362248	hsa-miR-21-3p	3	0.0480155	0.901872	0.78875	0.0948495	0.0742891	0.108219	0.237534	0.109166	0.895518	0.217393	0.373196
ANXA2P2	MIMAT0000093	0.361176	hsa-miR-93-5p	3	0.818509	0.636393	0.212621	0.0586514	0.701861	0.0754241	0.0529164	0.861421	0.167679	0.548483	0.561183
FAM35A	MIMAT0000278	0.359081	hsa-miR-221-3p	3	0.0282636	0.846361	0.676724	0.0503002	0.00023143	0.723731	0.21465	0.85418	0.271651	0.132261	0.896488
ZNF554	MIMAT0000280	0.358585	hsa-miR-223-3p	3	0.0975302	0.97983	0.18947	0.801254	0.77613	0.00666142	0.885245	0.019684	0.895518	0.512054	0.916286
MYOF	MIMAT0000093	0.35615	hsa-miR-93-5p	3	0.818509	0.636393	0.212621	0.0586514	0.701861	0.0754241	0.0529164	0.861421	0.167679	0.548483	0.561183
HLA-DRB1	MIMAT0000093	0.352352	hsa-miR-93-5p	3	0.818509	0.636393	0.212621	0.0586514	0.701861	0.0754241	0.0529164	0.861421	0.167679	0.548483	0.561183
PDE4A	MIMAT0004946	0.347748	hsa-miR-744-3p	3	0.946973	0.914661	0.367941	0.0977312	0.627753	0.360946	0.911263	0.237326	0.675672	0.00764184	0.0761674
SMAD7	MIMAT0018101	0.340814	hsa-miR-3677-3p	3	0.896839	0.548156	0.0133801	0.499983	0.259728	0.149544	0.225801	0.0946438	0.322094	0.920144	0.0864236
FGF14	MIMAT0000688	0.340507	hsa-miR-301a-3p	3	0.935075	0.607229	0.625623	0.404986	0.244016	0.121722	0.985402	0.1311	0.0265844	0.0646017	0.017418
ZNF253	MIMAT0000280	0.340411	hsa-miR-223-3p	3	0.0975302	0.97983	0.18947	0.801254	0.77613	0.00666142	0.885245	0.019684	0.895518	0.512054	0.916286
FLJ10038	MIMAT0004494	0.339807	hsa-miR-21-3p	3	0.0480155	0.901872	0.78875	0.0948495	0.0742891	0.108219	0.237534	0.109166	0.895518	0.217393	0.373196
XPC	MIMAT0002819	0.333028	hsa-miR-193b-3p	3	0.0632915	0.254833	0.451893	0.432381	0.535954	0.338546	0.0968989	0.534237	0.322094	0.75177	0.0306357
NCOR2	MIMAT0003258	0.330958	hsa-miR-590-5p	3	0.616639	0.869125	0.935197	0.000937787	0.00517181	0.185878	0.0777496	0.484903	0.267642	0.549039	0.746908
PJA2	MIMAT0003258	0.329709	hsa-miR-590-5p	3	0.616639	0.869125	0.935197	0.000937787	0.00517181	0.185878	0.0777496	0.484903	0.267642	0.549039	0.746908
NBL1	MIMAT0000417	0.327955	hsa-miR-15b-5p	3	0.654759	0.477312	0.0373724	0.856374	0.0586638	0.623194	0.989154	0.454498	0.0748102	0.732445	0.165255
COPZ2	MIMAT0002871	0.327189	hsa-miR-500a-3p	3	0.52941	0.608997	0.639982	0.0202427	0.401285	0.829793	0.135031	0.0372925	0.977362	0.0907669	0.834378
VIPR1	MIMAT0004494	0.326702	hsa-miR-21-3p	3	0.0480155	0.901872	0.78875	0.0948495	0.0742891	0.108219	0.237534	0.109166	0.895518	0.217393	0.373196
CRY2	MIMAT0004698	0.325624	hsa-miR-135b-3p	3	0.0204512	0.0775593	0.511043	0.305373	0.185535	0.157934	0.0851815	0.752312	0.330584	0.178041	0.318002
NICN1	MIMAT0004494	0.323596	hsa-miR-21-3p	3	0.0480155	0.901872	0.78875	0.0948495	0.0742891	0.108219	0.237534	0.109166	0.895518	0.217393	0.373196
MYH9	MIMAT0003258	0.319327	hsa-miR-590-5p	3	0.616639	0.869125	0.935197	0.000937787	0.00517181	0.185878	0.0777496	0.484903	0.267642	0.549039	0.746908
BTN3A1	MIMAT0000093	0.318944	hsa-miR-93-5p	3	0.818509	0.636393	0.212621	0.0586514	0.701861	0.0754241	0.0529164	0.861421	0.167679	0.548483	0.561183
DACT3	MIMAT0000417	0.312356	hsa-miR-15b-5p	3	0.654759	0.477312	0.0373724	0.856374	0.0586638	0.623194	0.989154	0.454498	0.0748102	0.732445	0.165255
NACC1	MIMAT0000097	0.30957	hsa-miR-99a-5p	3	0.771485	0.204974	0.489333	0.642329	0.786765	0.0176915	0.0967953	0.05433	0.615891	0.865045	0.361869
CLEC2B	MIMAT0004946	0.308902	hsa-miR-744-3p	3	0.946973	0.914661	0.367941	0.0977312	0.627753	0.360946	0.911263	0.237326	0.675672	0.00764184	0.0761674
CYSLTR1	MIMAT0000093	0.30844	hsa-miR-93-5p	3	0.818509	0.636393	0.212621	0.0586514	0.701861	0.0754241	0.0529164	0.861421	0.167679	0.548483	0.561183
WBP1	MIMAT0004494	0.307928	hsa-miR-21-3p	3	0.0480155	0.901872	0.78875	0.0948495	0.0742891	0.108219	0.237534	0.109166	0.895518	0.217393	0.373196
TM2D2	MIMAT0000093	0.306583	hsa-miR-93-5p	3	0.818509	0.636393	0.212621	0.0586514	0.701861	0.0754241	0.0529164	0.861421	0.167679	0.548483	0.561183
ZFP2	MIMAT0004494	0.299922	hsa-miR-21-3p	3	0.0480155	0.901872	0.78875	0.0948495	0.0742891	0.108219	0.237534	0.109166	0.895518	0.217393	0.373196
TGFBR2	MIMAT0000417	0.299299	hsa-miR-15b-5p	3	0.654759	0.477312	0.0373724	0.856374	0.0586638	0.623194	0.989154	0.454498	0.0748102	0.732445	0.165255
C7orf58	MIMAT0000093	0.297729	hsa-miR-93-5p	3	0.818509	0.636393	0.212621	0.0586514	0.701861	0.0754241	0.0529164	0.861421	0.167679	0.548483	0.561183
SECISBP2	MIMAT0000077	0.295053	hsa-miR-22-3p	3	0.704877	0.724971	0.959258	0.0742848	0.0181525	0.32658	0.257769	0.0329596	0.675672	0.817318	0.834707
DNAJC4	MIMAT0004494	0.292116	hsa-miR-21-3p	3	0.0480155	0.901872	0.78875	0.0948495	0.0742891	0.108219	0.237534	0.109166	0.895518	0.217393	0.373196
PSMB10	MIMAT0004946	0.291731	hsa-miR-744-3p	3	0.946973	0.914661	0.367941	0.0977312	0.627753	0.360946	0.911263	0.237326	0.675672	0.00764184	0.0761674
MAGI1	MIMAT0004494	0.291617	hsa-miR-21-3p	3	0.0480155	0.901872	0.78875	0.0948495	0.0742891	0.108219	0.237534	0.109166	0.895518	0.217393	0.373196
FAM49B	MIMAT0000418	0.290124	hsa-miR-23b-3p	3	0.940516	0.0561798	0.805199	0.460339	0.284865	0.292143	0.763812	0.138529	0.396179	0.0960729	0.0158839
EAPP	MIMAT0000280	0.289328	hsa-miR-223-3p	3	0.0975302	0.97983	0.18947	0.801254	0.77613	0.00666142	0.885245	0.019684	0.895518	0.512054	0.916286
ZNF428	MIMAT0004494	0.287151	hsa-miR-21-3p	3	0.0480155	0.901872	0.78875	0.0948495	0.0742891	0.108219	0.237534	0.109166	0.895518	0.217393	0.373196
PBXIP1	MIMAT0003258	0.284842	hsa-miR-590-5p	3	0.616639	0.869125	0.935197	0.000937787	0.00517181	0.185878	0.0777496	0.484903	0.267642	0.549039	0.746908
MLH3	MIMAT0000646	0.28316	hsa-miR-155-5p	3	0.00186025	0.456585	0.218249	0.43674	0.0837614	0.485951	0.556099	0.716247	0.0848556	0.842389	0.432235
CCDC121	MIMAT0004494	0.281038	hsa-miR-21-3p	3	0.0480155	0.901872	0.78875	0.0948495	0.0742891	0.108219	0.237534	0.109166	0.895518	0.217393	0.373196
NTM	MIMAT0000417	0.278972	hsa-miR-15b-5p	3	0.654759	0.477312	0.0373724	0.856374	0.0586638	0.623194	0.989154	0.454498	0.0748102	0.732445	0.165255
RAB37	MIMAT0004946	0.278966	hsa-miR-744-3p	3	0.946973	0.914661	0.367941	0.0977312	0.627753	0.360946	0.911263	0.237326	0.675672	0.00764184	0.0761674
ALOX5	MIMAT0000688	0.278589	hsa-miR-301a-3p	3	0.935075	0.607229	0.625623	0.404986	0.244016	0.121722	0.985402	0.1311	0.0265844	0.0646017	0.017418
SNRPN	MIMAT0004494	0.277229	hsa-miR-21-3p	3	0.0480155	0.901872	0.78875	0.0948495	0.0742891	0.108219	0.237534	0.109166	0.895518	0.217393	0.373196
SYNGR1	MIMAT0004494	0.276144	hsa-miR-21-3p	3	0.0480155	0.901872	0.78875	0.0948495	0.0742891	0.108219	0.237534	0.109166	0.895518	0.217393	0.373196
STX12	MIMAT0000688	0.27426	hsa-miR-301a-3p	3	0.935075	0.607229	0.625623	0.404986	0.244016	0.121722	0.985402	0.1311	0.0265844	0.0646017	0.017418
MBTD1	MIMAT0000086	0.263758	hsa-miR-29a-3p	3	0.030912	0.122359	0.152627	0.0414346	0.0850585	0.233063	0.230907	0.335568	0.186525	0.954461	0.215532
C17orf80	MIMAT0000077	0.263359	hsa-miR-22-3p	3	0.704877	0.724971	0.959258	0.0742848	0.0181525	0.32658	0.257769	0.0329596	0.675672	0.817318	0.834707
SH3BGRL2	MIMAT0004494	0.263146	hsa-miR-21-3p	3	0.0480155	0.901872	0.78875	0.0948495	0.0742891	0.108219	0.237534	0.109166	0.895518	0.217393	0.373196
ZNF766	MIMAT0000280	0.259909	hsa-miR-223-3p	3	0.0975302	0.97983	0.18947	0.801254	0.77613	0.00666142	0.885245	0.019684	0.895518	0.512054	0.916286
ZNF664	MIMAT0000280	0.259418	hsa-miR-223-3p	3	0.0975302	0.97983	0.18947	0.801254	0.77613	0.00666142	0.885245	0.019684	0.895518	0.512054	0.916286
RLF	MIMAT0000086	0.253557	hsa-miR-29a-3p	3	0.030912	0.122359	0.152627	0.0414346	0.0850585	0.233063	0.230907	0.335568	0.186525	0.954461	0.215532
CYB5R1	MIMAT0000226	0.247059	hsa-miR-196a-5p	3	0.091111	0.947803	0.832715	0.0522137	0.00572617	0.620374	0.956453	0.975414	0.59465	0.277949	0.736758
IL4R	MIMAT0000688	0.245544	hsa-miR-301a-3p	3	0.935075	0.607229	0.625623	0.404986	0.244016	0.121722	0.985402	0.1311	0.0265844	0.0646017	0.017418
PINK1	MIMAT0000093	0.245248	hsa-miR-93-5p	3	0.818509	0.636393	0.212621	0.0586514	0.701861	0.0754241	0.0529164	0.861421	0.167679	0.548483	0.561183
IFT140	MIMAT0004494	0.241616	hsa-miR-21-3p	3	0.0480155	0.901872	0.78875	0.0948495	0.0742891	0.108219	0.237534	0.109166	0.895518	0.217393	0.373196
CCDC69	MIMAT0004946	0.241597	hsa-miR-744-3p	3	0.946973	0.914661	0.367941	0.0977312	0.627753	0.360946	0.911263	0.237326	0.675672	0.00764184	0.0761674
ZNF606	MIMAT0000280	0.241183	hsa-miR-223-3p	3	0.0975302	0.97983	0.18947	0.801254	0.77613	0.00666142	0.885245	0.019684	0.895518	0.512054	0.916286
NRIP2	MIMAT0003257	0.23229	hsa-miR-550a-3p	3	0.445957	0.779375	0.0423955	0.0882625	0.847446	0.0490095	0.867814	0.723266	0.514964	0.756918	0.196412
PRKCB	MIMAT0004946	0.227949	hsa-miR-744-3p	3	0.946973	0.914661	0.367941	0.0977312	0.627753	0.360946	0.911263	0.237326	0.675672	0.00764184	0.0761674
MTA1	MIMAT0000077	0.22507	hsa-miR-22-3p	3	0.704877	0.724971	0.959258	0.0742848	0.0181525	0.32658	0.257769	0.0329596	0.675672	0.817318	0.834707
HSPA12B	MIMAT0000093	0.223445	hsa-miR-93-5p	3	0.818509	0.636393	0.212621	0.0586514	0.701861	0.0754241	0.0529164	0.861421	0.167679	0.548483	0.561183
SMARCC1	MIMAT0000077	0.223171	hsa-miR-22-3p	3	0.704877	0.724971	0.959258	0.0742848	0.0181525	0.32658	0.257769	0.0329596	0.675672	0.817318	0.834707
KCTD11	MIMAT0002871	0.222637	hsa-miR-500a-3p	3	0.52941	0.608997	0.639982	0.0202427	0.401285	0.829793	0.135031	0.0372925	0.977362	0.0907669	0.834378
PRUNE2	MIMAT0000417	0.220593	hsa-miR-15b-5p	3	0.654759	0.477312	0.0373724	0.856374	0.0586638	0.623194	0.989154	0.454498	0.0748102	0.732445	0.165255
YY1	MIMAT0000086	0.220407	hsa-miR-29a-3p	3	0.030912	0.122359	0.152627	0.0414346	0.0850585	0.233063	0.230907	0.335568	0.186525	0.954461	0.215532
GPIHBP1	MIMAT0003258	0.21926	hsa-miR-590-5p	3	0.616639	0.869125	0.935197	0.000937787	0.00517181	0.185878	0.0777496	0.484903	0.267642	0.549039	0.746908
CTSF	MIMAT0004494	0.217411	hsa-miR-21-3p	3	0.0480155	0.901872	0.78875	0.0948495	0.0742891	0.108219	0.237534	0.109166	0.895518	0.217393	0.373196
TPP1	MIMAT0000093	0.216317	hsa-miR-93-5p	3	0.818509	0.636393	0.212621	0.0586514	0.701861	0.0754241	0.0529164	0.861421	0.167679	0.548483	0.561183
ANGPTL4	MIMAT0002871	0.208238	hsa-miR-500a-3p	3	0.52941	0.608997	0.639982	0.0202427	0.401285	0.829793	0.135031	0.0372925	0.977362	0.0907669	0.834378
SPRYD3	MIMAT0000093	0.208184	hsa-miR-93-5p	3	0.818509	0.636393	0.212621	0.0586514	0.701861	0.0754241	0.0529164	0.861421	0.167679	0.548483	0.561183
NNMT	MIMAT0000688	0.207773	hsa-miR-301a-3p	3	0.935075	0.607229	0.625623	0.404986	0.244016	0.121722	0.985402	0.1311	0.0265844	0.0646017	0.017418
KCND3	MIMAT0000093	0.203741	hsa-miR-93-5p	3	0.818509	0.636393	0.212621	0.0586514	0.701861	0.0754241	0.0529164	0.861421	0.167679	0.548483	0.561183
MAF	MIMAT0000417	0.201826	hsa-miR-15b-5p	3	0.654759	0.477312	0.0373724	0.856374	0.0586638	0.623194	0.989154	0.454498	0.0748102	0.732445	0.165255
PAN2	MIMAT0000280	0.200055	hsa-miR-223-3p	3	0.0975302	0.97983	0.18947	0.801254	0.77613	0.00666142	0.885245	0.019684	0.895518	0.512054	0.916286
KDM3B	MIMAT0004495	0.992666	hsa-miR-22-5p	2	0.922736	0.444275	0.226517	0.554469	0.0251368	0.846921	0.51247	0.0839272	0.521232	0.897917	0.826157
FBXO21	MIMAT0004495	0.975544	hsa-miR-22-5p	2	0.922736	0.444275	0.226517	0.554469	0.0251368	0.846921	0.51247	0.0839272	0.521232	0.897917	0.826157
EMP3	MIMAT0000617	0.973044	hsa-miR-200c-3p	2	0.959574	0.766911	0.115063	0.623846	0.580923	0.622307	0.0393081	0.434512	0.826547	0.923154	0.0335204
RNF38	MIMAT0004495	0.956744	hsa-miR-22-5p	2	0.922736	0.444275	0.226517	0.554469	0.0251368	0.846921	0.51247	0.0839272	0.521232	0.897917	0.826157
MRGPRF	MIMAT0000617	0.947841	hsa-miR-200c-3p	2	0.959574	0.766911	0.115063	0.623846	0.580923	0.622307	0.0393081	0.434512	0.826547	0.923154	0.0335204
SIN3A	MIMAT0004495	0.941194	hsa-miR-22-5p	2	0.922736	0.444275	0.226517	0.554469	0.0251368	0.846921	0.51247	0.0839272	0.521232	0.897917	0.826157
EPC2	MIMAT0004495	0.940988	hsa-miR-22-5p	2	0.922736	0.444275	0.226517	0.554469	0.0251368	0.846921	0.51247	0.0839272	0.521232	0.897917	0.826157
PTRF	MIMAT0000759	0.934132	hsa-miR-148b-3p	2	0.543442	0.040519	0.0705807	0.563883	0.545199	0.46304	0.692634	0.790119	0.895518	0.68746	0.234519
SF3A1	MIMAT0004495	0.930362	hsa-miR-22-5p	2	0.922736	0.444275	0.226517	0.554469	0.0251368	0.846921	0.51247	0.0839272	0.521232	0.897917	0.826157
FLNC	MIMAT0000617	0.928198	hsa-miR-200c-3p	2	0.959574	0.766911	0.115063	0.623846	0.580923	0.622307	0.0393081	0.434512	0.826547	0.923154	0.0335204
TGFB1I1	MIMAT0002888	0.928137	hsa-miR-532-5p	2	0.831713	0.534308	0.108206	0.0554705	0.0804616	0.894268	0.457326	0.778809	0.604375	0.47759	0.135133
DHX9	MIMAT0004495	0.913888	hsa-miR-22-5p	2	0.922736	0.444275	0.226517	0.554469	0.0251368	0.846921	0.51247	0.0839272	0.521232	0.897917	0.826157
SIRT1	MIMAT0004495	0.90241	hsa-miR-22-5p	2	0.922736	0.444275	0.226517	0.554469	0.0251368	0.846921	0.51247	0.0839272	0.521232	0.897917	0.826157
SLC7A7	MIMAT0000617	0.899231	hsa-miR-200c-3p	2	0.959574	0.766911	0.115063	0.623846	0.580923	0.622307	0.0393081	0.434512	0.826547	0.923154	0.0335204
FYCO1	MIMAT0000680	0.89436	hsa-miR-106b-5p	2	0.901884	0.510981	0.221895	0.653427	0.227458	0.552366	0.0471943	0.903983	0.919866	0.0748799	0.719085
TXNDC16	MIMAT0004495	0.893846	hsa-miR-22-5p	2	0.922736	0.444275	0.226517	0.554469	0.0251368	0.846921	0.51247	0.0839272	0.521232	0.897917	0.826157
JAM3	MIMAT0004586	0.89245	hsa-miR-15b-3p	2	0.974857	0.245592	0.260127	0.0776521	0.225792	0.459132	0.845316	0.21787	0.0136169	0.649109	0.118333
WAC	MIMAT0004495	0.885929	hsa-miR-22-5p	2	0.922736	0.444275	0.226517	0.554469	0.0251368	0.846921	0.51247	0.0839272	0.521232	0.897917	0.826157
PCOLCE	MIMAT0000617	0.882369	hsa-miR-200c-3p	2	0.959574	0.766911	0.115063	0.623846	0.580923	0.622307	0.0393081	0.434512	0.826547	0.923154	0.0335204
QRICH1	MIMAT0004495	0.876885	hsa-miR-22-5p	2	0.922736	0.444275	0.226517	0.554469	0.0251368	0.846921	0.51247	0.0839272	0.521232	0.897917	0.826157
ZBTB44	MIMAT0004495	0.876537	hsa-miR-22-5p	2	0.922736	0.444275	0.226517	0.554469	0.0251368	0.846921	0.51247	0.0839272	0.521232	0.897917	0.826157
ZBTB26	MIMAT0004495	0.870518	hsa-miR-22-5p	2	0.922736	0.444275	0.226517	0.554469	0.0251368	0.846921	0.51247	0.0839272	0.521232	0.897917	0.826157
GPATCH8	MIMAT0004495	0.868985	hsa-miR-22-5p	2	0.922736	0.444275	0.226517	0.554469	0.0251368	0.846921	0.51247	0.0839272	0.521232	0.897917	0.826157
TUBGCP4	MIMAT0004495	0.865961	hsa-miR-22-5p	2	0.922736	0.444275	0.226517	0.554469	0.0251368	0.846921	0.51247	0.0839272	0.521232	0.897917	0.826157
FAP	MIMAT0000759	0.863565	hsa-miR-148b-3p	2	0.543442	0.040519	0.0705807	0.563883	0.545199	0.46304	0.692634	0.790119	0.895518	0.68746	0.234519
SMARCC1	MIMAT0004495	0.858917	hsa-miR-22-5p	2	0.922736	0.444275	0.226517	0.554469	0.0251368	0.846921	0.51247	0.0839272	0.521232	0.897917	0.826157
ZNF740	MIMAT0004495	0.858359	hsa-miR-22-5p	2	0.922736	0.444275	0.226517	0.554469	0.0251368	0.846921	0.51247	0.0839272	0.521232	0.897917	0.826157
BRPF3	MIMAT0004495	0.858254	hsa-miR-22-5p	2	0.922736	0.444275	0.226517	0.554469	0.0251368	0.846921	0.51247	0.0839272	0.521232	0.897917	0.826157
DCP1A	MIMAT0004495	0.856868	hsa-miR-22-5p	2	0.922736	0.444275	0.226517	0.554469	0.0251368	0.846921	0.51247	0.0839272	0.521232	0.897917	0.826157
ACVR2B	MIMAT0004495	0.856408	hsa-miR-22-5p	2	0.922736	0.444275	0.226517	0.554469	0.0251368	0.846921	0.51247	0.0839272	0.521232	0.897917	0.826157
ZNF619	MIMAT0004495	0.854703	hsa-miR-22-5p	2	0.922736	0.444275	0.226517	0.554469	0.0251368	0.846921	0.51247	0.0839272	0.521232	0.897917	0.826157
CTCF	MIMAT0004495	0.849056	hsa-miR-22-5p	2	0.922736	0.444275	0.226517	0.554469	0.0251368	0.846921	0.51247	0.0839272	0.521232	0.897917	0.826157
TAF1	MIMAT0004495	0.837439	hsa-miR-22-5p	2	0.922736	0.444275	0.226517	0.554469	0.0251368	0.846921	0.51247	0.0839272	0.521232	0.897917	0.826157
CHD8	MIMAT0004495	0.836702	hsa-miR-22-5p	2	0.922736	0.444275	0.226517	0.554469	0.0251368	0.846921	0.51247	0.0839272	0.521232	0.897917	0.826157
CASC3	MIMAT0004495	0.836688	hsa-miR-22-5p	2	0.922736	0.444275	0.226517	0.554469	0.0251368	0.846921	0.51247	0.0839272	0.521232	0.897917	0.826157
EMILIN1	MIMAT0000617	0.833419	hsa-miR-200c-3p	2	0.959574	0.766911	0.115063	0.623846	0.580923	0.622307	0.0393081	0.434512	0.826547	0.923154	0.0335204
BCOR	MIMAT0004495	0.826556	hsa-miR-22-5p	2	0.922736	0.444275	0.226517	0.554469	0.0251368	0.846921	0.51247	0.0839272	0.521232	0.897917	0.826157
NPAT	MIMAT0004495	0.825693	hsa-miR-22-5p	2	0.922736	0.444275	0.226517	0.554469	0.0251368	0.846921	0.51247	0.0839272	0.521232	0.897917	0.826157
SEC23A	MIMAT0004551	0.815644	hsa-miR-30d-3p	2	0.722085	0.551006	0.886238	0.708414	0.0881253	0.143487	0.413973	0.722398	0.0731642	0.18391	0.206027
PPM1D	MIMAT0004495	0.812559	hsa-miR-22-5p	2	0.922736	0.444275	0.226517	0.554469	0.0251368	0.846921	0.51247	0.0839272	0.521232	0.897917	0.826157
TBC1D5	MIMAT0004495	0.810718	hsa-miR-22-5p	2	0.922736	0.444275	0.226517	0.554469	0.0251368	0.846921	0.51247	0.0839272	0.521232	0.897917	0.826157
ARID2	MIMAT0004495	0.810004	hsa-miR-22-5p	2	0.922736	0.444275	0.226517	0.554469	0.0251368	0.846921	0.51247	0.0839272	0.521232	0.897917	0.826157
ZNF507	MIMAT0004495	0.808539	hsa-miR-22-5p	2	0.922736	0.444275	0.226517	0.554469	0.0251368	0.846921	0.51247	0.0839272	0.521232	0.897917	0.826157
RPRD2	MIMAT0004495	0.807787	hsa-miR-22-5p	2	0.922736	0.444275	0.226517	0.554469	0.0251368	0.846921	0.51247	0.0839272	0.521232	0.897917	0.826157
BATF3	MIMAT0000617	0.804285	hsa-miR-200c-3p	2	0.959574	0.766911	0.115063	0.623846	0.580923	0.622307	0.0393081	0.434512	0.826547	0.923154	0.0335204
TGFB1I1	MIMAT0003338	0.80428	hsa-miR-660-5p	2	0.0454241	0.999556	0.188118	0.0271984	0.177308	0.309149	0.986337	0.848703	0.322094	0.803556	0.74617
RSBN1	MIMAT0004495	0.803605	hsa-miR-22-5p	2	0.922736	0.444275	0.226517	0.554469	0.0251368	0.846921	0.51247	0.0839272	0.521232	0.897917	0.826157
ARID1A	MIMAT0004495	0.801427	hsa-miR-22-5p	2	0.922736	0.444275	0.226517	0.554469	0.0251368	0.846921	0.51247	0.0839272	0.521232	0.897917	0.826157
DHX15	MIMAT0004495	0.801061	hsa-miR-22-5p	2	0.922736	0.444275	0.226517	0.554469	0.0251368	0.846921	0.51247	0.0839272	0.521232	0.897917	0.826157
TMEM200B	MIMAT0000617	0.798688	hsa-miR-200c-3p	2	0.959574	0.766911	0.115063	0.623846	0.580923	0.622307	0.0393081	0.434512	0.826547	0.923154	0.0335204
RSF1	MIMAT0004495	0.792672	hsa-miR-22-5p	2	0.922736	0.444275	0.226517	0.554469	0.0251368	0.846921	0.51247	0.0839272	0.521232	0.897917	0.826157
PDE2A	MIMAT0004586	0.790447	hsa-miR-15b-3p	2	0.974857	0.245592	0.260127	0.0776521	0.225792	0.459132	0.845316	0.21787	0.0136169	0.649109	0.118333
TGFB1I1	MIMAT0000617	0.784097	hsa-miR-200c-3p	2	0.959574	0.766911	0.115063	0.623846	0.580923	0.622307	0.0393081	0.434512	0.826547	0.923154	0.0335204
SERPING1	MIMAT0000617	0.781575	hsa-miR-200c-3p	2	0.959574	0.766911	0.115063	0.623846	0.580923	0.622307	0.0393081	0.434512	0.826547	0.923154	0.0335204
SNRNP200	MIMAT0004495	0.777452	hsa-miR-22-5p	2	0.922736	0.444275	0.226517	0.554469	0.0251368	0.846921	0.51247	0.0839272	0.521232	0.897917	0.826157
EHD2	MIMAT0000617	0.774797	hsa-miR-200c-3p	2	0.959574	0.766911	0.115063	0.623846	0.580923	0.622307	0.0393081	0.434512	0.826547	0.923154	0.0335204
MBTD1	MIMAT0004495	0.768103	hsa-miR-22-5p	2	0.922736	0.444275	0.226517	0.554469	0.0251368	0.846921	0.51247	0.0839272	0.521232	0.897917	0.826157
PLXND1	MIMAT0000617	0.765048	hsa-miR-200c-3p	2	0.959574	0.766911	0.115063	0.623846	0.580923	0.622307	0.0393081	0.434512	0.826547	0.923154	0.0335204
TOP2B	MIMAT0004495	0.759894	hsa-miR-22-5p	2	0.922736	0.444275	0.226517	0.554469	0.0251368	0.846921	0.51247	0.0839272	0.521232	0.897917	0.826157
ZXDC	MIMAT0004495	0.755885	hsa-miR-22-5p	2	0.922736	0.444275	0.226517	0.554469	0.0251368	0.846921	0.51247	0.0839272	0.521232	0.897917	0.826157
CALD1	MIMAT0000617	0.755335	hsa-miR-200c-3p	2	0.959574	0.766911	0.115063	0.623846	0.580923	0.622307	0.0393081	0.434512	0.826547	0.923154	0.0335204
FYCO1	MIMAT0000072	0.75479	hsa-miR-18a-5p	2	0.704999	0.525307	0.886686	0.621809	0.98034	0.00251696	0.603072	0.0757166	0.371681	0.270759	0.658712
RNF20	MIMAT0004495	0.752058	hsa-miR-22-5p	2	0.922736	0.444275	0.226517	0.554469	0.0251368	0.846921	0.51247	0.0839272	0.521232	0.897917	0.826157
CTSO	MIMAT0000691	0.744957	hsa-miR-130b-3p	2	0.297689	0.765604	0.688887	0.0579138	0.452003	0.398627	0.530796	0.0526	0.271651	0.414662	0.11148
RNF169	MIMAT0004495	0.743426	hsa-miR-22-5p	2	0.922736	0.444275	0.226517	0.554469	0.0251368	0.846921	0.51247	0.0839272	0.521232	0.897917	0.826157
USP37	MIMAT0004495	0.742699	hsa-miR-22-5p	2	0.922736	0.444275	0.226517	0.554469	0.0251368	0.846921	0.51247	0.0839272	0.521232	0.897917	0.826157
COL6A1	MIMAT0000617	0.741302	hsa-miR-200c-3p	2	0.959574	0.766911	0.115063	0.623846	0.580923	0.622307	0.0393081	0.434512	0.826547	0.923154	0.0335204
CTDSPL2	MIMAT0004495	0.740997	hsa-miR-22-5p	2	0.922736	0.444275	0.226517	0.554469	0.0251368	0.846921	0.51247	0.0839272	0.521232	0.897917	0.826157
RBM27	MIMAT0004495	0.737594	hsa-miR-22-5p	2	0.922736	0.444275	0.226517	0.554469	0.0251368	0.846921	0.51247	0.0839272	0.521232	0.897917	0.826157
PTAR1	MIMAT0004495	0.735676	hsa-miR-22-5p	2	0.922736	0.444275	0.226517	0.554469	0.0251368	0.846921	0.51247	0.0839272	0.521232	0.897917	0.826157
MCF2L	MIMAT0000279	0.734237	hsa-miR-222-3p	2	0.117759	0.856451	0.306812	0.0672533	0.0215978	0.88113	0.390879	0.740439	0.227301	0.223731	0.160141
ZBTB39	MIMAT0004495	0.733437	hsa-miR-22-5p	2	0.922736	0.444275	0.226517	0.554469	0.0251368	0.846921	0.51247	0.0839272	0.521232	0.897917	0.826157
UBE2QL1	MIMAT0000617	0.731763	hsa-miR-200c-3p	2	0.959574	0.766911	0.115063	0.623846	0.580923	0.622307	0.0393081	0.434512	0.826547	0.923154	0.0335204
TIMP3	MIMAT0004586	0.729863	hsa-miR-15b-3p	2	0.974857	0.245592	0.260127	0.0776521	0.225792	0.459132	0.845316	0.21787	0.0136169	0.649109	0.118333
ZNF192	MIMAT0004495	0.725098	hsa-miR-22-5p	2	0.922736	0.444275	0.226517	0.554469	0.0251368	0.846921	0.51247	0.0839272	0.521232	0.897917	0.826157
UBXN7	MIMAT0004495	0.722308	hsa-miR-22-5p	2	0.922736	0.444275	0.226517	0.554469	0.0251368	0.846921	0.51247	0.0839272	0.521232	0.897917	0.826157
DCAF16	MIMAT0004495	0.722101	hsa-miR-22-5p	2	0.922736	0.444275	0.226517	0.554469	0.0251368	0.846921	0.51247	0.0839272	0.521232	0.897917	0.826157
LRRC59	MIMAT0000099	0.720806	hsa-miR-101-3p	2	0.371508	9.24836e-06	0.881199	0.30471	0.0143984	0.398092	0.829207	0.795496	0.815564	0.26953	0.623587
TGOLN2	MIMAT0000072	0.718849	hsa-miR-18a-5p	2	0.704999	0.525307	0.886686	0.621809	0.98034	0.00251696	0.603072	0.0757166	0.371681	0.270759	0.658712
SULF2	MIMAT0004551	0.71877	hsa-miR-30d-3p	2	0.722085	0.551006	0.886238	0.708414	0.0881253	0.143487	0.413973	0.722398	0.0731642	0.18391	0.206027
MSL2	MIMAT0004495	0.717738	hsa-miR-22-5p	2	0.922736	0.444275	0.226517	0.554469	0.0251368	0.846921	0.51247	0.0839272	0.521232	0.897917	0.826157
GFPT2	MIMAT0000617	0.716716	hsa-miR-200c-3p	2	0.959574	0.766911	0.115063	0.623846	0.580923	0.622307	0.0393081	0.434512	0.826547	0.923154	0.0335204
SYNPO	MIMAT0004584	0.715391	hsa-let-7g-3p	2	0.907502	0.260248	0.620638	0.315622	0.385788	0.925448	0.799424	0.55991	0.625284	0.0246401	0.0247979
MEIS3	MIMAT0002888	0.714706	hsa-miR-532-5p	2	0.831713	0.534308	0.108206	0.0554705	0.0804616	0.894268	0.457326	0.778809	0.604375	0.47759	0.135133
TUBGCP3	MIMAT0004495	0.71451	hsa-miR-22-5p	2	0.922736	0.444275	0.226517	0.554469	0.0251368	0.846921	0.51247	0.0839272	0.521232	0.897917	0.826157
KLHL23	MIMAT0004495	0.714002	hsa-miR-22-5p	2	0.922736	0.444275	0.226517	0.554469	0.0251368	0.846921	0.51247	0.0839272	0.521232	0.897917	0.826157
CREBBP	MIMAT0004495	0.709818	hsa-miR-22-5p	2	0.922736	0.444275	0.226517	0.554469	0.0251368	0.846921	0.51247	0.0839272	0.521232	0.897917	0.826157
ATE1	MIMAT0004495	0.709437	hsa-miR-22-5p	2	0.922736	0.444275	0.226517	0.554469	0.0251368	0.846921	0.51247	0.0839272	0.521232	0.897917	0.826157
ZNF445	MIMAT0004495	0.7092	hsa-miR-22-5p	2	0.922736	0.444275	0.226517	0.554469	0.0251368	0.846921	0.51247	0.0839272	0.521232	0.897917	0.826157
REV3L	MIMAT0004495	0.709102	hsa-miR-22-5p	2	0.922736	0.444275	0.226517	0.554469	0.0251368	0.846921	0.51247	0.0839272	0.521232	0.897917	0.826157
CCNI	MIMAT0004495	0.708708	hsa-miR-22-5p	2	0.922736	0.444275	0.226517	0.554469	0.0251368	0.846921	0.51247	0.0839272	0.521232	0.897917	0.826157
ASPN	MIMAT0000759	0.705934	hsa-miR-148b-3p	2	0.543442	0.040519	0.0705807	0.563883	0.545199	0.46304	0.692634	0.790119	0.895518	0.68746	0.234519
PDPN	MIMAT0000617	0.705898	hsa-miR-200c-3p	2	0.959574	0.766911	0.115063	0.623846	0.580923	0.622307	0.0393081	0.434512	0.826547	0.923154	0.0335204
MSN	MIMAT0000617	0.702982	hsa-miR-200c-3p	2	0.959574	0.766911	0.115063	0.623846	0.580923	0.622307	0.0393081	0.434512	0.826547	0.923154	0.0335204
BRWD3	MIMAT0004495	0.702502	hsa-miR-22-5p	2	0.922736	0.444275	0.226517	0.554469	0.0251368	0.846921	0.51247	0.0839272	0.521232	0.897917	0.826157
CNOT1	MIMAT0004495	0.700871	hsa-miR-22-5p	2	0.922736	0.444275	0.226517	0.554469	0.0251368	0.846921	0.51247	0.0839272	0.521232	0.897917	0.826157
HVCN1	MIMAT0000617	0.699229	hsa-miR-200c-3p	2	0.959574	0.766911	0.115063	0.623846	0.580923	0.622307	0.0393081	0.434512	0.826547	0.923154	0.0335204
PHF3	MIMAT0004495	0.695128	hsa-miR-22-5p	2	0.922736	0.444275	0.226517	0.554469	0.0251368	0.846921	0.51247	0.0839272	0.521232	0.897917	0.826157
EIF4B	MIMAT0004495	0.694231	hsa-miR-22-5p	2	0.922736	0.444275	0.226517	0.554469	0.0251368	0.846921	0.51247	0.0839272	0.521232	0.897917	0.826157
SIRPA	MIMAT0000691	0.692831	hsa-miR-130b-3p	2	0.297689	0.765604	0.688887	0.0579138	0.452003	0.398627	0.530796	0.0526	0.271651	0.414662	0.11148
NBR1	MIMAT0000072	0.690028	hsa-miR-18a-5p	2	0.704999	0.525307	0.886686	0.621809	0.98034	0.00251696	0.603072	0.0757166	0.371681	0.270759	0.658712
MARCH2	MIMAT0000092	0.689941	hsa-miR-92a-3p	2	0.814533	0.393424	0.148127	0.232286	0.186039	0.553368	0.07332	0.776987	0.227301	0.314954	0.030322
PIK3R6	MIMAT0000617	0.689876	hsa-miR-200c-3p	2	0.959574	0.766911	0.115063	0.623846	0.580923	0.622307	0.0393081	0.434512	0.826547	0.923154	0.0335204
AEBP1	MIMAT0000617	0.689191	hsa-miR-200c-3p	2	0.959574	0.766911	0.115063	0.623846	0.580923	0.622307	0.0393081	0.434512	0.826547	0.923154	0.0335204
IREB2	MIMAT0004495	0.687876	hsa-miR-22-5p	2	0.922736	0.444275	0.226517	0.554469	0.0251368	0.846921	0.51247	0.0839272	0.521232	0.897917	0.826157
PBXIP1	MIMAT0004507	0.68744	hsa-miR-92a-1-5p	2	0.622582	0.080043	0.731393	0.946471	0.700157	0.0189951	0.446518	0.520645	0.961988	0.582124	0.549096
MS4A4A	MIMAT0000617	0.685355	hsa-miR-200c-3p	2	0.959574	0.766911	0.115063	0.623846	0.580923	0.622307	0.0393081	0.434512	0.826547	0.923154	0.0335204
GPBAR1	MIMAT0000617	0.684972	hsa-miR-200c-3p	2	0.959574	0.766911	0.115063	0.623846	0.580923	0.622307	0.0393081	0.434512	0.826547	0.923154	0.0335204
SYNRG	MIMAT0000080	0.682831	hsa-miR-24-3p	2	0.0372206	0.170651	0.299941	0.591411	0.413982	0.54226	0.00474824	0.139514	0.409668	0.649003	0.139481
WDR48	MIMAT0004495	0.680486	hsa-miR-22-5p	2	0.922736	0.444275	0.226517	0.554469	0.0251368	0.846921	0.51247	0.0839272	0.521232	0.897917	0.826157
POLDIP3	MIMAT0004495	0.678057	hsa-miR-22-5p	2	0.922736	0.444275	0.226517	0.554469	0.0251368	0.846921	0.51247	0.0839272	0.521232	0.897917	0.826157
KCTD11	MIMAT0004507	0.67579	hsa-miR-92a-1-5p	2	0.622582	0.080043	0.731393	0.946471	0.700157	0.0189951	0.446518	0.520645	0.961988	0.582124	0.549096
NARG2	MIMAT0004495	0.674487	hsa-miR-22-5p	2	0.922736	0.444275	0.226517	0.554469	0.0251368	0.846921	0.51247	0.0839272	0.521232	0.897917	0.826157
COL10A1	MIMAT0000732	0.672534	hsa-miR-378a-3p	2	0.13805	0.693446	0.971597	0.0159876	0.0549431	0.850615	0.793701	0.753444	0.699255	0.844136	0.462593
BGN	MIMAT0000617	0.6725	hsa-miR-200c-3p	2	0.959574	0.766911	0.115063	0.623846	0.580923	0.622307	0.0393081	0.434512	0.826547	0.923154	0.0335204
SNX11	MIMAT0000092	0.671421	hsa-miR-92a-3p	2	0.814533	0.393424	0.148127	0.232286	0.186039	0.553368	0.07332	0.776987	0.227301	0.314954	0.030322
MRVI1	MIMAT0000691	0.669643	hsa-miR-130b-3p	2	0.297689	0.765604	0.688887	0.0579138	0.452003	0.398627	0.530796	0.0526	0.271651	0.414662	0.11148
EP300	MIMAT0004495	0.668831	hsa-miR-22-5p	2	0.922736	0.444275	0.226517	0.554469	0.0251368	0.846921	0.51247	0.0839272	0.521232	0.897917	0.826157
POU2F2	MIMAT0000617	0.667129	hsa-miR-200c-3p	2	0.959574	0.766911	0.115063	0.623846	0.580923	0.622307	0.0393081	0.434512	0.826547	0.923154	0.0335204
SNAI2	MIMAT0000244	0.662896	hsa-miR-30c-5p	2	0.0148775	0.584124	0.287998	0.346441	0.837308	0.897132	0.853359	0.190879	0.451827	0.0234609	0.783578
EIF4ENIF1	MIMAT0004495	0.661755	hsa-miR-22-5p	2	0.922736	0.444275	0.226517	0.554469	0.0251368	0.846921	0.51247	0.0839272	0.521232	0.897917	0.826157
ZBTB4	MIMAT0004507	0.661328	hsa-miR-92a-1-5p	2	0.622582	0.080043	0.731393	0.946471	0.700157	0.0189951	0.446518	0.520645	0.961988	0.582124	0.549096
PRICKLE2	MIMAT0000691	0.660981	hsa-miR-130b-3p	2	0.297689	0.765604	0.688887	0.0579138	0.452003	0.398627	0.530796	0.0526	0.271651	0.414662	0.11148
PTRF	MIMAT0001620	0.660824	hsa-miR-200a-5p	2	0.6568	0.173782	0.425101	0.58088	0.0089871	0.371347	0.398332	0.191341	0.201817	0.0986656	0.187695
SHPRH	MIMAT0004495	0.660715	hsa-miR-22-5p	2	0.922736	0.444275	0.226517	0.554469	0.0251368	0.846921	0.51247	0.0839272	0.521232	0.897917	0.826157
NFX1	MIMAT0004495	0.658031	hsa-miR-22-5p	2	0.922736	0.444275	0.226517	0.554469	0.0251368	0.846921	0.51247	0.0839272	0.521232	0.897917	0.826157
STX7	MIMAT0004586	0.656353	hsa-miR-15b-3p	2	0.974857	0.245592	0.260127	0.0776521	0.225792	0.459132	0.845316	0.21787	0.0136169	0.649109	0.118333
SCAPER	MIMAT0004495	0.655063	hsa-miR-22-5p	2	0.922736	0.444275	0.226517	0.554469	0.0251368	0.846921	0.51247	0.0839272	0.521232	0.897917	0.826157
ZNF397	MIMAT0004495	0.649494	hsa-miR-22-5p	2	0.922736	0.444275	0.226517	0.554469	0.0251368	0.846921	0.51247	0.0839272	0.521232	0.897917	0.826157
POGZ	MIMAT0004495	0.646785	hsa-miR-22-5p	2	0.922736	0.444275	0.226517	0.554469	0.0251368	0.846921	0.51247	0.0839272	0.521232	0.897917	0.826157
GIMAP4	MIMAT0000617	0.64637	hsa-miR-200c-3p	2	0.959574	0.766911	0.115063	0.623846	0.580923	0.622307	0.0393081	0.434512	0.826547	0.923154	0.0335204
ZFP14	MIMAT0004495	0.646354	hsa-miR-22-5p	2	0.922736	0.444275	0.226517	0.554469	0.0251368	0.846921	0.51247	0.0839272	0.521232	0.897917	0.826157
ZNF510	MIMAT0004495	0.642125	hsa-miR-22-5p	2	0.922736	0.444275	0.226517	0.554469	0.0251368	0.846921	0.51247	0.0839272	0.521232	0.897917	0.826157
PDE2A	MIMAT0000617	0.641516	hsa-miR-200c-3p	2	0.959574	0.766911	0.115063	0.623846	0.580923	0.622307	0.0393081	0.434512	0.826547	0.923154	0.0335204
PROCR	MIMAT0000617	0.63684	hsa-miR-200c-3p	2	0.959574	0.766911	0.115063	0.623846	0.580923	0.622307	0.0393081	0.434512	0.826547	0.923154	0.0335204
OXR1	MIMAT0000072	0.634122	hsa-miR-18a-5p	2	0.704999	0.525307	0.886686	0.621809	0.98034	0.00251696	0.603072	0.0757166	0.371681	0.270759	0.658712
VCL	MIMAT0000759	0.632005	hsa-miR-148b-3p	2	0.543442	0.040519	0.0705807	0.563883	0.545199	0.46304	0.692634	0.790119	0.895518	0.68746	0.234519
KBTBD7	MIMAT0004495	0.631532	hsa-miR-22-5p	2	0.922736	0.444275	0.226517	0.554469	0.0251368	0.846921	0.51247	0.0839272	0.521232	0.897917	0.826157
CD53	MIMAT0000617	0.625567	hsa-miR-200c-3p	2	0.959574	0.766911	0.115063	0.623846	0.580923	0.622307	0.0393081	0.434512	0.826547	0.923154	0.0335204
BEND6	MIMAT0001620	0.625165	hsa-miR-200a-5p	2	0.6568	0.173782	0.425101	0.58088	0.0089871	0.371347	0.398332	0.191341	0.201817	0.0986656	0.187695
HOPX	MIMAT0005825	0.622691	hsa-miR-1180-3p	2	0.763189	0.511316	0.311187	0.0218824	0.331747	0.515006	0.46997	0.81134	0.59465	0.334573	0.0436528
SMARCAD1	MIMAT0004495	0.619204	hsa-miR-22-5p	2	0.922736	0.444275	0.226517	0.554469	0.0251368	0.846921	0.51247	0.0839272	0.521232	0.897917	0.826157
PUM2	MIMAT0004495	0.618307	hsa-miR-22-5p	2	0.922736	0.444275	0.226517	0.554469	0.0251368	0.846921	0.51247	0.0839272	0.521232	0.897917	0.826157
COL4A2	MIMAT0000617	0.617667	hsa-miR-200c-3p	2	0.959574	0.766911	0.115063	0.623846	0.580923	0.622307	0.0393081	0.434512	0.826547	0.923154	0.0335204
FNDC3A	MIMAT0000072	0.617223	hsa-miR-18a-5p	2	0.704999	0.525307	0.886686	0.621809	0.98034	0.00251696	0.603072	0.0757166	0.371681	0.270759	0.658712
LOX	MIMAT0000617	0.616423	hsa-miR-200c-3p	2	0.959574	0.766911	0.115063	0.623846	0.580923	0.622307	0.0393081	0.434512	0.826547	0.923154	0.0335204
COL10A1	MIMAT0000759	0.612042	hsa-miR-148b-3p	2	0.543442	0.040519	0.0705807	0.563883	0.545199	0.46304	0.692634	0.790119	0.895518	0.68746	0.234519
PMEPA1	MIMAT0002888	0.610495	hsa-miR-532-5p	2	0.831713	0.534308	0.108206	0.0554705	0.0804616	0.894268	0.457326	0.778809	0.604375	0.47759	0.135133
SNAI2	MIMAT0000222	0.608389	hsa-miR-192-5p	2	0.726232	0.390008	0.453965	0.126315	0.313277	0.000214117	0.355822	0.697992	0.965939	0.566194	0.0877963
COL5A3	MIMAT0000617	0.608229	hsa-miR-200c-3p	2	0.959574	0.766911	0.115063	0.623846	0.580923	0.622307	0.0393081	0.434512	0.826547	0.923154	0.0335204
SEPHS1	MIMAT0000681	0.607305	hsa-miR-29c-3p	2	0.366978	0.852924	0.133108	0.988613	0.0223967	0.0780076	0.656543	0.724784	0.59465	0.151426	0.690464
SERPINF1	MIMAT0000617	0.607094	hsa-miR-200c-3p	2	0.959574	0.766911	0.115063	0.623846	0.580923	0.622307	0.0393081	0.434512	0.826547	0.923154	0.0335204
UTP14C	MIMAT0004495	0.605655	hsa-miR-22-5p	2	0.922736	0.444275	0.226517	0.554469	0.0251368	0.846921	0.51247	0.0839272	0.521232	0.897917	0.826157
C1QC	MIMAT0000617	0.603462	hsa-miR-200c-3p	2	0.959574	0.766911	0.115063	0.623846	0.580923	0.622307	0.0393081	0.434512	0.826547	0.923154	0.0335204
TTC21B	MIMAT0004495	0.603416	hsa-miR-22-5p	2	0.922736	0.444275	0.226517	0.554469	0.0251368	0.846921	0.51247	0.0839272	0.521232	0.897917	0.826157
TIMP2	MIMAT0004507	0.601359	hsa-miR-92a-1-5p	2	0.622582	0.080043	0.731393	0.946471	0.700157	0.0189951	0.446518	0.520645	0.961988	0.582124	0.549096
PHC3	MIMAT0000072	0.60105	hsa-miR-18a-5p	2	0.704999	0.525307	0.886686	0.621809	0.98034	0.00251696	0.603072	0.0757166	0.371681	0.270759	0.658712
GNS	MIMAT0000072	0.59946	hsa-miR-18a-5p	2	0.704999	0.525307	0.886686	0.621809	0.98034	0.00251696	0.603072	0.0757166	0.371681	0.270759	0.658712
CYB5R1	MIMAT0004507	0.598252	hsa-miR-92a-1-5p	2	0.622582	0.080043	0.731393	0.946471	0.700157	0.0189951	0.446518	0.520645	0.961988	0.582124	0.549096
RALGAPA1	MIMAT0002809	0.59625	hsa-miR-146b-5p	2	0.178544	0.250332	0.198178	0.284204	0.00124921	0.110456	0.0862114	0.20313	0.271651	0.199165	0.980502
CD33	MIMAT0000617	0.595596	hsa-miR-200c-3p	2	0.959574	0.766911	0.115063	0.623846	0.580923	0.622307	0.0393081	0.434512	0.826547	0.923154	0.0335204
CAPN2	MIMAT0000680	0.595012	hsa-miR-106b-5p	2	0.901884	0.510981	0.221895	0.653427	0.227458	0.552366	0.0471943	0.903983	0.919866	0.0748799	0.719085
NUP98	MIMAT0004495	0.59488	hsa-miR-22-5p	2	0.922736	0.444275	0.226517	0.554469	0.0251368	0.846921	0.51247	0.0839272	0.521232	0.897917	0.826157
VASH1	MIMAT0000617	0.593897	hsa-miR-200c-3p	2	0.959574	0.766911	0.115063	0.623846	0.580923	0.622307	0.0393081	0.434512	0.826547	0.923154	0.0335204
LPP	MIMAT0000075	0.593607	hsa-miR-20a-5p	2	0.477824	0.734573	0.0994218	0.436341	0.888566	0.0465151	0.553012	0.955177	0.322094	0.576981	0.602279
FBXO17	MIMAT0000617	0.593171	hsa-miR-200c-3p	2	0.959574	0.766911	0.115063	0.623846	0.580923	0.622307	0.0393081	0.434512	0.826547	0.923154	0.0335204
COL5A1	MIMAT0000759	0.586995	hsa-miR-148b-3p	2	0.543442	0.040519	0.0705807	0.563883	0.545199	0.46304	0.692634	0.790119	0.895518	0.68746	0.234519
LATS1	MIMAT0004495	0.586874	hsa-miR-22-5p	2	0.922736	0.444275	0.226517	0.554469	0.0251368	0.846921	0.51247	0.0839272	0.521232	0.897917	0.826157
KATNAL1	MIMAT0000617	0.586558	hsa-miR-200c-3p	2	0.959574	0.766911	0.115063	0.623846	0.580923	0.622307	0.0393081	0.434512	0.826547	0.923154	0.0335204
HNMT	MIMAT0000691	0.584603	hsa-miR-130b-3p	2	0.297689	0.765604	0.688887	0.0579138	0.452003	0.398627	0.530796	0.0526	0.271651	0.414662	0.11148
ZNF517	MIMAT0002809	0.580071	hsa-miR-146b-5p	2	0.178544	0.250332	0.198178	0.284204	0.00124921	0.110456	0.0862114	0.20313	0.271651	0.199165	0.980502
FBLN5	MIMAT0000617	0.579548	hsa-miR-200c-3p	2	0.959574	0.766911	0.115063	0.623846	0.580923	0.622307	0.0393081	0.434512	0.826547	0.923154	0.0335204
MFAP5	MIMAT0004551	0.579434	hsa-miR-30d-3p	2	0.722085	0.551006	0.886238	0.708414	0.0881253	0.143487	0.413973	0.722398	0.0731642	0.18391	0.206027
SIDT2	MIMAT0000691	0.578337	hsa-miR-130b-3p	2	0.297689	0.765604	0.688887	0.0579138	0.452003	0.398627	0.530796	0.0526	0.271651	0.414662	0.11148
COL18A1	MIMAT0000759	0.577676	hsa-miR-148b-3p	2	0.543442	0.040519	0.0705807	0.563883	0.545199	0.46304	0.692634	0.790119	0.895518	0.68746	0.234519
PDLIM7	MIMAT0000617	0.577392	hsa-miR-200c-3p	2	0.959574	0.766911	0.115063	0.623846	0.580923	0.622307	0.0393081	0.434512	0.826547	0.923154	0.0335204
SGCD	MIMAT0004586	0.576515	hsa-miR-15b-3p	2	0.974857	0.245592	0.260127	0.0776521	0.225792	0.459132	0.845316	0.21787	0.0136169	0.649109	0.118333
PECAM1	MIMAT0000617	0.57313	hsa-miR-200c-3p	2	0.959574	0.766911	0.115063	0.623846	0.580923	0.622307	0.0393081	0.434512	0.826547	0.923154	0.0335204
ZNF652	MIMAT0004504	0.571865	hsa-miR-31-3p	2	0.784284	0.215106	0.862699	0.0428482	0.911865	0.0078692	0.297272	0.67621	0.227301	0.541147	0.446555
SKIV2L2	MIMAT0004495	0.571376	hsa-miR-22-5p	2	0.922736	0.444275	0.226517	0.554469	0.0251368	0.846921	0.51247	0.0839272	0.521232	0.897917	0.826157
MAML3	MIMAT0004495	0.569349	hsa-miR-22-5p	2	0.922736	0.444275	0.226517	0.554469	0.0251368	0.846921	0.51247	0.0839272	0.521232	0.897917	0.826157
VIPR1	MIMAT0002809	0.567805	hsa-miR-146b-5p	2	0.178544	0.250332	0.198178	0.284204	0.00124921	0.110456	0.0862114	0.20313	0.271651	0.199165	0.980502
ZNF385D	MIMAT0000617	0.566326	hsa-miR-200c-3p	2	0.959574	0.766911	0.115063	0.623846	0.580923	0.622307	0.0393081	0.434512	0.826547	0.923154	0.0335204
MYCBP2	MIMAT0004495	0.56472	hsa-miR-22-5p	2	0.922736	0.444275	0.226517	0.554469	0.0251368	0.846921	0.51247	0.0839272	0.521232	0.897917	0.826157
PGAP1	MIMAT0004495	0.563079	hsa-miR-22-5p	2	0.922736	0.444275	0.226517	0.554469	0.0251368	0.846921	0.51247	0.0839272	0.521232	0.897917	0.826157
HECTD1	MIMAT0004495	0.561897	hsa-miR-22-5p	2	0.922736	0.444275	0.226517	0.554469	0.0251368	0.846921	0.51247	0.0839272	0.521232	0.897917	0.826157
OLFML2B	MIMAT0000617	0.56102	hsa-miR-200c-3p	2	0.959574	0.766911	0.115063	0.623846	0.580923	0.622307	0.0393081	0.434512	0.826547	0.923154	0.0335204
MSC	MIMAT0000617	0.560981	hsa-miR-200c-3p	2	0.959574	0.766911	0.115063	0.623846	0.580923	0.622307	0.0393081	0.434512	0.826547	0.923154	0.0335204
CCR1	MIMAT0000617	0.557613	hsa-miR-200c-3p	2	0.959574	0.766911	0.115063	0.623846	0.580923	0.622307	0.0393081	0.434512	0.826547	0.923154	0.0335204
BEND6	MIMAT0000682	0.55662	hsa-miR-200a-3p	2	0.665999	0.32307	0.684064	0.485233	0.490692	0.399371	0.927243	0.0723556	0.637414	0.086007	0.699989
CKAP4	MIMAT0000099	0.555391	hsa-miR-101-3p	2	0.371508	9.24836e-06	0.881199	0.30471	0.0143984	0.398092	0.829207	0.795496	0.815564	0.26953	0.623587
FAM70B	MIMAT0000617	0.555179	hsa-miR-200c-3p	2	0.959574	0.766911	0.115063	0.623846	0.580923	0.622307	0.0393081	0.434512	0.826547	0.923154	0.0335204
COL8A2	MIMAT0000617	0.555163	hsa-miR-200c-3p	2	0.959574	0.766911	0.115063	0.623846	0.580923	0.622307	0.0393081	0.434512	0.826547	0.923154	0.0335204
RABGAP1	MIMAT0004495	0.552394	hsa-miR-22-5p	2	0.922736	0.444275	0.226517	0.554469	0.0251368	0.846921	0.51247	0.0839272	0.521232	0.897917	0.826157
CALU	MIMAT0000420	0.5522	hsa-miR-30b-5p	2	0.468665	0.375764	0.529247	0.761955	0.759769	0.0805674	0.0882464	0.861209	0.76409	0.179824	0.598028
VPS13D	MIMAT0000691	0.552168	hsa-miR-130b-3p	2	0.297689	0.765604	0.688887	0.0579138	0.452003	0.398627	0.530796	0.0526	0.271651	0.414662	0.11148
MEOX2	MIMAT0004586	0.551398	hsa-miR-15b-3p	2	0.974857	0.245592	0.260127	0.0776521	0.225792	0.459132	0.845316	0.21787	0.0136169	0.649109	0.118333
PGF	MIMAT0005920	0.550712	hsa-miR-1266-5p	2	0.900666	0.473127	0.834134	0.746687	0.0906608	0.561638	0.0474655	0.761702	0.901382	0.705439	0.365898
C6orf89	MIMAT0000072	0.550174	hsa-miR-18a-5p	2	0.704999	0.525307	0.886686	0.621809	0.98034	0.00251696	0.603072	0.0757166	0.371681	0.270759	0.658712
CCDC80	MIMAT0004551	0.548899	hsa-miR-30d-3p	2	0.722085	0.551006	0.886238	0.708414	0.0881253	0.143487	0.413973	0.722398	0.0731642	0.18391	0.206027
HSPB8	MIMAT0004507	0.548241	hsa-miR-92a-1-5p	2	0.622582	0.080043	0.731393	0.946471	0.700157	0.0189951	0.446518	0.520645	0.961988	0.582124	0.549096
NEU3	MIMAT0004495	0.547543	hsa-miR-22-5p	2	0.922736	0.444275	0.226517	0.554469	0.0251368	0.846921	0.51247	0.0839272	0.521232	0.897917	0.826157
UBL3	MIMAT0004586	0.546717	hsa-miR-15b-3p	2	0.974857	0.245592	0.260127	0.0776521	0.225792	0.459132	0.845316	0.21787	0.0136169	0.649109	0.118333
PINK1	MIMAT0000092	0.546649	hsa-miR-92a-3p	2	0.814533	0.393424	0.148127	0.232286	0.186039	0.553368	0.07332	0.776987	0.227301	0.314954	0.030322
VEZF1	MIMAT0004495	0.543642	hsa-miR-22-5p	2	0.922736	0.444275	0.226517	0.554469	0.0251368	0.846921	0.51247	0.0839272	0.521232	0.897917	0.826157
OLFML1	MIMAT0004507	0.542482	hsa-miR-92a-1-5p	2	0.622582	0.080043	0.731393	0.946471	0.700157	0.0189951	0.446518	0.520645	0.961988	0.582124	0.549096
KPNA5	MIMAT0004495	0.541717	hsa-miR-22-5p	2	0.922736	0.444275	0.226517	0.554469	0.0251368	0.846921	0.51247	0.0839272	0.521232	0.897917	0.826157
EPB41L3	MIMAT0000617	0.540378	hsa-miR-200c-3p	2	0.959574	0.766911	0.115063	0.623846	0.580923	0.622307	0.0393081	0.434512	0.826547	0.923154	0.0335204
ZZZ3	MIMAT0004495	0.539784	hsa-miR-22-5p	2	0.922736	0.444275	0.226517	0.554469	0.0251368	0.846921	0.51247	0.0839272	0.521232	0.897917	0.826157
TSC1	MIMAT0000433	0.53897	hsa-miR-142-5p	2	0.027879	0.780896	0.240778	0.339471	0.996139	0.80301	0.764343	0.0939284	0.637414	0.831673	0.735885
LMCD1	MIMAT0000617	0.537676	hsa-miR-200c-3p	2	0.959574	0.766911	0.115063	0.623846	0.580923	0.622307	0.0393081	0.434512	0.826547	0.923154	0.0335204
ENTPD7	MIMAT0000420	0.536443	hsa-miR-30b-5p	2	0.468665	0.375764	0.529247	0.761955	0.759769	0.0805674	0.0882464	0.861209	0.76409	0.179824	0.598028
ZNF669	MIMAT0004495	0.533635	hsa-miR-22-5p	2	0.922736	0.444275	0.226517	0.554469	0.0251368	0.846921	0.51247	0.0839272	0.521232	0.897917	0.826157
AASDH	MIMAT0004495	0.533045	hsa-miR-22-5p	2	0.922736	0.444275	0.226517	0.554469	0.0251368	0.846921	0.51247	0.0839272	0.521232	0.897917	0.826157
KIAA1267	MIMAT0004495	0.532787	hsa-miR-22-5p	2	0.922736	0.444275	0.226517	0.554469	0.0251368	0.846921	0.51247	0.0839272	0.521232	0.897917	0.826157
PRRX2	MIMAT0000759	0.532445	hsa-miR-148b-3p	2	0.543442	0.040519	0.0705807	0.563883	0.545199	0.46304	0.692634	0.790119	0.895518	0.68746	0.234519
ATP6V0E1	MIMAT0000092	0.531631	hsa-miR-92a-3p	2	0.814533	0.393424	0.148127	0.232286	0.186039	0.553368	0.07332	0.776987	0.227301	0.314954	0.030322
C1QA	MIMAT0000617	0.531436	hsa-miR-200c-3p	2	0.959574	0.766911	0.115063	0.623846	0.580923	0.622307	0.0393081	0.434512	0.826547	0.923154	0.0335204
HSPA12B	MIMAT0000617	0.531279	hsa-miR-200c-3p	2	0.959574	0.766911	0.115063	0.623846	0.580923	0.622307	0.0393081	0.434512	0.826547	0.923154	0.0335204
C5orf4	MIMAT0004586	0.530662	hsa-miR-15b-3p	2	0.974857	0.245592	0.260127	0.0776521	0.225792	0.459132	0.845316	0.21787	0.0136169	0.649109	0.118333
ANTXR1	MIMAT0003301	0.527996	hsa-miR-33b-5p	2	0.942303	0.231457	0.0708547	0.235389	0.0739889	0.223798	0.979074	0.139725	0.521232	0.742727	0.867136
MYLK	MIMAT0000759	0.52162	hsa-miR-148b-3p	2	0.543442	0.040519	0.0705807	0.563883	0.545199	0.46304	0.692634	0.790119	0.895518	0.68746	0.234519
DDX46	MIMAT0004495	0.52138	hsa-miR-22-5p	2	0.922736	0.444275	0.226517	0.554469	0.0251368	0.846921	0.51247	0.0839272	0.521232	0.897917	0.826157
CLIC4	MIMAT0000617	0.520509	hsa-miR-200c-3p	2	0.959574	0.766911	0.115063	0.623846	0.580923	0.622307	0.0393081	0.434512	0.826547	0.923154	0.0335204
COL15A1	MIMAT0000617	0.519788	hsa-miR-200c-3p	2	0.959574	0.766911	0.115063	0.623846	0.580923	0.622307	0.0393081	0.434512	0.826547	0.923154	0.0335204
PINK1	MIMAT0000072	0.519715	hsa-miR-18a-5p	2	0.704999	0.525307	0.886686	0.621809	0.98034	0.00251696	0.603072	0.0757166	0.371681	0.270759	0.658712
RNASEL	MIMAT0000072	0.519258	hsa-miR-18a-5p	2	0.704999	0.525307	0.886686	0.621809	0.98034	0.00251696	0.603072	0.0757166	0.371681	0.270759	0.658712
HGSNAT	MIMAT0018083	0.518606	hsa-miR-3662	2	0.765047	0.558452	0.0340759	0.677638	0.702622	0.0444959	0.301415	0.974964	1	0.128661	0.802142
KIAA0494	MIMAT0000072	0.518469	hsa-miR-18a-5p	2	0.704999	0.525307	0.886686	0.621809	0.98034	0.00251696	0.603072	0.0757166	0.371681	0.270759	0.658712
GPRASP2	MIMAT0004495	0.516792	hsa-miR-22-5p	2	0.922736	0.444275	0.226517	0.554469	0.0251368	0.846921	0.51247	0.0839272	0.521232	0.897917	0.826157
PRDM10	MIMAT0004495	0.516752	hsa-miR-22-5p	2	0.922736	0.444275	0.226517	0.554469	0.0251368	0.846921	0.51247	0.0839272	0.521232	0.897917	0.826157
LYVE1	MIMAT0000617	0.514558	hsa-miR-200c-3p	2	0.959574	0.766911	0.115063	0.623846	0.580923	0.622307	0.0393081	0.434512	0.826547	0.923154	0.0335204
ZBTB4	MIMAT0000072	0.513851	hsa-miR-18a-5p	2	0.704999	0.525307	0.886686	0.621809	0.98034	0.00251696	0.603072	0.0757166	0.371681	0.270759	0.658712
TSTD2	MIMAT0004495	0.51309	hsa-miR-22-5p	2	0.922736	0.444275	0.226517	0.554469	0.0251368	0.846921	0.51247	0.0839272	0.521232	0.897917	0.826157
EDNRB	MIMAT0004586	0.512239	hsa-miR-15b-3p	2	0.974857	0.245592	0.260127	0.0776521	0.225792	0.459132	0.845316	0.21787	0.0136169	0.649109	0.118333
ZBTB5	MIMAT0004495	0.512076	hsa-miR-22-5p	2	0.922736	0.444275	0.226517	0.554469	0.0251368	0.846921	0.51247	0.0839272	0.521232	0.897917	0.826157
APCDD1L	MIMAT0000759	0.511438	hsa-miR-148b-3p	2	0.543442	0.040519	0.0705807	0.563883	0.545199	0.46304	0.692634	0.790119	0.895518	0.68746	0.234519
DFNA5	MIMAT0000617	0.510384	hsa-miR-200c-3p	2	0.959574	0.766911	0.115063	0.623846	0.580923	0.622307	0.0393081	0.434512	0.826547	0.923154	0.0335204
STAT5A	MIMAT0000691	0.510253	hsa-miR-130b-3p	2	0.297689	0.765604	0.688887	0.0579138	0.452003	0.398627	0.530796	0.0526	0.271651	0.414662	0.11148
RECK	MIMAT0001620	0.510239	hsa-miR-200a-5p	2	0.6568	0.173782	0.425101	0.58088	0.0089871	0.371347	0.398332	0.191341	0.201817	0.0986656	0.187695
DENND4C	MIMAT0004495	0.508797	hsa-miR-22-5p	2	0.922736	0.444275	0.226517	0.554469	0.0251368	0.846921	0.51247	0.0839272	0.521232	0.897917	0.826157
NFRKB	MIMAT0004495	0.506813	hsa-miR-22-5p	2	0.922736	0.444275	0.226517	0.554469	0.0251368	0.846921	0.51247	0.0839272	0.521232	0.897917	0.826157
TPM2	MIMAT0004551	0.506596	hsa-miR-30d-3p	2	0.722085	0.551006	0.886238	0.708414	0.0881253	0.143487	0.413973	0.722398	0.0731642	0.18391	0.206027
ANTXR1	MIMAT0000759	0.503531	hsa-miR-148b-3p	2	0.543442	0.040519	0.0705807	0.563883	0.545199	0.46304	0.692634	0.790119	0.895518	0.68746	0.234519
PDE7B	MIMAT0004586	0.503359	hsa-miR-15b-3p	2	0.974857	0.245592	0.260127	0.0776521	0.225792	0.459132	0.845316	0.21787	0.0136169	0.649109	0.118333
LAMC1	MIMAT0000420	0.501562	hsa-miR-30b-5p	2	0.468665	0.375764	0.529247	0.761955	0.759769	0.0805674	0.0882464	0.861209	0.76409	0.179824	0.598028
IKBIP	MIMAT0000617	0.500182	hsa-miR-200c-3p	2	0.959574	0.766911	0.115063	0.623846	0.580923	0.622307	0.0393081	0.434512	0.826547	0.923154	0.0335204
MEIS3	MIMAT0004571	0.49779	hsa-miR-200b-5p	2	0.599728	0.0287738	0.277156	0.133842	0.00843089	0.858396	0.253048	0.948858	0.201817	0.180722	0.863468
KIAA0494	MIMAT0000691	0.496588	hsa-miR-130b-3p	2	0.297689	0.765604	0.688887	0.0579138	0.452003	0.398627	0.530796	0.0526	0.271651	0.414662	0.11148
PRKG1	MIMAT0003301	0.496186	hsa-miR-33b-5p	2	0.942303	0.231457	0.0708547	0.235389	0.0739889	0.223798	0.979074	0.139725	0.521232	0.742727	0.867136
CSPG4	MIMAT0000759	0.495333	hsa-miR-148b-3p	2	0.543442	0.040519	0.0705807	0.563883	0.545199	0.46304	0.692634	0.790119	0.895518	0.68746	0.234519
HSPB8	MIMAT0000680	0.495226	hsa-miR-106b-5p	2	0.901884	0.510981	0.221895	0.653427	0.227458	0.552366	0.0471943	0.903983	0.919866	0.0748799	0.719085
TGFB3	MIMAT0001620	0.494806	hsa-miR-200a-5p	2	0.6568	0.173782	0.425101	0.58088	0.0089871	0.371347	0.398332	0.191341	0.201817	0.0986656	0.187695
KCTD21	MIMAT0000072	0.494638	hsa-miR-18a-5p	2	0.704999	0.525307	0.886686	0.621809	0.98034	0.00251696	0.603072	0.0757166	0.371681	0.270759	0.658712
SIGLEC7	MIMAT0000617	0.491469	hsa-miR-200c-3p	2	0.959574	0.766911	0.115063	0.623846	0.580923	0.622307	0.0393081	0.434512	0.826547	0.923154	0.0335204
CBX7	MIMAT0003393	0.490121	hsa-miR-425-5p	2	0.740777	0.0860855	0.514982	0.220556	0.752234	0.012342	0.399932	0.308313	0.167679	0.375705	0.943452
COPZ2	MIMAT0001620	0.488562	hsa-miR-200a-5p	2	0.6568	0.173782	0.425101	0.58088	0.0089871	0.371347	0.398332	0.191341	0.201817	0.0986656	0.187695
FGL2	MIMAT0000617	0.48771	hsa-miR-200c-3p	2	0.959574	0.766911	0.115063	0.623846	0.580923	0.622307	0.0393081	0.434512	0.826547	0.923154	0.0335204
HLA-DQB2	MIMAT0005825	0.486794	hsa-miR-1180-3p	2	0.763189	0.511316	0.311187	0.0218824	0.331747	0.515006	0.46997	0.81134	0.59465	0.334573	0.0436528
ARHGAP29	MIMAT0003301	0.485441	hsa-miR-33b-5p	2	0.942303	0.231457	0.0708547	0.235389	0.0739889	0.223798	0.979074	0.139725	0.521232	0.742727	0.867136
PRELP	MIMAT0003393	0.482901	hsa-miR-425-5p	2	0.740777	0.0860855	0.514982	0.220556	0.752234	0.012342	0.399932	0.308313	0.167679	0.375705	0.943452
RNF11	MIMAT0000072	0.48226	hsa-miR-18a-5p	2	0.704999	0.525307	0.886686	0.621809	0.98034	0.00251696	0.603072	0.0757166	0.371681	0.270759	0.658712
COL6A1	MIMAT0001620	0.480995	hsa-miR-200a-5p	2	0.6568	0.173782	0.425101	0.58088	0.0089871	0.371347	0.398332	0.191341	0.201817	0.0986656	0.187695
VPS13B	MIMAT0000072	0.479659	hsa-miR-18a-5p	2	0.704999	0.525307	0.886686	0.621809	0.98034	0.00251696	0.603072	0.0757166	0.371681	0.270759	0.658712
COL12A1	MIMAT0000222	0.476213	hsa-miR-192-5p	2	0.726232	0.390008	0.453965	0.126315	0.313277	0.000214117	0.355822	0.697992	0.965939	0.566194	0.0877963
S1PR3	MIMAT0000617	0.474731	hsa-miR-200c-3p	2	0.959574	0.766911	0.115063	0.623846	0.580923	0.622307	0.0393081	0.434512	0.826547	0.923154	0.0335204
COL16A1	MIMAT0000759	0.474666	hsa-miR-148b-3p	2	0.543442	0.040519	0.0705807	0.563883	0.545199	0.46304	0.692634	0.790119	0.895518	0.68746	0.234519
PINK1	MIMAT0000691	0.473291	hsa-miR-130b-3p	2	0.297689	0.765604	0.688887	0.0579138	0.452003	0.398627	0.530796	0.0526	0.271651	0.414662	0.11148
LRCH3	MIMAT0004495	0.471643	hsa-miR-22-5p	2	0.922736	0.444275	0.226517	0.554469	0.0251368	0.846921	0.51247	0.0839272	0.521232	0.897917	0.826157
COL5A1	MIMAT0002888	0.467713	hsa-miR-532-5p	2	0.831713	0.534308	0.108206	0.0554705	0.0804616	0.894268	0.457326	0.778809	0.604375	0.47759	0.135133
ALOX5	MIMAT0000072	0.467081	hsa-miR-18a-5p	2	0.704999	0.525307	0.886686	0.621809	0.98034	0.00251696	0.603072	0.0757166	0.371681	0.270759	0.658712
THBS2	MIMAT0000759	0.466922	hsa-miR-148b-3p	2	0.543442	0.040519	0.0705807	0.563883	0.545199	0.46304	0.692634	0.790119	0.895518	0.68746	0.234519
RPRD1A	MIMAT0004495	0.465884	hsa-miR-22-5p	2	0.922736	0.444275	0.226517	0.554469	0.0251368	0.846921	0.51247	0.0839272	0.521232	0.897917	0.826157
ZFYVE28	MIMAT0004680	0.461961	hsa-miR-130b-5p	2	0.700085	0.931834	0.633665	0.190519	0.809358	0.337905	0.071458	0.106382	0.271651	0.227041	0.0411652
STAG1	MIMAT0004495	0.46069	hsa-miR-22-5p	2	0.922736	0.444275	0.226517	0.554469	0.0251368	0.846921	0.51247	0.0839272	0.521232	0.897917	0.826157
APPL2	MIMAT0004495	0.458639	hsa-miR-22-5p	2	0.922736	0.444275	0.226517	0.554469	0.0251368	0.846921	0.51247	0.0839272	0.521232	0.897917	0.826157
SULF2	MIMAT0000617	0.456749	hsa-miR-200c-3p	2	0.959574	0.766911	0.115063	0.623846	0.580923	0.622307	0.0393081	0.434512	0.826547	0.923154	0.0335204
COL1A2	MIMAT0004571	0.455053	hsa-miR-200b-5p	2	0.599728	0.0287738	0.277156	0.133842	0.00843089	0.858396	0.253048	0.948858	0.201817	0.180722	0.863468
RNASE4	MIMAT0000092	0.45453	hsa-miR-92a-3p	2	0.814533	0.393424	0.148127	0.232286	0.186039	0.553368	0.07332	0.776987	0.227301	0.314954	0.030322
KIAA0090	MIMAT0000681	0.454379	hsa-miR-29c-3p	2	0.366978	0.852924	0.133108	0.988613	0.0223967	0.0780076	0.656543	0.724784	0.59465	0.151426	0.690464
HCFC2	MIMAT0000072	0.454312	hsa-miR-18a-5p	2	0.704999	0.525307	0.886686	0.621809	0.98034	0.00251696	0.603072	0.0757166	0.371681	0.270759	0.658712
TMEM200B	MIMAT0000092	0.453944	hsa-miR-92a-3p	2	0.814533	0.393424	0.148127	0.232286	0.186039	0.553368	0.07332	0.776987	0.227301	0.314954	0.030322
MSRB3	MIMAT0000759	0.453902	hsa-miR-148b-3p	2	0.543442	0.040519	0.0705807	0.563883	0.545199	0.46304	0.692634	0.790119	0.895518	0.68746	0.234519
FIBIN	MIMAT0004551	0.453367	hsa-miR-30d-3p	2	0.722085	0.551006	0.886238	0.708414	0.0881253	0.143487	0.413973	0.722398	0.0731642	0.18391	0.206027
FAIM3	MIMAT0000691	0.451406	hsa-miR-130b-3p	2	0.297689	0.765604	0.688887	0.0579138	0.452003	0.398627	0.530796	0.0526	0.271651	0.414662	0.11148
SPHK1	MIMAT0000617	0.45111	hsa-miR-200c-3p	2	0.959574	0.766911	0.115063	0.623846	0.580923	0.622307	0.0393081	0.434512	0.826547	0.923154	0.0335204
ZER1	MIMAT0000072	0.450975	hsa-miR-18a-5p	2	0.704999	0.525307	0.886686	0.621809	0.98034	0.00251696	0.603072	0.0757166	0.371681	0.270759	0.658712
CFB	MIMAT0002888	0.450091	hsa-miR-532-5p	2	0.831713	0.534308	0.108206	0.0554705	0.0804616	0.894268	0.457326	0.778809	0.604375	0.47759	0.135133
GALNT5	MIMAT0000092	0.448846	hsa-miR-92a-3p	2	0.814533	0.393424	0.148127	0.232286	0.186039	0.553368	0.07332	0.776987	0.227301	0.314954	0.030322
MCM4	MIMAT0000681	0.448746	hsa-miR-29c-3p	2	0.366978	0.852924	0.133108	0.988613	0.0223967	0.0780076	0.656543	0.724784	0.59465	0.151426	0.690464
PQLC3	MIMAT0000680	0.448699	hsa-miR-106b-5p	2	0.901884	0.510981	0.221895	0.653427	0.227458	0.552366	0.0471943	0.903983	0.919866	0.0748799	0.719085
YIPF5	MIMAT0000420	0.448245	hsa-miR-30b-5p	2	0.468665	0.375764	0.529247	0.761955	0.759769	0.0805674	0.0882464	0.861209	0.76409	0.179824	0.598028
MED12	MIMAT0004495	0.446819	hsa-miR-22-5p	2	0.922736	0.444275	0.226517	0.554469	0.0251368	0.846921	0.51247	0.0839272	0.521232	0.897917	0.826157
OPCML	MIMAT0004586	0.446587	hsa-miR-15b-3p	2	0.974857	0.245592	0.260127	0.0776521	0.225792	0.459132	0.845316	0.21787	0.0136169	0.649109	0.118333
DCAF7	MIMAT0004495	0.445598	hsa-miR-22-5p	2	0.922736	0.444275	0.226517	0.554469	0.0251368	0.846921	0.51247	0.0839272	0.521232	0.897917	0.826157
KANK2	MIMAT0004586	0.445392	hsa-miR-15b-3p	2	0.974857	0.245592	0.260127	0.0776521	0.225792	0.459132	0.845316	0.21787	0.0136169	0.649109	0.118333
SIGLEC10	MIMAT0000617	0.444437	hsa-miR-200c-3p	2	0.959574	0.766911	0.115063	0.623846	0.580923	0.622307	0.0393081	0.434512	0.826547	0.923154	0.0335204
P4HA3	MIMAT0000092	0.443748	hsa-miR-92a-3p	2	0.814533	0.393424	0.148127	0.232286	0.186039	0.553368	0.07332	0.776987	0.227301	0.314954	0.030322
TRIM22	MIMAT0004680	0.440744	hsa-miR-130b-5p	2	0.700085	0.931834	0.633665	0.190519	0.809358	0.337905	0.071458	0.106382	0.271651	0.227041	0.0411652
ANGPTL2	MIMAT0000680	0.440576	hsa-miR-106b-5p	2	0.901884	0.510981	0.221895	0.653427	0.227458	0.552366	0.0471943	0.903983	0.919866	0.0748799	0.719085
PDE7B	MIMAT0003301	0.43812	hsa-miR-33b-5p	2	0.942303	0.231457	0.0708547	0.235389	0.0739889	0.223798	0.979074	0.139725	0.521232	0.742727	0.867136
PLCXD3	MIMAT0004586	0.436352	hsa-miR-15b-3p	2	0.974857	0.245592	0.260127	0.0776521	0.225792	0.459132	0.845316	0.21787	0.0136169	0.649109	0.118333
SERPINH1	MIMAT0000759	0.434684	hsa-miR-148b-3p	2	0.543442	0.040519	0.0705807	0.563883	0.545199	0.46304	0.692634	0.790119	0.895518	0.68746	0.234519
NLRC4	MIMAT0000617	0.434673	hsa-miR-200c-3p	2	0.959574	0.766911	0.115063	0.623846	0.580923	0.622307	0.0393081	0.434512	0.826547	0.923154	0.0335204
COL5A2	MIMAT0000759	0.434076	hsa-miR-148b-3p	2	0.543442	0.040519	0.0705807	0.563883	0.545199	0.46304	0.692634	0.790119	0.895518	0.68746	0.234519
AEBP1	MIMAT0000759	0.432912	hsa-miR-148b-3p	2	0.543442	0.040519	0.0705807	0.563883	0.545199	0.46304	0.692634	0.790119	0.895518	0.68746	0.234519
PTAFR	MIMAT0000420	0.432076	hsa-miR-30b-5p	2	0.468665	0.375764	0.529247	0.761955	0.759769	0.0805674	0.0882464	0.861209	0.76409	0.179824	0.598028
ITGA1	MIMAT0004586	0.42868	hsa-miR-15b-3p	2	0.974857	0.245592	0.260127	0.0776521	0.225792	0.459132	0.845316	0.21787	0.0136169	0.649109	0.118333
MRC2	MIMAT0004985	0.425077	hsa-miR-942-5p	2	0.574335	0.681826	0.736165	0.302028	0.240934	0.0125483	0.893919	0.00136743	0.292083	0.257726	0.866162
DHTKD1	MIMAT0001621	0.425039	hsa-miR-369-5p	2	0.303713	0.794987	0.392976	0.35073	0.105784	0.940755	0.0905821	0.629307	0.66106	0.235176	0.000349788
CD59	MIMAT0000680	0.424877	hsa-miR-106b-5p	2	0.901884	0.510981	0.221895	0.653427	0.227458	0.552366	0.0471943	0.903983	0.919866	0.0748799	0.719085
ACTB	MIMAT0004551	0.423488	hsa-miR-30d-3p	2	0.722085	0.551006	0.886238	0.708414	0.0881253	0.143487	0.413973	0.722398	0.0731642	0.18391	0.206027
COL8A2	MIMAT0005825	0.422156	hsa-miR-1180-3p	2	0.763189	0.511316	0.311187	0.0218824	0.331747	0.515006	0.46997	0.81134	0.59465	0.334573	0.0436528
COL6A2	MIMAT0004571	0.42078	hsa-miR-200b-5p	2	0.599728	0.0287738	0.277156	0.133842	0.00843089	0.858396	0.253048	0.948858	0.201817	0.180722	0.863468
ENG	MIMAT0004507	0.419906	hsa-miR-92a-1-5p	2	0.622582	0.080043	0.731393	0.946471	0.700157	0.0189951	0.446518	0.520645	0.961988	0.582124	0.549096
COPZ2	MIMAT0000617	0.418932	hsa-miR-200c-3p	2	0.959574	0.766911	0.115063	0.623846	0.580923	0.622307	0.0393081	0.434512	0.826547	0.923154	0.0335204
ZNF644	MIMAT0004495	0.418578	hsa-miR-22-5p	2	0.922736	0.444275	0.226517	0.554469	0.0251368	0.846921	0.51247	0.0839272	0.521232	0.897917	0.826157
ZNF791	MIMAT0004495	0.417825	hsa-miR-22-5p	2	0.922736	0.444275	0.226517	0.554469	0.0251368	0.846921	0.51247	0.0839272	0.521232	0.897917	0.826157
FMO4	MIMAT0000691	0.417545	hsa-miR-130b-3p	2	0.297689	0.765604	0.688887	0.0579138	0.452003	0.398627	0.530796	0.0526	0.271651	0.414662	0.11148
CCPG1	MIMAT0000072	0.417418	hsa-miR-18a-5p	2	0.704999	0.525307	0.886686	0.621809	0.98034	0.00251696	0.603072	0.0757166	0.371681	0.270759	0.658712
PLS3	MIMAT0000244	0.416971	hsa-miR-30c-5p	2	0.0148775	0.584124	0.287998	0.346441	0.837308	0.897132	0.853359	0.190879	0.451827	0.0234609	0.783578
PKIG	MIMAT0000092	0.416914	hsa-miR-92a-3p	2	0.814533	0.393424	0.148127	0.232286	0.186039	0.553368	0.07332	0.776987	0.227301	0.314954	0.030322
LRP1	MIMAT0003393	0.416905	hsa-miR-425-5p	2	0.740777	0.0860855	0.514982	0.220556	0.752234	0.012342	0.399932	0.308313	0.167679	0.375705	0.943452
ZDHHC15	MIMAT0004586	0.415257	hsa-miR-15b-3p	2	0.974857	0.245592	0.260127	0.0776521	0.225792	0.459132	0.845316	0.21787	0.0136169	0.649109	0.118333
CD248	MIMAT0000759	0.414013	hsa-miR-148b-3p	2	0.543442	0.040519	0.0705807	0.563883	0.545199	0.46304	0.692634	0.790119	0.895518	0.68746	0.234519
MARVELD1	MIMAT0001620	0.412958	hsa-miR-200a-5p	2	0.6568	0.173782	0.425101	0.58088	0.0089871	0.371347	0.398332	0.191341	0.201817	0.0986656	0.187695
TAGLN	MIMAT0000759	0.412915	hsa-miR-148b-3p	2	0.543442	0.040519	0.0705807	0.563883	0.545199	0.46304	0.692634	0.790119	0.895518	0.68746	0.234519
CYTH3	MIMAT0000222	0.412666	hsa-miR-192-5p	2	0.726232	0.390008	0.453965	0.126315	0.313277	0.000214117	0.355822	0.697992	0.965939	0.566194	0.0877963
CRAT	MIMAT0000072	0.412503	hsa-miR-18a-5p	2	0.704999	0.525307	0.886686	0.621809	0.98034	0.00251696	0.603072	0.0757166	0.371681	0.270759	0.658712
FBXW11	MIMAT0004495	0.412277	hsa-miR-22-5p	2	0.922736	0.444275	0.226517	0.554469	0.0251368	0.846921	0.51247	0.0839272	0.521232	0.897917	0.826157
CTSK	MIMAT0000617	0.411848	hsa-miR-200c-3p	2	0.959574	0.766911	0.115063	0.623846	0.580923	0.622307	0.0393081	0.434512	0.826547	0.923154	0.0335204
PPAPDC1A	MIMAT0000244	0.410664	hsa-miR-30c-5p	2	0.0148775	0.584124	0.287998	0.346441	0.837308	0.897132	0.853359	0.190879	0.451827	0.0234609	0.783578
RNASE4	MIMAT0000252	0.409783	hsa-miR-7-5p	2	0.351407	0.0852709	0.658979	0.508319	0.645537	0.368945	0.00560978	0.261113	0.227301	0.60435	0.740828
CHST15	MIMAT0002888	0.409408	hsa-miR-532-5p	2	0.831713	0.534308	0.108206	0.0554705	0.0804616	0.894268	0.457326	0.778809	0.604375	0.47759	0.135133
PHF2	MIMAT0004495	0.409074	hsa-miR-22-5p	2	0.922736	0.444275	0.226517	0.554469	0.0251368	0.846921	0.51247	0.0839272	0.521232	0.897917	0.826157
F8	MIMAT0000691	0.408994	hsa-miR-130b-3p	2	0.297689	0.765604	0.688887	0.0579138	0.452003	0.398627	0.530796	0.0526	0.271651	0.414662	0.11148
PCDHGC3	MIMAT0004507	0.408053	hsa-miR-92a-1-5p	2	0.622582	0.080043	0.731393	0.946471	0.700157	0.0189951	0.446518	0.520645	0.961988	0.582124	0.549096
TCEAL7	MIMAT0003301	0.407684	hsa-miR-33b-5p	2	0.942303	0.231457	0.0708547	0.235389	0.0739889	0.223798	0.979074	0.139725	0.521232	0.742727	0.867136
ADCY5	MIMAT0000279	0.406612	hsa-miR-222-3p	2	0.117759	0.856451	0.306812	0.0672533	0.0215978	0.88113	0.390879	0.740439	0.227301	0.223731	0.160141
GIMAP1	MIMAT0000617	0.405485	hsa-miR-200c-3p	2	0.959574	0.766911	0.115063	0.623846	0.580923	0.622307	0.0393081	0.434512	0.826547	0.923154	0.0335204
SEMA3C	MIMAT0005797	0.404937	hsa-miR-1301-3p	2	0.780182	0.986274	0.298454	0.973698	0.969243	0.236957	0.0438192	0.0181078	0.338227	0.995753	0.3457
UBL3	MIMAT0000072	0.404895	hsa-miR-18a-5p	2	0.704999	0.525307	0.886686	0.621809	0.98034	0.00251696	0.603072	0.0757166	0.371681	0.270759	0.658712
HTRA3	MIMAT0000092	0.404062	hsa-miR-92a-3p	2	0.814533	0.393424	0.148127	0.232286	0.186039	0.553368	0.07332	0.776987	0.227301	0.314954	0.030322
TACC1	MIMAT0000691	0.403736	hsa-miR-130b-3p	2	0.297689	0.765604	0.688887	0.0579138	0.452003	0.398627	0.530796	0.0526	0.271651	0.414662	0.11148
PHF5A	MIMAT0005949	0.403195	hsa-miR-664a-3p	2	0.0586347	0.925703	0.150306	0.4433	0.000535409	0.877767	0.48206	0.858437	0.151921	0.450225	0.593096
THBS2	MIMAT0000244	0.402603	hsa-miR-30c-5p	2	0.0148775	0.584124	0.287998	0.346441	0.837308	0.897132	0.853359	0.190879	0.451827	0.0234609	0.783578
EFEMP2	MIMAT0002888	0.402519	hsa-miR-532-5p	2	0.831713	0.534308	0.108206	0.0554705	0.0804616	0.894268	0.457326	0.778809	0.604375	0.47759	0.135133
PGM5	MIMAT0004586	0.401311	hsa-miR-15b-3p	2	0.974857	0.245592	0.260127	0.0776521	0.225792	0.459132	0.845316	0.21787	0.0136169	0.649109	0.118333
PINK1	MIMAT0004680	0.400129	hsa-miR-130b-5p	2	0.700085	0.931834	0.633665	0.190519	0.809358	0.337905	0.071458	0.106382	0.271651	0.227041	0.0411652
PMP22	MIMAT0001620	0.399956	hsa-miR-200a-5p	2	0.6568	0.173782	0.425101	0.58088	0.0089871	0.371347	0.398332	0.191341	0.201817	0.0986656	0.187695
MRC2	MIMAT0000222	0.399608	hsa-miR-192-5p	2	0.726232	0.390008	0.453965	0.126315	0.313277	0.000214117	0.355822	0.697992	0.965939	0.566194	0.0877963
STX2	MIMAT0000617	0.39903	hsa-miR-200c-3p	2	0.959574	0.766911	0.115063	0.623846	0.580923	0.622307	0.0393081	0.434512	0.826547	0.923154	0.0335204
TADA2A	MIMAT0004495	0.398948	hsa-miR-22-5p	2	0.922736	0.444275	0.226517	0.554469	0.0251368	0.846921	0.51247	0.0839272	0.521232	0.897917	0.826157
TREM2	MIMAT0000691	0.398595	hsa-miR-130b-3p	2	0.297689	0.765604	0.688887	0.0579138	0.452003	0.398627	0.530796	0.0526	0.271651	0.414662	0.11148
GIMAP2	MIMAT0000092	0.398544	hsa-miR-92a-3p	2	0.814533	0.393424	0.148127	0.232286	0.186039	0.553368	0.07332	0.776987	0.227301	0.314954	0.030322
DIXDC1	MIMAT0000072	0.397728	hsa-miR-18a-5p	2	0.704999	0.525307	0.886686	0.621809	0.98034	0.00251696	0.603072	0.0757166	0.371681	0.270759	0.658712
COL6A3	MIMAT0000759	0.396701	hsa-miR-148b-3p	2	0.543442	0.040519	0.0705807	0.563883	0.545199	0.46304	0.692634	0.790119	0.895518	0.68746	0.234519
DNAJC27	MIMAT0004495	0.396446	hsa-miR-22-5p	2	0.922736	0.444275	0.226517	0.554469	0.0251368	0.846921	0.51247	0.0839272	0.521232	0.897917	0.826157
LILRB2	MIMAT0000617	0.395934	hsa-miR-200c-3p	2	0.959574	0.766911	0.115063	0.623846	0.580923	0.622307	0.0393081	0.434512	0.826547	0.923154	0.0335204
LEPREL2	MIMAT0000732	0.394967	hsa-miR-378a-3p	2	0.13805	0.693446	0.971597	0.0159876	0.0549431	0.850615	0.793701	0.753444	0.699255	0.844136	0.462593
CRTAP	MIMAT0004571	0.394794	hsa-miR-200b-5p	2	0.599728	0.0287738	0.277156	0.133842	0.00843089	0.858396	0.253048	0.948858	0.201817	0.180722	0.863468
FMOD	MIMAT0000092	0.394461	hsa-miR-92a-3p	2	0.814533	0.393424	0.148127	0.232286	0.186039	0.553368	0.07332	0.776987	0.227301	0.314954	0.030322
GPR124	MIMAT0000252	0.393291	hsa-miR-7-5p	2	0.351407	0.0852709	0.658979	0.508319	0.645537	0.368945	0.00560978	0.261113	0.227301	0.60435	0.740828
DSEL	MIMAT0000617	0.393203	hsa-miR-200c-3p	2	0.959574	0.766911	0.115063	0.623846	0.580923	0.622307	0.0393081	0.434512	0.826547	0.923154	0.0335204
SLC24A3	MIMAT0000759	0.39262	hsa-miR-148b-3p	2	0.543442	0.040519	0.0705807	0.563883	0.545199	0.46304	0.692634	0.790119	0.895518	0.68746	0.234519
PDLIM7	MIMAT0000759	0.39229	hsa-miR-148b-3p	2	0.543442	0.040519	0.0705807	0.563883	0.545199	0.46304	0.692634	0.790119	0.895518	0.68746	0.234519
SERINC1	MIMAT0004586	0.392149	hsa-miR-15b-3p	2	0.974857	0.245592	0.260127	0.0776521	0.225792	0.459132	0.845316	0.21787	0.0136169	0.649109	0.118333
TRPV2	MIMAT0000617	0.390774	hsa-miR-200c-3p	2	0.959574	0.766911	0.115063	0.623846	0.580923	0.622307	0.0393081	0.434512	0.826547	0.923154	0.0335204
H6PD	MIMAT0003393	0.390475	hsa-miR-425-5p	2	0.740777	0.0860855	0.514982	0.220556	0.752234	0.012342	0.399932	0.308313	0.167679	0.375705	0.943452
PTGER3	MIMAT0000222	0.389982	hsa-miR-192-5p	2	0.726232	0.390008	0.453965	0.126315	0.313277	0.000214117	0.355822	0.697992	0.965939	0.566194	0.0877963
NR2C2	MIMAT0004495	0.387008	hsa-miR-22-5p	2	0.922736	0.444275	0.226517	0.554469	0.0251368	0.846921	0.51247	0.0839272	0.521232	0.897917	0.826157
RAB32	MIMAT0000617	0.38577	hsa-miR-200c-3p	2	0.959574	0.766911	0.115063	0.623846	0.580923	0.622307	0.0393081	0.434512	0.826547	0.923154	0.0335204
GFOD2	MIMAT0002809	0.384914	hsa-miR-146b-5p	2	0.178544	0.250332	0.198178	0.284204	0.00124921	0.110456	0.0862114	0.20313	0.271651	0.199165	0.980502
MICAL2	MIMAT0000075	0.384492	hsa-miR-20a-5p	2	0.477824	0.734573	0.0994218	0.436341	0.888566	0.0465151	0.553012	0.955177	0.322094	0.576981	0.602279
TTC37	MIMAT0004495	0.382014	hsa-miR-22-5p	2	0.922736	0.444275	0.226517	0.554469	0.0251368	0.846921	0.51247	0.0839272	0.521232	0.897917	0.826157
SORCS2	MIMAT0000759	0.381877	hsa-miR-148b-3p	2	0.543442	0.040519	0.0705807	0.563883	0.545199	0.46304	0.692634	0.790119	0.895518	0.68746	0.234519
FICD	MIMAT0000072	0.381054	hsa-miR-18a-5p	2	0.704999	0.525307	0.886686	0.621809	0.98034	0.00251696	0.603072	0.0757166	0.371681	0.270759	0.658712
STAT5B	MIMAT0000691	0.380786	hsa-miR-130b-3p	2	0.297689	0.765604	0.688887	0.0579138	0.452003	0.398627	0.530796	0.0526	0.271651	0.414662	0.11148
LYL1	MIMAT0000617	0.379619	hsa-miR-200c-3p	2	0.959574	0.766911	0.115063	0.623846	0.580923	0.622307	0.0393081	0.434512	0.826547	0.923154	0.0335204
TOR1AIP1	MIMAT0000072	0.37917	hsa-miR-18a-5p	2	0.704999	0.525307	0.886686	0.621809	0.98034	0.00251696	0.603072	0.0757166	0.371681	0.270759	0.658712
IGSF6	MIMAT0000617	0.379011	hsa-miR-200c-3p	2	0.959574	0.766911	0.115063	0.623846	0.580923	0.622307	0.0393081	0.434512	0.826547	0.923154	0.0335204
HTRA3	MIMAT0000617	0.378496	hsa-miR-200c-3p	2	0.959574	0.766911	0.115063	0.623846	0.580923	0.622307	0.0393081	0.434512	0.826547	0.923154	0.0335204
BEND6	MIMAT0004571	0.377139	hsa-miR-200b-5p	2	0.599728	0.0287738	0.277156	0.133842	0.00843089	0.858396	0.253048	0.948858	0.201817	0.180722	0.863468
GMCL1	MIMAT0004495	0.376935	hsa-miR-22-5p	2	0.922736	0.444275	0.226517	0.554469	0.0251368	0.846921	0.51247	0.0839272	0.521232	0.897917	0.826157
GRAP	MIMAT0000617	0.375522	hsa-miR-200c-3p	2	0.959574	0.766911	0.115063	0.623846	0.580923	0.622307	0.0393081	0.434512	0.826547	0.923154	0.0335204
GBA2	MIMAT0000080	0.375107	hsa-miR-24-3p	2	0.0372206	0.170651	0.299941	0.591411	0.413982	0.54226	0.00474824	0.139514	0.409668	0.649003	0.139481
RECK	MIMAT0004571	0.374399	hsa-miR-200b-5p	2	0.599728	0.0287738	0.277156	0.133842	0.00843089	0.858396	0.253048	0.948858	0.201817	0.180722	0.863468
GAS6	MIMAT0000075	0.373944	hsa-miR-20a-5p	2	0.477824	0.734573	0.0994218	0.436341	0.888566	0.0465151	0.553012	0.955177	0.322094	0.576981	0.602279
DLG2	MIMAT0000092	0.372875	hsa-miR-92a-3p	2	0.814533	0.393424	0.148127	0.232286	0.186039	0.553368	0.07332	0.776987	0.227301	0.314954	0.030322
PBXIP1	MIMAT0000252	0.37276	hsa-miR-7-5p	2	0.351407	0.0852709	0.658979	0.508319	0.645537	0.368945	0.00560978	0.261113	0.227301	0.60435	0.740828
CALD1	MIMAT0000244	0.370316	hsa-miR-30c-5p	2	0.0148775	0.584124	0.287998	0.346441	0.837308	0.897132	0.853359	0.190879	0.451827	0.0234609	0.783578
ZFAND3	MIMAT0000680	0.369738	hsa-miR-106b-5p	2	0.901884	0.510981	0.221895	0.653427	0.227458	0.552366	0.0471943	0.903983	0.919866	0.0748799	0.719085
EFTUD2	MIMAT0000681	0.368319	hsa-miR-29c-3p	2	0.366978	0.852924	0.133108	0.988613	0.0223967	0.0780076	0.656543	0.724784	0.59465	0.151426	0.690464
THY1	MIMAT0001620	0.366667	hsa-miR-200a-5p	2	0.6568	0.173782	0.425101	0.58088	0.0089871	0.371347	0.398332	0.191341	0.201817	0.0986656	0.187695
DPYD	MIMAT0005825	0.366339	hsa-miR-1180-3p	2	0.763189	0.511316	0.311187	0.0218824	0.331747	0.515006	0.46997	0.81134	0.59465	0.334573	0.0436528
TMEM119	MIMAT0001620	0.3662	hsa-miR-200a-5p	2	0.6568	0.173782	0.425101	0.58088	0.0089871	0.371347	0.398332	0.191341	0.201817	0.0986656	0.187695
NAP1L3	MIMAT0000682	0.364943	hsa-miR-200a-3p	2	0.665999	0.32307	0.684064	0.485233	0.490692	0.399371	0.927243	0.0723556	0.637414	0.086007	0.699989
FHL3	MIMAT0002888	0.364932	hsa-miR-532-5p	2	0.831713	0.534308	0.108206	0.0554705	0.0804616	0.894268	0.457326	0.778809	0.604375	0.47759	0.135133
CASC4	MIMAT0000072	0.364584	hsa-miR-18a-5p	2	0.704999	0.525307	0.886686	0.621809	0.98034	0.00251696	0.603072	0.0757166	0.371681	0.270759	0.658712
NCF4	MIMAT0000075	0.360071	hsa-miR-20a-5p	2	0.477824	0.734573	0.0994218	0.436341	0.888566	0.0465151	0.553012	0.955177	0.322094	0.576981	0.602279
TGFB1	MIMAT0000617	0.35943	hsa-miR-200c-3p	2	0.959574	0.766911	0.115063	0.623846	0.580923	0.622307	0.0393081	0.434512	0.826547	0.923154	0.0335204
LATS2	MIMAT0003301	0.358938	hsa-miR-33b-5p	2	0.942303	0.231457	0.0708547	0.235389	0.0739889	0.223798	0.979074	0.139725	0.521232	0.742727	0.867136
SEC62	MIMAT0004586	0.358782	hsa-miR-15b-3p	2	0.974857	0.245592	0.260127	0.0776521	0.225792	0.459132	0.845316	0.21787	0.0136169	0.649109	0.118333
HEG1	MIMAT0003301	0.35804	hsa-miR-33b-5p	2	0.942303	0.231457	0.0708547	0.235389	0.0739889	0.223798	0.979074	0.139725	0.521232	0.742727	0.867136
HLF	MIMAT0004680	0.357585	hsa-miR-130b-5p	2	0.700085	0.931834	0.633665	0.190519	0.809358	0.337905	0.071458	0.106382	0.271651	0.227041	0.0411652
ZNF469	MIMAT0000617	0.35737	hsa-miR-200c-3p	2	0.959574	0.766911	0.115063	0.623846	0.580923	0.622307	0.0393081	0.434512	0.826547	0.923154	0.0335204
LUM	MIMAT0000759	0.35688	hsa-miR-148b-3p	2	0.543442	0.040519	0.0705807	0.563883	0.545199	0.46304	0.692634	0.790119	0.895518	0.68746	0.234519
CTSA	MIMAT0004507	0.356716	hsa-miR-92a-1-5p	2	0.622582	0.080043	0.731393	0.946471	0.700157	0.0189951	0.446518	0.520645	0.961988	0.582124	0.549096
HSD11B1	MIMAT0005825	0.356541	hsa-miR-1180-3p	2	0.763189	0.511316	0.311187	0.0218824	0.331747	0.515006	0.46997	0.81134	0.59465	0.334573	0.0436528
LUC7L2	MIMAT0004495	0.355329	hsa-miR-22-5p	2	0.922736	0.444275	0.226517	0.554469	0.0251368	0.846921	0.51247	0.0839272	0.521232	0.897917	0.826157
LUM	MIMAT0004571	0.354959	hsa-miR-200b-5p	2	0.599728	0.0287738	0.277156	0.133842	0.00843089	0.858396	0.253048	0.948858	0.201817	0.180722	0.863468
TGFBR3	MIMAT0004680	0.354951	hsa-miR-130b-5p	2	0.700085	0.931834	0.633665	0.190519	0.809358	0.337905	0.071458	0.106382	0.271651	0.227041	0.0411652
UBTD2	MIMAT0000420	0.354461	hsa-miR-30b-5p	2	0.468665	0.375764	0.529247	0.761955	0.759769	0.0805674	0.0882464	0.861209	0.76409	0.179824	0.598028
MAP4K4	MIMAT0000759	0.35337	hsa-miR-148b-3p	2	0.543442	0.040519	0.0705807	0.563883	0.545199	0.46304	0.692634	0.790119	0.895518	0.68746	0.234519
FBXL7	MIMAT0000092	0.352951	hsa-miR-92a-3p	2	0.814533	0.393424	0.148127	0.232286	0.186039	0.553368	0.07332	0.776987	0.227301	0.314954	0.030322
LAMB2	MIMAT0003323	0.352918	hsa-miR-548d-3p	2	0.20979	0.196697	0.996412	0.0298783	0.237357	0.668168	0.360939	0.620543	0.0481732	0.762849	0.858922
KCTD21	MIMAT0004680	0.352649	hsa-miR-130b-5p	2	0.700085	0.931834	0.633665	0.190519	0.809358	0.337905	0.071458	0.106382	0.271651	0.227041	0.0411652
EMR1	MIMAT0000617	0.351386	hsa-miR-200c-3p	2	0.959574	0.766911	0.115063	0.623846	0.580923	0.622307	0.0393081	0.434512	0.826547	0.923154	0.0335204
ANTXR1	MIMAT0000072	0.350398	hsa-miR-18a-5p	2	0.704999	0.525307	0.886686	0.621809	0.98034	0.00251696	0.603072	0.0757166	0.371681	0.270759	0.658712
C1QTNF7	MIMAT0004586	0.350118	hsa-miR-15b-3p	2	0.974857	0.245592	0.260127	0.0776521	0.225792	0.459132	0.845316	0.21787	0.0136169	0.649109	0.118333
STX12	MIMAT0000691	0.349742	hsa-miR-130b-3p	2	0.297689	0.765604	0.688887	0.0579138	0.452003	0.398627	0.530796	0.0526	0.271651	0.414662	0.11148
TGFB1I1	MIMAT0000072	0.348371	hsa-miR-18a-5p	2	0.704999	0.525307	0.886686	0.621809	0.98034	0.00251696	0.603072	0.0757166	0.371681	0.270759	0.658712
BACH1	MIMAT0000420	0.347372	hsa-miR-30b-5p	2	0.468665	0.375764	0.529247	0.761955	0.759769	0.0805674	0.0882464	0.861209	0.76409	0.179824	0.598028
TIMP1	MIMAT0000075	0.347268	hsa-miR-20a-5p	2	0.477824	0.734573	0.0994218	0.436341	0.888566	0.0465151	0.553012	0.955177	0.322094	0.576981	0.602279
ARHGAP1	MIMAT0000772	0.346038	hsa-miR-345-5p	2	0.931216	0.814222	0.152422	0.33461	0.617919	0.847232	0.397902	0.0144839	0.0759732	0.951586	0.944233
C10orf128	MIMAT0000617	0.345182	hsa-miR-200c-3p	2	0.959574	0.766911	0.115063	0.623846	0.580923	0.622307	0.0393081	0.434512	0.826547	0.923154	0.0335204
CRTAP	MIMAT0001620	0.344341	hsa-miR-200a-5p	2	0.6568	0.173782	0.425101	0.58088	0.0089871	0.371347	0.398332	0.191341	0.201817	0.0986656	0.187695
COL6A1	MIMAT0004571	0.340435	hsa-miR-200b-5p	2	0.599728	0.0287738	0.277156	0.133842	0.00843089	0.858396	0.253048	0.948858	0.201817	0.180722	0.863468
DNAJB9	MIMAT0000092	0.340005	hsa-miR-92a-3p	2	0.814533	0.393424	0.148127	0.232286	0.186039	0.553368	0.07332	0.776987	0.227301	0.314954	0.030322
SPARCL1	MIMAT0000441	0.338032	hsa-miR-9-5p	2	0.486116	0.701872	0.481816	0.362569	0.0207713	0.230671	0.681401	0.460151	0.438137	0.0398718	0.865985
ABCA6	MIMAT0005825	0.337361	hsa-miR-1180-3p	2	0.763189	0.511316	0.311187	0.0218824	0.331747	0.515006	0.46997	0.81134	0.59465	0.334573	0.0436528
PTRF	MIMAT0004507	0.337076	hsa-miR-92a-1-5p	2	0.622582	0.080043	0.731393	0.946471	0.700157	0.0189951	0.446518	0.520645	0.961988	0.582124	0.549096
PANX1	MIMAT0000420	0.336464	hsa-miR-30b-5p	2	0.468665	0.375764	0.529247	0.761955	0.759769	0.0805674	0.0882464	0.861209	0.76409	0.179824	0.598028
ZFP62	MIMAT0004495	0.335667	hsa-miR-22-5p	2	0.922736	0.444275	0.226517	0.554469	0.0251368	0.846921	0.51247	0.0839272	0.521232	0.897917	0.826157
COL8A1	MIMAT0000092	0.333935	hsa-miR-92a-3p	2	0.814533	0.393424	0.148127	0.232286	0.186039	0.553368	0.07332	0.776987	0.227301	0.314954	0.030322
CALCRL	MIMAT0004680	0.33347	hsa-miR-130b-5p	2	0.700085	0.931834	0.633665	0.190519	0.809358	0.337905	0.071458	0.106382	0.271651	0.227041	0.0411652
IFITM2	MIMAT0000092	0.333171	hsa-miR-92a-3p	2	0.814533	0.393424	0.148127	0.232286	0.186039	0.553368	0.07332	0.776987	0.227301	0.314954	0.030322
INMT	MIMAT0004611	0.332908	hsa-miR-185-3p	2	0.497863	0.939768	0.149346	0.168159	0.0539834	0.302092	0.135279	0.0458242	0.889039	0.836403	0.328037
TMEM127	MIMAT0000680	0.330531	hsa-miR-106b-5p	2	0.901884	0.510981	0.221895	0.653427	0.227458	0.552366	0.0471943	0.903983	0.919866	0.0748799	0.719085
NPC2	MIMAT0000075	0.32981	hsa-miR-20a-5p	2	0.477824	0.734573	0.0994218	0.436341	0.888566	0.0465151	0.553012	0.955177	0.322094	0.576981	0.602279
ZFYVE1	MIMAT0000072	0.32754	hsa-miR-18a-5p	2	0.704999	0.525307	0.886686	0.621809	0.98034	0.00251696	0.603072	0.0757166	0.371681	0.270759	0.658712
NISCH	MIMAT0000252	0.3269	hsa-miR-7-5p	2	0.351407	0.0852709	0.658979	0.508319	0.645537	0.368945	0.00560978	0.261113	0.227301	0.60435	0.740828
OGN	MIMAT0000617	0.326878	hsa-miR-200c-3p	2	0.959574	0.766911	0.115063	0.623846	0.580923	0.622307	0.0393081	0.434512	0.826547	0.923154	0.0335204
RPRD2	MIMAT0016895	0.326153	hsa-miR-2355-5p	2	0.724105	0.204635	0.107694	0.0436519	0.350437	0.449853	0.854311	0.00152186	0.552573	0.904718	0.225336
KANK2	MIMAT0000252	0.325383	hsa-miR-7-5p	2	0.351407	0.0852709	0.658979	0.508319	0.645537	0.368945	0.00560978	0.261113	0.227301	0.60435	0.740828
COPB1	MIMAT0000420	0.325205	hsa-miR-30b-5p	2	0.468665	0.375764	0.529247	0.761955	0.759769	0.0805674	0.0882464	0.861209	0.76409	0.179824	0.598028
FGD5	MIMAT0003301	0.324902	hsa-miR-33b-5p	2	0.942303	0.231457	0.0708547	0.235389	0.0739889	0.223798	0.979074	0.139725	0.521232	0.742727	0.867136
PODN	MIMAT0000759	0.324486	hsa-miR-148b-3p	2	0.543442	0.040519	0.0705807	0.563883	0.545199	0.46304	0.692634	0.790119	0.895518	0.68746	0.234519
TPP1	MIMAT0000092	0.324469	hsa-miR-92a-3p	2	0.814533	0.393424	0.148127	0.232286	0.186039	0.553368	0.07332	0.776987	0.227301	0.314954	0.030322
SMCHD1	MIMAT0004495	0.323592	hsa-miR-22-5p	2	0.922736	0.444275	0.226517	0.554469	0.0251368	0.846921	0.51247	0.0839272	0.521232	0.897917	0.826157
ELF2	MIMAT0004495	0.323446	hsa-miR-22-5p	2	0.922736	0.444275	0.226517	0.554469	0.0251368	0.846921	0.51247	0.0839272	0.521232	0.897917	0.826157
HNMT	MIMAT0000072	0.323025	hsa-miR-18a-5p	2	0.704999	0.525307	0.886686	0.621809	0.98034	0.00251696	0.603072	0.0757166	0.371681	0.270759	0.658712
SECISBP2	MIMAT0004495	0.322667	hsa-miR-22-5p	2	0.922736	0.444275	0.226517	0.554469	0.0251368	0.846921	0.51247	0.0839272	0.521232	0.897917	0.826157
FGF14	MIMAT0002876	0.322328	hsa-miR-505-3p	2	0.812388	0.391731	0.712532	0.18653	0.192351	0.0400292	0.0483369	0.688589	0.322094	0.426187	0.673727
ZFP62	MIMAT0000433	0.322307	hsa-miR-142-5p	2	0.027879	0.780896	0.240778	0.339471	0.996139	0.80301	0.764343	0.0939284	0.637414	0.831673	0.735885
SECISBP2L	MIMAT0000072	0.321418	hsa-miR-18a-5p	2	0.704999	0.525307	0.886686	0.621809	0.98034	0.00251696	0.603072	0.0757166	0.371681	0.270759	0.658712
ARPC1B	MIMAT0004559	0.321186	hsa-miR-181c-3p	2	0.222398	0.640469	0.895734	0.36947	0.120415	0.00683913	0.0843271	0.229303	0.675672	0.467154	0.247238
PRDM2	MIMAT0004495	0.320894	hsa-miR-22-5p	2	0.922736	0.444275	0.226517	0.554469	0.0251368	0.846921	0.51247	0.0839272	0.521232	0.897917	0.826157
PDK1	MIMAT0000250	0.319932	hsa-miR-139-5p	2	0.716042	0.665445	0.364317	0.067224	0.657178	0.223831	0.317488	0.22526	0.00672717	0.808731	0.658121
PBRM1	MIMAT0004495	0.319051	hsa-miR-22-5p	2	0.922736	0.444275	0.226517	0.554469	0.0251368	0.846921	0.51247	0.0839272	0.521232	0.897917	0.826157
PTRF	MIMAT0000680	0.317702	hsa-miR-106b-5p	2	0.901884	0.510981	0.221895	0.653427	0.227458	0.552366	0.0471943	0.903983	0.919866	0.0748799	0.719085
HAS2	MIMAT0000617	0.317393	hsa-miR-200c-3p	2	0.959574	0.766911	0.115063	0.623846	0.580923	0.622307	0.0393081	0.434512	0.826547	0.923154	0.0335204
MMD	MIMAT0001620	0.316273	hsa-miR-200a-5p	2	0.6568	0.173782	0.425101	0.58088	0.0089871	0.371347	0.398332	0.191341	0.201817	0.0986656	0.187695
TNKS	MIMAT0004495	0.315601	hsa-miR-22-5p	2	0.922736	0.444275	0.226517	0.554469	0.0251368	0.846921	0.51247	0.0839272	0.521232	0.897917	0.826157
CPEB3	MIMAT0000691	0.315393	hsa-miR-130b-3p	2	0.297689	0.765604	0.688887	0.0579138	0.452003	0.398627	0.530796	0.0526	0.271651	0.414662	0.11148
VPS13B	MIMAT0004495	0.314188	hsa-miR-22-5p	2	0.922736	0.444275	0.226517	0.554469	0.0251368	0.846921	0.51247	0.0839272	0.521232	0.897917	0.826157
PRIM2	MIMAT0000681	0.313092	hsa-miR-29c-3p	2	0.366978	0.852924	0.133108	0.988613	0.0223967	0.0780076	0.656543	0.724784	0.59465	0.151426	0.690464
NTM	MIMAT0000092	0.313091	hsa-miR-92a-3p	2	0.814533	0.393424	0.148127	0.232286	0.186039	0.553368	0.07332	0.776987	0.227301	0.314954	0.030322
BTK	MIMAT0000617	0.312766	hsa-miR-200c-3p	2	0.959574	0.766911	0.115063	0.623846	0.580923	0.622307	0.0393081	0.434512	0.826547	0.923154	0.0335204
UEVLD	MIMAT0000420	0.312609	hsa-miR-30b-5p	2	0.468665	0.375764	0.529247	0.761955	0.759769	0.0805674	0.0882464	0.861209	0.76409	0.179824	0.598028
COX7A1	MIMAT0000092	0.311714	hsa-miR-92a-3p	2	0.814533	0.393424	0.148127	0.232286	0.186039	0.553368	0.07332	0.776987	0.227301	0.314954	0.030322
LRRC32	MIMAT0000759	0.309073	hsa-miR-148b-3p	2	0.543442	0.040519	0.0705807	0.563883	0.545199	0.46304	0.692634	0.790119	0.895518	0.68746	0.234519
PLEKHM3	MIMAT0004495	0.308489	hsa-miR-22-5p	2	0.922736	0.444275	0.226517	0.554469	0.0251368	0.846921	0.51247	0.0839272	0.521232	0.897917	0.826157
MYL9	MIMAT0000759	0.307646	hsa-miR-148b-3p	2	0.543442	0.040519	0.0705807	0.563883	0.545199	0.46304	0.692634	0.790119	0.895518	0.68746	0.234519
RALB	MIMAT0000420	0.307485	hsa-miR-30b-5p	2	0.468665	0.375764	0.529247	0.761955	0.759769	0.0805674	0.0882464	0.861209	0.76409	0.179824	0.598028
DLG2	MIMAT0005825	0.306855	hsa-miR-1180-3p	2	0.763189	0.511316	0.311187	0.0218824	0.331747	0.515006	0.46997	0.81134	0.59465	0.334573	0.0436528
EFEMP2	MIMAT0000617	0.306304	hsa-miR-200c-3p	2	0.959574	0.766911	0.115063	0.623846	0.580923	0.622307	0.0393081	0.434512	0.826547	0.923154	0.0335204
ARHGAP1	MIMAT0002888	0.305071	hsa-miR-532-5p	2	0.831713	0.534308	0.108206	0.0554705	0.0804616	0.894268	0.457326	0.778809	0.604375	0.47759	0.135133
MMP2	MIMAT0002888	0.304896	hsa-miR-532-5p	2	0.831713	0.534308	0.108206	0.0554705	0.0804616	0.894268	0.457326	0.778809	0.604375	0.47759	0.135133
ADM	MIMAT0000099	0.304018	hsa-miR-101-3p	2	0.371508	9.24836e-06	0.881199	0.30471	0.0143984	0.398092	0.829207	0.795496	0.815564	0.26953	0.623587
FICD	MIMAT0000075	0.303276	hsa-miR-20a-5p	2	0.477824	0.734573	0.0994218	0.436341	0.888566	0.0465151	0.553012	0.955177	0.322094	0.576981	0.602279
PLN	MIMAT0004586	0.303105	hsa-miR-15b-3p	2	0.974857	0.245592	0.260127	0.0776521	0.225792	0.459132	0.845316	0.21787	0.0136169	0.649109	0.118333
LRRC32	MIMAT0004586	0.302532	hsa-miR-15b-3p	2	0.974857	0.245592	0.260127	0.0776521	0.225792	0.459132	0.845316	0.21787	0.0136169	0.649109	0.118333
PCDHGC3	MIMAT0000680	0.301955	hsa-miR-106b-5p	2	0.901884	0.510981	0.221895	0.653427	0.227458	0.552366	0.0471943	0.903983	0.919866	0.0748799	0.719085
SMPD1	MIMAT0000092	0.30175	hsa-miR-92a-3p	2	0.814533	0.393424	0.148127	0.232286	0.186039	0.553368	0.07332	0.776987	0.227301	0.314954	0.030322
LRCH2	MIMAT0000617	0.300293	hsa-miR-200c-3p	2	0.959574	0.766911	0.115063	0.623846	0.580923	0.622307	0.0393081	0.434512	0.826547	0.923154	0.0335204
GCNT4	MIMAT0000092	0.300204	hsa-miR-92a-3p	2	0.814533	0.393424	0.148127	0.232286	0.186039	0.553368	0.07332	0.776987	0.227301	0.314954	0.030322
ZNF551	MIMAT0004495	0.299978	hsa-miR-22-5p	2	0.922736	0.444275	0.226517	0.554469	0.0251368	0.846921	0.51247	0.0839272	0.521232	0.897917	0.826157
RGS4	MIMAT0004551	0.299808	hsa-miR-30d-3p	2	0.722085	0.551006	0.886238	0.708414	0.0881253	0.143487	0.413973	0.722398	0.0731642	0.18391	0.206027
PTRF	MIMAT0000092	0.299733	hsa-miR-92a-3p	2	0.814533	0.393424	0.148127	0.232286	0.186039	0.553368	0.07332	0.776987	0.227301	0.314954	0.030322
THBS2	MIMAT0004551	0.299469	hsa-miR-30d-3p	2	0.722085	0.551006	0.886238	0.708414	0.0881253	0.143487	0.413973	0.722398	0.0731642	0.18391	0.206027
DPY19L3	MIMAT0004495	0.299317	hsa-miR-22-5p	2	0.922736	0.444275	0.226517	0.554469	0.0251368	0.846921	0.51247	0.0839272	0.521232	0.897917	0.826157
HERC6	MIMAT0004680	0.297418	hsa-miR-130b-5p	2	0.700085	0.931834	0.633665	0.190519	0.809358	0.337905	0.071458	0.106382	0.271651	0.227041	0.0411652
JAM2	MIMAT0000617	0.296083	hsa-miR-200c-3p	2	0.959574	0.766911	0.115063	0.623846	0.580923	0.622307	0.0393081	0.434512	0.826547	0.923154	0.0335204
JAM3	MIMAT0003322	0.295847	hsa-miR-652-3p	2	0.274936	0.0464763	0.170388	0.930823	0.974228	0.78108	0.16706	0.809277	0.0732542	0.806566	0.807337
SNX6	MIMAT0000420	0.294228	hsa-miR-30b-5p	2	0.468665	0.375764	0.529247	0.761955	0.759769	0.0805674	0.0882464	0.861209	0.76409	0.179824	0.598028
TWIST2	MIMAT0001620	0.294142	hsa-miR-200a-5p	2	0.6568	0.173782	0.425101	0.58088	0.0089871	0.371347	0.398332	0.191341	0.201817	0.0986656	0.187695
CDK19	MIMAT0004495	0.293683	hsa-miR-22-5p	2	0.922736	0.444275	0.226517	0.554469	0.0251368	0.846921	0.51247	0.0839272	0.521232	0.897917	0.826157
DYSF	MIMAT0000617	0.293591	hsa-miR-200c-3p	2	0.959574	0.766911	0.115063	0.623846	0.580923	0.622307	0.0393081	0.434512	0.826547	0.923154	0.0335204
JAK1	MIMAT0000680	0.293532	hsa-miR-106b-5p	2	0.901884	0.510981	0.221895	0.653427	0.227458	0.552366	0.0471943	0.903983	0.919866	0.0748799	0.719085
WRN	MIMAT0004495	0.292874	hsa-miR-22-5p	2	0.922736	0.444275	0.226517	0.554469	0.0251368	0.846921	0.51247	0.0839272	0.521232	0.897917	0.826157
AXL	MIMAT0000617	0.291443	hsa-miR-200c-3p	2	0.959574	0.766911	0.115063	0.623846	0.580923	0.622307	0.0393081	0.434512	0.826547	0.923154	0.0335204
PLA2G12A	MIMAT0000433	0.291316	hsa-miR-142-5p	2	0.027879	0.780896	0.240778	0.339471	0.996139	0.80301	0.764343	0.0939284	0.637414	0.831673	0.735885
SFRP2	MIMAT0004551	0.290503	hsa-miR-30d-3p	2	0.722085	0.551006	0.886238	0.708414	0.0881253	0.143487	0.413973	0.722398	0.0731642	0.18391	0.206027
ZNF84	MIMAT0000433	0.289916	hsa-miR-142-5p	2	0.027879	0.780896	0.240778	0.339471	0.996139	0.80301	0.764343	0.0939284	0.637414	0.831673	0.735885
CD63	MIMAT0000075	0.289665	hsa-miR-20a-5p	2	0.477824	0.734573	0.0994218	0.436341	0.888566	0.0465151	0.553012	0.955177	0.322094	0.576981	0.602279
C15orf17	MIMAT0017992	0.288744	hsa-miR-3614-5p	2	0.479644	0.267344	0.0390222	0.149888	0.557659	0.15317	0.0638204	0.111575	0.121231	0.230878	0.210487
PJA2	MIMAT0000072	0.288712	hsa-miR-18a-5p	2	0.704999	0.525307	0.886686	0.621809	0.98034	0.00251696	0.603072	0.0757166	0.371681	0.270759	0.658712
DIXDC1	MIMAT0000068	0.286081	hsa-miR-15a-5p	2	0.347703	0.317513	0.443777	0.273054	0.061218	0.170316	0.674322	0.0221004	0.227301	0.721037	0.856138
TGFB3	MIMAT0004571	0.285348	hsa-miR-200b-5p	2	0.599728	0.0287738	0.277156	0.133842	0.00843089	0.858396	0.253048	0.948858	0.201817	0.180722	0.863468
GNG2	MIMAT0000617	0.285331	hsa-miR-200c-3p	2	0.959574	0.766911	0.115063	0.623846	0.580923	0.622307	0.0393081	0.434512	0.826547	0.923154	0.0335204
CAPZB	MIMAT0004551	0.283868	hsa-miR-30d-3p	2	0.722085	0.551006	0.886238	0.708414	0.0881253	0.143487	0.413973	0.722398	0.0731642	0.18391	0.206027
NAV1	MIMAT0000759	0.283253	hsa-miR-148b-3p	2	0.543442	0.040519	0.0705807	0.563883	0.545199	0.46304	0.692634	0.790119	0.895518	0.68746	0.234519
FAM64A	MIMAT0000681	0.28206	hsa-miR-29c-3p	2	0.366978	0.852924	0.133108	0.988613	0.0223967	0.0780076	0.656543	0.724784	0.59465	0.151426	0.690464
CXCL12	MIMAT0000617	0.280571	hsa-miR-200c-3p	2	0.959574	0.766911	0.115063	0.623846	0.580923	0.622307	0.0393081	0.434512	0.826547	0.923154	0.0335204
S1PR3	MIMAT0001620	0.280337	hsa-miR-200a-5p	2	0.6568	0.173782	0.425101	0.58088	0.0089871	0.371347	0.398332	0.191341	0.201817	0.0986656	0.187695
UBR1	MIMAT0000072	0.280297	hsa-miR-18a-5p	2	0.704999	0.525307	0.886686	0.621809	0.98034	0.00251696	0.603072	0.0757166	0.371681	0.270759	0.658712
RAB11FIP5	MIMAT0000691	0.278401	hsa-miR-130b-3p	2	0.297689	0.765604	0.688887	0.0579138	0.452003	0.398627	0.530796	0.0526	0.271651	0.414662	0.11148
FBN1	MIMAT0000092	0.278349	hsa-miR-92a-3p	2	0.814533	0.393424	0.148127	0.232286	0.186039	0.553368	0.07332	0.776987	0.227301	0.314954	0.030322
STAT5A	MIMAT0004680	0.277846	hsa-miR-130b-5p	2	0.700085	0.931834	0.633665	0.190519	0.809358	0.337905	0.071458	0.106382	0.271651	0.227041	0.0411652
EGFLAM	MIMAT0000617	0.277731	hsa-miR-200c-3p	2	0.959574	0.766911	0.115063	0.623846	0.580923	0.622307	0.0393081	0.434512	0.826547	0.923154	0.0335204
LMF1	MIMAT0004985	0.276689	hsa-miR-942-5p	2	0.574335	0.681826	0.736165	0.302028	0.240934	0.0125483	0.893919	0.00136743	0.292083	0.257726	0.866162
ITFG1	MIMAT0000072	0.276561	hsa-miR-18a-5p	2	0.704999	0.525307	0.886686	0.621809	0.98034	0.00251696	0.603072	0.0757166	0.371681	0.270759	0.658712
DPEP2	MIMAT0000075	0.275942	hsa-miR-20a-5p	2	0.477824	0.734573	0.0994218	0.436341	0.888566	0.0465151	0.553012	0.955177	0.322094	0.576981	0.602279
CEP192	MIMAT0004495	0.275191	hsa-miR-22-5p	2	0.922736	0.444275	0.226517	0.554469	0.0251368	0.846921	0.51247	0.0839272	0.521232	0.897917	0.826157
ARID1B	MIMAT0004495	0.275182	hsa-miR-22-5p	2	0.922736	0.444275	0.226517	0.554469	0.0251368	0.846921	0.51247	0.0839272	0.521232	0.897917	0.826157
ZNF620	MIMAT0004495	0.273896	hsa-miR-22-5p	2	0.922736	0.444275	0.226517	0.554469	0.0251368	0.846921	0.51247	0.0839272	0.521232	0.897917	0.826157
RAB31	MIMAT0000072	0.273382	hsa-miR-18a-5p	2	0.704999	0.525307	0.886686	0.621809	0.98034	0.00251696	0.603072	0.0757166	0.371681	0.270759	0.658712
WISP1	MIMAT0005825	0.272889	hsa-miR-1180-3p	2	0.763189	0.511316	0.311187	0.0218824	0.331747	0.515006	0.46997	0.81134	0.59465	0.334573	0.0436528
EDNRA	MIMAT0004571	0.272422	hsa-miR-200b-5p	2	0.599728	0.0287738	0.277156	0.133842	0.00843089	0.858396	0.253048	0.948858	0.201817	0.180722	0.863468
PDIK1L	MIMAT0004495	0.271774	hsa-miR-22-5p	2	0.922736	0.444275	0.226517	0.554469	0.0251368	0.846921	0.51247	0.0839272	0.521232	0.897917	0.826157
LAMP1	MIMAT0000680	0.271369	hsa-miR-106b-5p	2	0.901884	0.510981	0.221895	0.653427	0.227458	0.552366	0.0471943	0.903983	0.919866	0.0748799	0.719085
MMP2	MIMAT0000222	0.271348	hsa-miR-192-5p	2	0.726232	0.390008	0.453965	0.126315	0.313277	0.000214117	0.355822	0.697992	0.965939	0.566194	0.0877963
ARHGAP6	MIMAT0004985	0.27111	hsa-miR-942-5p	2	0.574335	0.681826	0.736165	0.302028	0.240934	0.0125483	0.893919	0.00136743	0.292083	0.257726	0.866162
NAV3	MIMAT0004571	0.269906	hsa-miR-200b-5p	2	0.599728	0.0287738	0.277156	0.133842	0.00843089	0.858396	0.253048	0.948858	0.201817	0.180722	0.863468
RRAGC	MIMAT0000420	0.267424	hsa-miR-30b-5p	2	0.468665	0.375764	0.529247	0.761955	0.759769	0.0805674	0.0882464	0.861209	0.76409	0.179824	0.598028
ENTPD1	MIMAT0001620	0.265778	hsa-miR-200a-5p	2	0.6568	0.173782	0.425101	0.58088	0.0089871	0.371347	0.398332	0.191341	0.201817	0.0986656	0.187695
SLC22A17	MIMAT0004985	0.265435	hsa-miR-942-5p	2	0.574335	0.681826	0.736165	0.302028	0.240934	0.0125483	0.893919	0.00136743	0.292083	0.257726	0.866162
GREM1	MIMAT0004551	0.264694	hsa-miR-30d-3p	2	0.722085	0.551006	0.886238	0.708414	0.0881253	0.143487	0.413973	0.722398	0.0731642	0.18391	0.206027
GTF2IRD2	MIMAT0000252	0.264336	hsa-miR-7-5p	2	0.351407	0.0852709	0.658979	0.508319	0.645537	0.368945	0.00560978	0.261113	0.227301	0.60435	0.740828
PCOLCE	MIMAT0001620	0.264076	hsa-miR-200a-5p	2	0.6568	0.173782	0.425101	0.58088	0.0089871	0.371347	0.398332	0.191341	0.201817	0.0986656	0.187695
PDE7B	MIMAT0000252	0.263561	hsa-miR-7-5p	2	0.351407	0.0852709	0.658979	0.508319	0.645537	0.368945	0.00560978	0.261113	0.227301	0.60435	0.740828
GSN	MIMAT0000072	0.263293	hsa-miR-18a-5p	2	0.704999	0.525307	0.886686	0.621809	0.98034	0.00251696	0.603072	0.0757166	0.371681	0.270759	0.658712
GYPC	MIMAT0000617	0.262289	hsa-miR-200c-3p	2	0.959574	0.766911	0.115063	0.623846	0.580923	0.622307	0.0393081	0.434512	0.826547	0.923154	0.0335204
OSBPL5	MIMAT0000691	0.261255	hsa-miR-130b-3p	2	0.297689	0.765604	0.688887	0.0579138	0.452003	0.398627	0.530796	0.0526	0.271651	0.414662	0.11148
GRIA3	MIMAT0000617	0.259783	hsa-miR-200c-3p	2	0.959574	0.766911	0.115063	0.623846	0.580923	0.622307	0.0393081	0.434512	0.826547	0.923154	0.0335204
PODNL1	MIMAT0000759	0.259587	hsa-miR-148b-3p	2	0.543442	0.040519	0.0705807	0.563883	0.545199	0.46304	0.692634	0.790119	0.895518	0.68746	0.234519
SNAI1	MIMAT0000617	0.258795	hsa-miR-200c-3p	2	0.959574	0.766911	0.115063	0.623846	0.580923	0.622307	0.0393081	0.434512	0.826547	0.923154	0.0335204
ABCA6	MIMAT0000680	0.258525	hsa-miR-106b-5p	2	0.901884	0.510981	0.221895	0.653427	0.227458	0.552366	0.0471943	0.903983	0.919866	0.0748799	0.719085
DCAF7	MIMAT0004767	0.257119	hsa-miR-193b-5p	2	0.00497811	0.897157	0.420416	0.204055	0.0611177	0.694936	0.226127	0.149257	0.449147	0.975407	0.796317
EIF4A1	MIMAT0005949	0.257113	hsa-miR-664a-3p	2	0.0586347	0.925703	0.150306	0.4433	0.000535409	0.877767	0.48206	0.858437	0.151921	0.450225	0.593096
PODNL1	MIMAT0002888	0.253603	hsa-miR-532-5p	2	0.831713	0.534308	0.108206	0.0554705	0.0804616	0.894268	0.457326	0.778809	0.604375	0.47759	0.135133
FSTL1	MIMAT0000680	0.253461	hsa-miR-106b-5p	2	0.901884	0.510981	0.221895	0.653427	0.227458	0.552366	0.0471943	0.903983	0.919866	0.0748799	0.719085
CD3D	MIMAT0005825	0.253274	hsa-miR-1180-3p	2	0.763189	0.511316	0.311187	0.0218824	0.331747	0.515006	0.46997	0.81134	0.59465	0.334573	0.0436528
ZNF24	MIMAT0004495	0.253189	hsa-miR-22-5p	2	0.922736	0.444275	0.226517	0.554469	0.0251368	0.846921	0.51247	0.0839272	0.521232	0.897917	0.826157
DSTN	MIMAT0000772	0.251915	hsa-miR-345-5p	2	0.931216	0.814222	0.152422	0.33461	0.617919	0.847232	0.397902	0.0144839	0.0759732	0.951586	0.944233
C20orf94	MIMAT0004495	0.251721	hsa-miR-22-5p	2	0.922736	0.444275	0.226517	0.554469	0.0251368	0.846921	0.51247	0.0839272	0.521232	0.897917	0.826157
MEIS3	MIMAT0000682	0.250794	hsa-miR-200a-3p	2	0.665999	0.32307	0.684064	0.485233	0.490692	0.399371	0.927243	0.0723556	0.637414	0.086007	0.699989
COL5A1	MIMAT0001620	0.249445	hsa-miR-200a-5p	2	0.6568	0.173782	0.425101	0.58088	0.0089871	0.371347	0.398332	0.191341	0.201817	0.0986656	0.187695
HERC6	MIMAT0000691	0.248265	hsa-miR-130b-3p	2	0.297689	0.765604	0.688887	0.0579138	0.452003	0.398627	0.530796	0.0526	0.271651	0.414662	0.11148
FKBP7	MIMAT0004571	0.248001	hsa-miR-200b-5p	2	0.599728	0.0287738	0.277156	0.133842	0.00843089	0.858396	0.253048	0.948858	0.201817	0.180722	0.863468
DAP	MIMAT0000075	0.247663	hsa-miR-20a-5p	2	0.477824	0.734573	0.0994218	0.436341	0.888566	0.0465151	0.553012	0.955177	0.322094	0.576981	0.602279
CCT2	MIMAT0000681	0.247276	hsa-miR-29c-3p	2	0.366978	0.852924	0.133108	0.988613	0.0223967	0.0780076	0.656543	0.724784	0.59465	0.151426	0.690464
ZBTB4	MIMAT0003301	0.246707	hsa-miR-33b-5p	2	0.942303	0.231457	0.0708547	0.235389	0.0739889	0.223798	0.979074	0.139725	0.521232	0.742727	0.867136
ADAMTS2	MIMAT0000680	0.246053	hsa-miR-106b-5p	2	0.901884	0.510981	0.221895	0.653427	0.227458	0.552366	0.0471943	0.903983	0.919866	0.0748799	0.719085
ADD1	MIMAT0018071	0.243853	hsa-miR-3651	2	0.552495	0.160517	0.914201	0.0579289	0.199689	0.681081	0.75146	0.201833	0.521232	0.0123641	0.467426
COL1A2	MIMAT0001620	0.243328	hsa-miR-200a-5p	2	0.6568	0.173782	0.425101	0.58088	0.0089871	0.371347	0.398332	0.191341	0.201817	0.0986656	0.187695
MARCH2	MIMAT0000075	0.243034	hsa-miR-20a-5p	2	0.477824	0.734573	0.0994218	0.436341	0.888566	0.0465151	0.553012	0.955177	0.322094	0.576981	0.602279
RGS4	MIMAT0000732	0.242975	hsa-miR-378a-3p	2	0.13805	0.693446	0.971597	0.0159876	0.0549431	0.850615	0.793701	0.753444	0.699255	0.844136	0.462593
C7orf41	MIMAT0000279	0.242329	hsa-miR-222-3p	2	0.117759	0.856451	0.306812	0.0672533	0.0215978	0.88113	0.390879	0.740439	0.227301	0.223731	0.160141
GIT2	MIMAT0000617	0.241557	hsa-miR-200c-3p	2	0.959574	0.766911	0.115063	0.623846	0.580923	0.622307	0.0393081	0.434512	0.826547	0.923154	0.0335204
GEM	MIMAT0000075	0.240709	hsa-miR-20a-5p	2	0.477824	0.734573	0.0994218	0.436341	0.888566	0.0465151	0.553012	0.955177	0.322094	0.576981	0.602279
SERINC3	MIMAT0005797	0.237675	hsa-miR-1301-3p	2	0.780182	0.986274	0.298454	0.973698	0.969243	0.236957	0.0438192	0.0181078	0.338227	0.995753	0.3457
TPP1	MIMAT0000075	0.23712	hsa-miR-20a-5p	2	0.477824	0.734573	0.0994218	0.436341	0.888566	0.0465151	0.553012	0.955177	0.322094	0.576981	0.602279
MSR1	MIMAT0000617	0.237084	hsa-miR-200c-3p	2	0.959574	0.766911	0.115063	0.623846	0.580923	0.622307	0.0393081	0.434512	0.826547	0.923154	0.0335204
MS4A6A	MIMAT0004703	0.236825	hsa-miR-335-3p	2	0.501527	0.937444	0.090602	0.143841	0.000698027	0.429748	0.914565	0.102839	0.543686	0.695236	0.101826
TMEM204	MIMAT0000072	0.236723	hsa-miR-18a-5p	2	0.704999	0.525307	0.886686	0.621809	0.98034	0.00251696	0.603072	0.0757166	0.371681	0.270759	0.658712
NBL1	MIMAT0005797	0.236673	hsa-miR-1301-3p	2	0.780182	0.986274	0.298454	0.973698	0.969243	0.236957	0.0438192	0.0181078	0.338227	0.995753	0.3457
MSN	MIMAT0001620	0.236458	hsa-miR-200a-5p	2	0.6568	0.173782	0.425101	0.58088	0.0089871	0.371347	0.398332	0.191341	0.201817	0.0986656	0.187695
HLA-DPA1	MIMAT0000691	0.235895	hsa-miR-130b-3p	2	0.297689	0.765604	0.688887	0.0579138	0.452003	0.398627	0.530796	0.0526	0.271651	0.414662	0.11148
ANXA2P1	MIMAT0004703	0.234321	hsa-miR-335-3p	2	0.501527	0.937444	0.090602	0.143841	0.000698027	0.429748	0.914565	0.102839	0.543686	0.695236	0.101826
EPT1	MIMAT0000423	0.234098	hsa-miR-125b-5p	2	0.552858	0.449696	0.885312	0.822187	0.794677	0.259579	0.0165342	0.0404938	0.830548	0.75978	0.727422
MXRA7	MIMAT0004507	0.234044	hsa-miR-92a-1-5p	2	0.622582	0.080043	0.731393	0.946471	0.700157	0.0189951	0.446518	0.520645	0.961988	0.582124	0.549096
TGFB3	MIMAT0003322	0.233484	hsa-miR-652-3p	2	0.274936	0.0464763	0.170388	0.930823	0.974228	0.78108	0.16706	0.809277	0.0732542	0.806566	0.807337
RAB3IL1	MIMAT0000068	0.232953	hsa-miR-15a-5p	2	0.347703	0.317513	0.443777	0.273054	0.061218	0.170316	0.674322	0.0221004	0.227301	0.721037	0.856138
MXRA8	MIMAT0001620	0.232535	hsa-miR-200a-5p	2	0.6568	0.173782	0.425101	0.58088	0.0089871	0.371347	0.398332	0.191341	0.201817	0.0986656	0.187695
ERAL1	MIMAT0000063	0.232141	hsa-let-7b-5p	2	0.278912	0.487243	0.316701	0.00817134	0.404466	0.101298	0.626068	0.164135	0.100464	0.00369184	0.177966
EDNRA	MIMAT0004586	0.231979	hsa-miR-15b-3p	2	0.974857	0.245592	0.260127	0.0776521	0.225792	0.459132	0.845316	0.21787	0.0136169	0.649109	0.118333
TNKS	MIMAT0000433	0.231789	hsa-miR-142-5p	2	0.027879	0.780896	0.240778	0.339471	0.996139	0.80301	0.764343	0.0939284	0.637414	0.831673	0.735885
UBE3A	MIMAT0004495	0.231472	hsa-miR-22-5p	2	0.922736	0.444275	0.226517	0.554469	0.0251368	0.846921	0.51247	0.0839272	0.521232	0.897917	0.826157
LMOD1	MIMAT0004611	0.231164	hsa-miR-185-3p	2	0.497863	0.939768	0.149346	0.168159	0.0539834	0.302092	0.135279	0.0458242	0.889039	0.836403	0.328037
ARHGEF15	MIMAT0003301	0.231149	hsa-miR-33b-5p	2	0.942303	0.231457	0.0708547	0.235389	0.0739889	0.223798	0.979074	0.139725	0.521232	0.742727	0.867136
THBS2	MIMAT0000617	0.230039	hsa-miR-200c-3p	2	0.959574	0.766911	0.115063	0.623846	0.580923	0.622307	0.0393081	0.434512	0.826547	0.923154	0.0335204
BMP8A	MIMAT0003322	0.229526	hsa-miR-652-3p	2	0.274936	0.0464763	0.170388	0.930823	0.974228	0.78108	0.16706	0.809277	0.0732542	0.806566	0.807337
PDGFRB	MIMAT0003322	0.229283	hsa-miR-652-3p	2	0.274936	0.0464763	0.170388	0.930823	0.974228	0.78108	0.16706	0.809277	0.0732542	0.806566	0.807337
SAMD14	MIMAT0000617	0.229279	hsa-miR-200c-3p	2	0.959574	0.766911	0.115063	0.623846	0.580923	0.622307	0.0393081	0.434512	0.826547	0.923154	0.0335204
PTGFRN	MIMAT0000420	0.228827	hsa-miR-30b-5p	2	0.468665	0.375764	0.529247	0.761955	0.759769	0.0805674	0.0882464	0.861209	0.76409	0.179824	0.598028
COL3A1	MIMAT0000244	0.22878	hsa-miR-30c-5p	2	0.0148775	0.584124	0.287998	0.346441	0.837308	0.897132	0.853359	0.190879	0.451827	0.0234609	0.783578
ALDH9A1	MIMAT0000691	0.227733	hsa-miR-130b-3p	2	0.297689	0.765604	0.688887	0.0579138	0.452003	0.398627	0.530796	0.0526	0.271651	0.414662	0.11148
COL6A3	MIMAT0001620	0.227475	hsa-miR-200a-5p	2	0.6568	0.173782	0.425101	0.58088	0.0089871	0.371347	0.398332	0.191341	0.201817	0.0986656	0.187695
CREBL2	MIMAT0000072	0.226716	hsa-miR-18a-5p	2	0.704999	0.525307	0.886686	0.621809	0.98034	0.00251696	0.603072	0.0757166	0.371681	0.270759	0.658712
SLCO4A1	MIMAT0003328	0.225763	hsa-miR-653-5p	2	0.759268	0.912997	0.0994054	0.856578	0.0720326	0.637225	0.619259	0.683239	0.826547	0.476958	0.312837
EHD2	MIMAT0000075	0.225085	hsa-miR-20a-5p	2	0.477824	0.734573	0.0994218	0.436341	0.888566	0.0465151	0.553012	0.955177	0.322094	0.576981	0.602279
WNT2	MIMAT0000075	0.224609	hsa-miR-20a-5p	2	0.477824	0.734573	0.0994218	0.436341	0.888566	0.0465151	0.553012	0.955177	0.322094	0.576981	0.602279
CALD1	MIMAT0000420	0.224154	hsa-miR-30b-5p	2	0.468665	0.375764	0.529247	0.761955	0.759769	0.0805674	0.0882464	0.861209	0.76409	0.179824	0.598028
ZBTB4	MIMAT0000691	0.223912	hsa-miR-130b-3p	2	0.297689	0.765604	0.688887	0.0579138	0.452003	0.398627	0.530796	0.0526	0.271651	0.414662	0.11148
SFRP2	MIMAT0000617	0.223799	hsa-miR-200c-3p	2	0.959574	0.766911	0.115063	0.623846	0.580923	0.622307	0.0393081	0.434512	0.826547	0.923154	0.0335204
ZEB1	MIMAT0003301	0.223789	hsa-miR-33b-5p	2	0.942303	0.231457	0.0708547	0.235389	0.0739889	0.223798	0.979074	0.139725	0.521232	0.742727	0.867136
EPAS1	MIMAT0002876	0.223708	hsa-miR-505-3p	2	0.812388	0.391731	0.712532	0.18653	0.192351	0.0400292	0.0483369	0.688589	0.322094	0.426187	0.673727
NUMA1	MIMAT0002809	0.223518	hsa-miR-146b-5p	2	0.178544	0.250332	0.198178	0.284204	0.00124921	0.110456	0.0862114	0.20313	0.271651	0.199165	0.980502
CPXM1	MIMAT0000617	0.222994	hsa-miR-200c-3p	2	0.959574	0.766911	0.115063	0.623846	0.580923	0.622307	0.0393081	0.434512	0.826547	0.923154	0.0335204
KIAA1191	MIMAT0000433	0.22293	hsa-miR-142-5p	2	0.027879	0.780896	0.240778	0.339471	0.996139	0.80301	0.764343	0.0939284	0.637414	0.831673	0.735885
SLC35A5	MIMAT0000072	0.222551	hsa-miR-18a-5p	2	0.704999	0.525307	0.886686	0.621809	0.98034	0.00251696	0.603072	0.0757166	0.371681	0.270759	0.658712
CAV2	MIMAT0004586	0.222136	hsa-miR-15b-3p	2	0.974857	0.245592	0.260127	0.0776521	0.225792	0.459132	0.845316	0.21787	0.0136169	0.649109	0.118333
PIKFYVE	MIMAT0004495	0.221991	hsa-miR-22-5p	2	0.922736	0.444275	0.226517	0.554469	0.0251368	0.846921	0.51247	0.0839272	0.521232	0.897917	0.826157
PODNL1	MIMAT0000092	0.221819	hsa-miR-92a-3p	2	0.814533	0.393424	0.148127	0.232286	0.186039	0.553368	0.07332	0.776987	0.227301	0.314954	0.030322
NTM	MIMAT0002888	0.221391	hsa-miR-532-5p	2	0.831713	0.534308	0.108206	0.0554705	0.0804616	0.894268	0.457326	0.778809	0.604375	0.47759	0.135133
SEC23A	MIMAT0000617	0.221334	hsa-miR-200c-3p	2	0.959574	0.766911	0.115063	0.623846	0.580923	0.622307	0.0393081	0.434512	0.826547	0.923154	0.0335204
LIMS1	MIMAT0000420	0.221091	hsa-miR-30b-5p	2	0.468665	0.375764	0.529247	0.761955	0.759769	0.0805674	0.0882464	0.861209	0.76409	0.179824	0.598028
ITM2B	MIMAT0005825	0.220938	hsa-miR-1180-3p	2	0.763189	0.511316	0.311187	0.0218824	0.331747	0.515006	0.46997	0.81134	0.59465	0.334573	0.0436528
ACOT9	MIMAT0000617	0.219581	hsa-miR-200c-3p	2	0.959574	0.766911	0.115063	0.623846	0.580923	0.622307	0.0393081	0.434512	0.826547	0.923154	0.0335204
SERPINH1	MIMAT0000617	0.218676	hsa-miR-200c-3p	2	0.959574	0.766911	0.115063	0.623846	0.580923	0.622307	0.0393081	0.434512	0.826547	0.923154	0.0335204
ARL6IP5	MIMAT0000075	0.218289	hsa-miR-20a-5p	2	0.477824	0.734573	0.0994218	0.436341	0.888566	0.0465151	0.553012	0.955177	0.322094	0.576981	0.602279
ARHGAP1	MIMAT0004507	0.217569	hsa-miR-92a-1-5p	2	0.622582	0.080043	0.731393	0.946471	0.700157	0.0189951	0.446518	0.520645	0.961988	0.582124	0.549096
ANTXR1	MIMAT0004507	0.217049	hsa-miR-92a-1-5p	2	0.622582	0.080043	0.731393	0.946471	0.700157	0.0189951	0.446518	0.520645	0.961988	0.582124	0.549096
GCOM1	MIMAT0000691	0.215858	hsa-miR-130b-3p	2	0.297689	0.765604	0.688887	0.0579138	0.452003	0.398627	0.530796	0.0526	0.271651	0.414662	0.11148
VSIG4	MIMAT0000617	0.215583	hsa-miR-200c-3p	2	0.959574	0.766911	0.115063	0.623846	0.580923	0.622307	0.0393081	0.434512	0.826547	0.923154	0.0335204
ARHGAP1	MIMAT0000691	0.215296	hsa-miR-130b-3p	2	0.297689	0.765604	0.688887	0.0579138	0.452003	0.398627	0.530796	0.0526	0.271651	0.414662	0.11148
SMTN	MIMAT0005797	0.215286	hsa-miR-1301-3p	2	0.780182	0.986274	0.298454	0.973698	0.969243	0.236957	0.0438192	0.0181078	0.338227	0.995753	0.3457
TPM1	MIMAT0000222	0.214895	hsa-miR-192-5p	2	0.726232	0.390008	0.453965	0.126315	0.313277	0.000214117	0.355822	0.697992	0.965939	0.566194	0.0877963
COL4A1	MIMAT0000617	0.214803	hsa-miR-200c-3p	2	0.959574	0.766911	0.115063	0.623846	0.580923	0.622307	0.0393081	0.434512	0.826547	0.923154	0.0335204
AXL	MIMAT0000680	0.212553	hsa-miR-106b-5p	2	0.901884	0.510981	0.221895	0.653427	0.227458	0.552366	0.0471943	0.903983	0.919866	0.0748799	0.719085
FN1	MIMAT0000092	0.212152	hsa-miR-92a-3p	2	0.814533	0.393424	0.148127	0.232286	0.186039	0.553368	0.07332	0.776987	0.227301	0.314954	0.030322
CALCRL	MIMAT0000072	0.212075	hsa-miR-18a-5p	2	0.704999	0.525307	0.886686	0.621809	0.98034	0.00251696	0.603072	0.0757166	0.371681	0.270759	0.658712
RBMS2	MIMAT0000691	0.210974	hsa-miR-130b-3p	2	0.297689	0.765604	0.688887	0.0579138	0.452003	0.398627	0.530796	0.0526	0.271651	0.414662	0.11148
PLN	MIMAT0000075	0.209316	hsa-miR-20a-5p	2	0.477824	0.734573	0.0994218	0.436341	0.888566	0.0465151	0.553012	0.955177	0.322094	0.576981	0.602279
ALDH1L2	MIMAT0000244	0.207432	hsa-miR-30c-5p	2	0.0148775	0.584124	0.287998	0.346441	0.837308	0.897132	0.853359	0.190879	0.451827	0.0234609	0.783578
OPTN	MIMAT0000617	0.20743	hsa-miR-200c-3p	2	0.959574	0.766911	0.115063	0.623846	0.580923	0.622307	0.0393081	0.434512	0.826547	0.923154	0.0335204
PDS5B	MIMAT0004495	0.207356	hsa-miR-22-5p	2	0.922736	0.444275	0.226517	0.554469	0.0251368	0.846921	0.51247	0.0839272	0.521232	0.897917	0.826157
MCM10	MIMAT0000681	0.207015	hsa-miR-29c-3p	2	0.366978	0.852924	0.133108	0.988613	0.0223967	0.0780076	0.656543	0.724784	0.59465	0.151426	0.690464
LAMA4	MIMAT0004551	0.205604	hsa-miR-30d-3p	2	0.722085	0.551006	0.886238	0.708414	0.0881253	0.143487	0.413973	0.722398	0.0731642	0.18391	0.206027
CDH11	MIMAT0000072	0.204506	hsa-miR-18a-5p	2	0.704999	0.525307	0.886686	0.621809	0.98034	0.00251696	0.603072	0.0757166	0.371681	0.270759	0.658712
PRICKLE2	MIMAT0000680	0.20394	hsa-miR-106b-5p	2	0.901884	0.510981	0.221895	0.653427	0.227458	0.552366	0.0471943	0.903983	0.919866	0.0748799	0.719085
PTK7	MIMAT0000759	0.203462	hsa-miR-148b-3p	2	0.543442	0.040519	0.0705807	0.563883	0.545199	0.46304	0.692634	0.790119	0.895518	0.68746	0.234519
WISP2	MIMAT0004484	0.202206	hsa-let-7d-3p	2	0.653768	0.952004	0.0353379	0.547599	0.832501	0.697693	0.0559694	0.809331	0.781789	0.483418	0.83051
RCAN2	MIMAT0003301	0.201637	hsa-miR-33b-5p	2	0.942303	0.231457	0.0708547	0.235389	0.0739889	0.223798	0.979074	0.139725	0.521232	0.742727	0.867136
PDE2A	MIMAT0000759	0.201216	hsa-miR-148b-3p	2	0.543442	0.040519	0.0705807	0.563883	0.545199	0.46304	0.692634	0.790119	0.895518	0.68746	0.234519
LOC400752	MIMAT0002809	0.200951	hsa-miR-146b-5p	2	0.178544	0.250332	0.198178	0.284204	0.00124921	0.110456	0.0862114	0.20313	0.271651	0.199165	0.980502
CTHRC1	MIMAT0000244	0.200842	hsa-miR-30c-5p	2	0.0148775	0.584124	0.287998	0.346441	0.837308	0.897132	0.853359	0.190879	0.451827	0.0234609	0.783578
KIAA1644	MIMAT0000680	0.200614	hsa-miR-106b-5p	2	0.901884	0.510981	0.221895	0.653427	0.227458	0.552366	0.0471943	0.903983	0.919866	0.0748799	0.719085
UBTD2	MIMAT0000100	0.832623	hsa-miR-29b-3p	1	0.735876	0.834729	0.723834	0.0961055	0.593353	0.533168	0.382698	0.716852	0.624024	0.53096	0.721763
ABCA1	MIMAT0000091	0.826689	hsa-miR-33a-5p	1	0.415254	0.926964	0.352596	0.0154597	0.22841	0.763036	0.714951	0.851868	0.521232	0.528166	0.627039
GNG2	MIMAT0000261	0.826618	hsa-miR-183-5p	1	0.988741	0.378103	0.465931	0.484899	0.458055	0.689759	0.448364	0.00147917	0.675672	0.42973	0.600921
EMP3	MIMAT0004598	0.812688	hsa-miR-141-5p	1	0.260052	0.673668	0.331605	0.731747	0.196397	0.929886	0.0944015	0.325945	0.774549	0.362412	0.481093
SEC23A	MIMAT0000245	0.807815	hsa-miR-30d-5p	1	0.343069	0.929463	0.853132	0.777434	0.0145109	0.105542	0.253304	0.433899	0.70466	0.681128	0.687194
LRRC59	MIMAT0004513	0.784918	hsa-miR-101-5p	1	0.917237	0.117389	0.521926	0.545257	0.670012	0.658597	0.867342	0.662029	0.267642	0.0569711	0.318289
PTRF	MIMAT0001536	0.778437	hsa-miR-429	1	0.989985	0.318206	0.0824238	0.965615	0.247355	0.458555	0.203272	0.537522	0.891616	0.648643	0.936595
GPR85	MIMAT0004598	0.765435	hsa-miR-141-5p	1	0.260052	0.673668	0.331605	0.731747	0.196397	0.929886	0.0944015	0.325945	0.774549	0.362412	0.481093
MSC	MIMAT0004598	0.76096	hsa-miR-141-5p	1	0.260052	0.673668	0.331605	0.731747	0.196397	0.929886	0.0944015	0.325945	0.774549	0.362412	0.481093
PTRF	MIMAT0000318	0.755235	hsa-miR-200b-3p	1	0.961307	0.608792	0.52439	0.751236	0.0414026	0.231249	0.892057	0.607134	0.891616	0.250128	0.665561
CYB5R1	MIMAT0004672	0.749789	hsa-miR-106b-3p	1	0.73985	0.814806	0.0585739	0.904701	0.172549	0.622432	0.350279	0.930644	0.322094	0.394675	0.54188
P4HA3	MIMAT0000245	0.748517	hsa-miR-30d-5p	1	0.343069	0.929463	0.853132	0.777434	0.0145109	0.105542	0.253304	0.433899	0.70466	0.681128	0.687194
CALD1	MIMAT0004598	0.743861	hsa-miR-141-5p	1	0.260052	0.673668	0.331605	0.731747	0.196397	0.929886	0.0944015	0.325945	0.774549	0.362412	0.481093
DPYD	MIMAT0000081	0.742354	hsa-miR-25-3p	1	0.637855	0.45994	0.574598	0.110921	0.0349702	0.914485	0.746747	0.521148	0.438137	0.696454	0.39489
TNFAIP6	MIMAT0000728	0.741374	hsa-miR-375	1	0.728513	0.676353	0.21554	0.889492	0.338481	0.18821	0.644816	0.0360863	0.121231	0.220142	0.999981
GNG2	MIMAT0000259	0.741088	hsa-miR-182-5p	1	0.816419	0.295189	0.265645	0.828059	0.280652	0.479305	0.457701	0.027695	0.855462	0.54669	0.806702
BEND6	MIMAT0000318	0.734014	hsa-miR-200b-3p	1	0.961307	0.608792	0.52439	0.751236	0.0414026	0.231249	0.892057	0.607134	0.891616	0.250128	0.665561
TMEM9B	MIMAT0000081	0.710478	hsa-miR-25-3p	1	0.637855	0.45994	0.574598	0.110921	0.0349702	0.914485	0.746747	0.521148	0.438137	0.696454	0.39489
MRGPRF	MIMAT0004598	0.708658	hsa-miR-141-5p	1	0.260052	0.673668	0.331605	0.731747	0.196397	0.929886	0.0944015	0.325945	0.774549	0.362412	0.481093
ZNF385D	MIMAT0004657	0.706954	hsa-miR-200c-5p	1	0.441734	0.424469	0.259908	0.898954	0.75664	0.357469	0.0404623	0.929714	0.543686	0.458535	0.957153
PMEPA1	MIMAT0000762	0.706356	hsa-miR-324-3p	1	0.71749	0.807427	0.527869	0.60533	0.0339411	0.970036	0.473551	0.642326	0.830548	0.997598	0.262255
CALD1	MIMAT0000261	0.705716	hsa-miR-183-5p	1	0.988741	0.378103	0.465931	0.484899	0.458055	0.689759	0.448364	0.00147917	0.675672	0.42973	0.600921
TNXB	MIMAT0004799	0.705669	hsa-miR-589-5p	1	0.665852	0.651807	0.987331	0.141322	0.935501	0.312854	0.714217	0.358449	0.0265844	0.494591	0.139455
KANK2	MIMAT0004598	0.696482	hsa-miR-141-5p	1	0.260052	0.673668	0.331605	0.731747	0.196397	0.929886	0.0944015	0.325945	0.774549	0.362412	0.481093
PLOD1	MIMAT0004673	0.685477	hsa-miR-29c-5p	1	0.0554004	0.854409	0.328171	0.829303	0.557426	0.912484	0.659334	0.48952	0.345771	0.186318	0.34758
PALM2-AKAP2	MIMAT0000261	0.677956	hsa-miR-183-5p	1	0.988741	0.378103	0.465931	0.484899	0.458055	0.689759	0.448364	0.00147917	0.675672	0.42973	0.600921
ANXA2P2	MIMAT0000081	0.674147	hsa-miR-25-3p	1	0.637855	0.45994	0.574598	0.110921	0.0349702	0.914485	0.746747	0.521148	0.438137	0.696454	0.39489
PTH1R	MIMAT0000261	0.674069	hsa-miR-183-5p	1	0.988741	0.378103	0.465931	0.484899	0.458055	0.689759	0.448364	0.00147917	0.675672	0.42973	0.600921
TAGLN	MIMAT0004589	0.665159	hsa-miR-30b-3p	1	0.80043	0.153143	0.493027	0.909854	0.406881	0.724831	0.941425	0.0824378	0.596349	0.857045	0.252029
PGM5	MIMAT0004598	0.655331	hsa-miR-141-5p	1	0.260052	0.673668	0.331605	0.731747	0.196397	0.929886	0.0944015	0.325945	0.774549	0.362412	0.481093
CSGALNACT2	MIMAT0004598	0.65316	hsa-miR-141-5p	1	0.260052	0.673668	0.331605	0.731747	0.196397	0.929886	0.0944015	0.325945	0.774549	0.362412	0.481093
FLNC	MIMAT0004598	0.643124	hsa-miR-141-5p	1	0.260052	0.673668	0.331605	0.731747	0.196397	0.929886	0.0944015	0.325945	0.774549	0.362412	0.481093
SOX18	MIMAT0000261	0.63947	hsa-miR-183-5p	1	0.988741	0.378103	0.465931	0.484899	0.458055	0.689759	0.448364	0.00147917	0.675672	0.42973	0.600921
PDPN	MIMAT0004598	0.638482	hsa-miR-141-5p	1	0.260052	0.673668	0.331605	0.731747	0.196397	0.929886	0.0944015	0.325945	0.774549	0.362412	0.481093
RGS4	MIMAT0000318	0.638094	hsa-miR-200b-3p	1	0.961307	0.608792	0.52439	0.751236	0.0414026	0.231249	0.892057	0.607134	0.891616	0.250128	0.665561
PCOLCE	MIMAT0004598	0.633691	hsa-miR-141-5p	1	0.260052	0.673668	0.331605	0.731747	0.196397	0.929886	0.0944015	0.325945	0.774549	0.362412	0.481093
GPR65	MIMAT0000091	0.630967	hsa-miR-33a-5p	1	0.415254	0.926964	0.352596	0.0154597	0.22841	0.763036	0.714951	0.851868	0.521232	0.528166	0.627039
DARC	MIMAT0004697	0.630938	hsa-miR-151a-5p	1	0.262032	0.180555	0.902789	0.659616	0.815237	0.835585	0.0853053	0.498521	0.330584	0.843023	0.916816
SLC16A4	MIMAT0000091	0.630064	hsa-miR-33a-5p	1	0.415254	0.926964	0.352596	0.0154597	0.22841	0.763036	0.714951	0.851868	0.521232	0.528166	0.627039
FBLN5	MIMAT0004598	0.626551	hsa-miR-141-5p	1	0.260052	0.673668	0.331605	0.731747	0.196397	0.929886	0.0944015	0.325945	0.774549	0.362412	0.481093
EFEMP2	MIMAT0000318	0.615698	hsa-miR-200b-3p	1	0.961307	0.608792	0.52439	0.751236	0.0414026	0.231249	0.892057	0.607134	0.891616	0.250128	0.665561
MSN	MIMAT0004598	0.611626	hsa-miR-141-5p	1	0.260052	0.673668	0.331605	0.731747	0.196397	0.929886	0.0944015	0.325945	0.774549	0.362412	0.481093
CRTAP	MIMAT0001536	0.608147	hsa-miR-429	1	0.989985	0.318206	0.0824238	0.965615	0.247355	0.458555	0.203272	0.537522	0.891616	0.648643	0.936595
CRTAP	MIMAT0000318	0.605536	hsa-miR-200b-3p	1	0.961307	0.608792	0.52439	0.751236	0.0414026	0.231249	0.892057	0.607134	0.891616	0.250128	0.665561
SEC16B	MIMAT0000261	0.602422	hsa-miR-183-5p	1	0.988741	0.378103	0.465931	0.484899	0.458055	0.689759	0.448364	0.00147917	0.675672	0.42973	0.600921
KDELC1	MIMAT0000100	0.600835	hsa-miR-29b-3p	1	0.735876	0.834729	0.723834	0.0961055	0.593353	0.533168	0.382698	0.716852	0.624024	0.53096	0.721763
TGFB1I1	MIMAT0000762	0.584147	hsa-miR-324-3p	1	0.71749	0.807427	0.527869	0.60533	0.0339411	0.970036	0.473551	0.642326	0.830548	0.997598	0.262255
MSN	MIMAT0000259	0.583876	hsa-miR-182-5p	1	0.816419	0.295189	0.265645	0.828059	0.280652	0.479305	0.457701	0.027695	0.855462	0.54669	0.806702
SEMA6B	MIMAT0000259	0.583741	hsa-miR-182-5p	1	0.816419	0.295189	0.265645	0.828059	0.280652	0.479305	0.457701	0.027695	0.855462	0.54669	0.806702
FXYD5	MIMAT0004657	0.58073	hsa-miR-200c-5p	1	0.441734	0.424469	0.259908	0.898954	0.75664	0.357469	0.0404623	0.929714	0.543686	0.458535	0.957153
FAM65B	MIMAT0000267	0.579564	hsa-miR-210-3p	1	0.674307	0.60182	0.550053	0.213422	0.77851	0.122166	0.918838	0.939739	0.00672717	0.613579	0.573001
COL1A2	MIMAT0001536	0.571587	hsa-miR-429	1	0.989985	0.318206	0.0824238	0.965615	0.247355	0.458555	0.203272	0.537522	0.891616	0.648643	0.936595
PECAM1	MIMAT0004598	0.570211	hsa-miR-141-5p	1	0.260052	0.673668	0.331605	0.731747	0.196397	0.929886	0.0944015	0.325945	0.774549	0.362412	0.481093
ARPC2	MIMAT0000245	0.560572	hsa-miR-30d-5p	1	0.343069	0.929463	0.853132	0.777434	0.0145109	0.105542	0.253304	0.433899	0.70466	0.681128	0.687194
NNMT	MIMAT0004657	0.559623	hsa-miR-200c-5p	1	0.441734	0.424469	0.259908	0.898954	0.75664	0.357469	0.0404623	0.929714	0.543686	0.458535	0.957153
RBMS2	MIMAT0004553	0.558095	hsa-miR-7-1-3p	1	0.536304	0.602408	0.142022	0.967492	0.583721	0.32788	0.538635	0.0516765	0.193651	0.565839	0.334558
FAM69A	MIMAT0004598	0.55469	hsa-miR-141-5p	1	0.260052	0.673668	0.331605	0.731747	0.196397	0.929886	0.0944015	0.325945	0.774549	0.362412	0.481093
RBMS2	MIMAT0000261	0.553076	hsa-miR-183-5p	1	0.988741	0.378103	0.465931	0.484899	0.458055	0.689759	0.448364	0.00147917	0.675672	0.42973	0.600921
DPYSL2	MIMAT0004598	0.546234	hsa-miR-141-5p	1	0.260052	0.673668	0.331605	0.731747	0.196397	0.929886	0.0944015	0.325945	0.774549	0.362412	0.481093
CD248	MIMAT0001536	0.543401	hsa-miR-429	1	0.989985	0.318206	0.0824238	0.965615	0.247355	0.458555	0.203272	0.537522	0.891616	0.648643	0.936595
COL8A2	MIMAT0004553	0.539619	hsa-miR-7-1-3p	1	0.536304	0.602408	0.142022	0.967492	0.583721	0.32788	0.538635	0.0516765	0.193651	0.565839	0.334558
COL1A2	MIMAT0000318	0.536037	hsa-miR-200b-3p	1	0.961307	0.608792	0.52439	0.751236	0.0414026	0.231249	0.892057	0.607134	0.891616	0.250128	0.665561
COL10A1	MIMAT0016847	0.533181	hsa-miR-378c	1	0.273506	0.637413	0.471918	0.0589305	0.748872	0.113934	0.264513	0.127503	0.253582	0.738993	0.229443
NCAPD2	MIMAT0004673	0.52918	hsa-miR-29c-5p	1	0.0554004	0.854409	0.328171	0.829303	0.557426	0.912484	0.659334	0.48952	0.345771	0.186318	0.34758
KATNAL1	MIMAT0004598	0.526557	hsa-miR-141-5p	1	0.260052	0.673668	0.331605	0.731747	0.196397	0.929886	0.0944015	0.325945	0.774549	0.362412	0.481093
RARRES2	MIMAT0000762	0.525557	hsa-miR-324-3p	1	0.71749	0.807427	0.527869	0.60533	0.0339411	0.970036	0.473551	0.642326	0.830548	0.997598	0.262255
PDE2A	MIMAT0000261	0.524065	hsa-miR-183-5p	1	0.988741	0.378103	0.465931	0.484899	0.458055	0.689759	0.448364	0.00147917	0.675672	0.42973	0.600921
PALM2-AKAP2	MIMAT0000259	0.521595	hsa-miR-182-5p	1	0.816419	0.295189	0.265645	0.828059	0.280652	0.479305	0.457701	0.027695	0.855462	0.54669	0.806702
SNX33	MIMAT0000424	0.519844	hsa-miR-128-3p	1	0.622058	0.839819	0.237946	0.489693	0.366084	0.142521	0.0205925	0.175635	0.815564	0.659241	0.387423
CYB5R1	MIMAT0004491	0.515182	hsa-miR-19b-1-5p	1	0.894184	0.0320267	0.187644	0.165662	0.597494	0.177369	0.235001	0.600587	0.322094	0.731165	0.947046
LRRC15	MIMAT0004598	0.508571	hsa-miR-141-5p	1	0.260052	0.673668	0.331605	0.731747	0.196397	0.929886	0.0944015	0.325945	0.774549	0.362412	0.481093
CALCOCO1	MIMAT0000261	0.506285	hsa-miR-183-5p	1	0.988741	0.378103	0.465931	0.484899	0.458055	0.689759	0.448364	0.00147917	0.675672	0.42973	0.600921
LIX1L	MIMAT0004598	0.50457	hsa-miR-141-5p	1	0.260052	0.673668	0.331605	0.731747	0.196397	0.929886	0.0944015	0.325945	0.774549	0.362412	0.481093
PROCR	MIMAT0004598	0.504126	hsa-miR-141-5p	1	0.260052	0.673668	0.331605	0.731747	0.196397	0.929886	0.0944015	0.325945	0.774549	0.362412	0.481093
EMILIN1	MIMAT0004598	0.502931	hsa-miR-141-5p	1	0.260052	0.673668	0.331605	0.731747	0.196397	0.929886	0.0944015	0.325945	0.774549	0.362412	0.481093
MFAP5	MIMAT0000245	0.500759	hsa-miR-30d-5p	1	0.343069	0.929463	0.853132	0.777434	0.0145109	0.105542	0.253304	0.433899	0.70466	0.681128	0.687194
MSN	MIMAT0000318	0.496035	hsa-miR-200b-3p	1	0.961307	0.608792	0.52439	0.751236	0.0414026	0.231249	0.892057	0.607134	0.891616	0.250128	0.665561
CHP	MIMAT0000071	0.492643	hsa-miR-17-3p	1	0.806199	0.915735	0.557705	0.371973	0.624459	0.8227	0.092575	0.902168	0.637414	0.32343	0.321382
EMP3	MIMAT0004657	0.49251	hsa-miR-200c-5p	1	0.441734	0.424469	0.259908	0.898954	0.75664	0.357469	0.0404623	0.929714	0.543686	0.458535	0.957153
PLXND1	MIMAT0004598	0.484171	hsa-miR-141-5p	1	0.260052	0.673668	0.331605	0.731747	0.196397	0.929886	0.0944015	0.325945	0.774549	0.362412	0.481093
EFEMP1	MIMAT0000267	0.484124	hsa-miR-210-3p	1	0.674307	0.60182	0.550053	0.213422	0.77851	0.122166	0.918838	0.939739	0.00672717	0.613579	0.573001
CRISPLD2	MIMAT0000318	0.48039	hsa-miR-200b-3p	1	0.961307	0.608792	0.52439	0.751236	0.0414026	0.231249	0.892057	0.607134	0.891616	0.250128	0.665561
COPZ2	MIMAT0004598	0.47627	hsa-miR-141-5p	1	0.260052	0.673668	0.331605	0.731747	0.196397	0.929886	0.0944015	0.325945	0.774549	0.362412	0.481093
HVCN1	MIMAT0004657	0.47532	hsa-miR-200c-5p	1	0.441734	0.424469	0.259908	0.898954	0.75664	0.357469	0.0404623	0.929714	0.543686	0.458535	0.957153
PODN	MIMAT0003284	0.473487	hsa-miR-616-5p	1	0.245692	0.0127143	0.472851	0.341449	0.56033	0.846039	0.646635	0.773461	0.350764	0.382725	0.127815
SEMA3C	MIMAT0000065	0.469382	hsa-let-7d-5p	1	0.14715	0.556587	0.259719	0.00215199	0.54527	0.371821	0.859113	0.738512	0.990191	0.300473	0.972704
TMBIM4	MIMAT0004672	0.466463	hsa-miR-106b-3p	1	0.73985	0.814806	0.0585739	0.904701	0.172549	0.622432	0.350279	0.930644	0.322094	0.394675	0.54188
LUM	MIMAT0004598	0.466447	hsa-miR-141-5p	1	0.260052	0.673668	0.331605	0.731747	0.196397	0.929886	0.0944015	0.325945	0.774549	0.362412	0.481093
CD248	MIMAT0000318	0.465348	hsa-miR-200b-3p	1	0.961307	0.608792	0.52439	0.751236	0.0414026	0.231249	0.892057	0.607134	0.891616	0.250128	0.665561
CLIC1	MIMAT0000752	0.464416	hsa-miR-328-3p	1	0.874061	0.39383	0.68804	0.892287	0.691668	0.311683	0.0685576	0.279256	0.193651	0.38078	0.318596
CCIN	MIMAT0000318	0.463685	hsa-miR-200b-3p	1	0.961307	0.608792	0.52439	0.751236	0.0414026	0.231249	0.892057	0.607134	0.891616	0.250128	0.665561
CRTAP	MIMAT0004553	0.461187	hsa-miR-7-1-3p	1	0.536304	0.602408	0.142022	0.967492	0.583721	0.32788	0.538635	0.0516765	0.193651	0.565839	0.334558
MYADM	MIMAT0004598	0.458397	hsa-miR-141-5p	1	0.260052	0.673668	0.331605	0.731747	0.196397	0.929886	0.0944015	0.325945	0.774549	0.362412	0.481093
COL5A1	MIMAT0001536	0.454679	hsa-miR-429	1	0.989985	0.318206	0.0824238	0.965615	0.247355	0.458555	0.203272	0.537522	0.891616	0.648643	0.936595
SOX18	MIMAT0000259	0.454401	hsa-miR-182-5p	1	0.816419	0.295189	0.265645	0.828059	0.280652	0.479305	0.457701	0.027695	0.855462	0.54669	0.806702
COL6A1	MIMAT0004657	0.454314	hsa-miR-200c-5p	1	0.441734	0.424469	0.259908	0.898954	0.75664	0.357469	0.0404623	0.929714	0.543686	0.458535	0.957153
RRAS	MIMAT0000762	0.453435	hsa-miR-324-3p	1	0.71749	0.807427	0.527869	0.60533	0.0339411	0.970036	0.473551	0.642326	0.830548	0.997598	0.262255
CAV1	MIMAT0000081	0.45095	hsa-miR-25-3p	1	0.637855	0.45994	0.574598	0.110921	0.0349702	0.914485	0.746747	0.521148	0.438137	0.696454	0.39489
CDC42EP5	MIMAT0000762	0.450639	hsa-miR-324-3p	1	0.71749	0.807427	0.527869	0.60533	0.0339411	0.970036	0.473551	0.642326	0.830548	0.997598	0.262255
TBX21	MIMAT0000261	0.448902	hsa-miR-183-5p	1	0.988741	0.378103	0.465931	0.484899	0.458055	0.689759	0.448364	0.00147917	0.675672	0.42973	0.600921
CRY2	MIMAT0004569	0.448107	hsa-miR-222-5p	1	0.00377633	0.624431	0.281879	0.198817	0.473666	0.677987	0.102969	0.32921	0.895518	0.313071	0.183703
CXCL13	MIMAT0000259	0.445685	hsa-miR-182-5p	1	0.816419	0.295189	0.265645	0.828059	0.280652	0.479305	0.457701	0.027695	0.855462	0.54669	0.806702
CNN1	MIMAT0000245	0.44552	hsa-miR-30d-5p	1	0.343069	0.929463	0.853132	0.777434	0.0145109	0.105542	0.253304	0.433899	0.70466	0.681128	0.687194
DCN	MIMAT0004589	0.443979	hsa-miR-30b-3p	1	0.80043	0.153143	0.493027	0.909854	0.406881	0.724831	0.941425	0.0824378	0.596349	0.857045	0.252029
FEZ2	MIMAT0000318	0.443478	hsa-miR-200b-3p	1	0.961307	0.608792	0.52439	0.751236	0.0414026	0.231249	0.892057	0.607134	0.891616	0.250128	0.665561
SLC2A3	MIMAT0004657	0.44252	hsa-miR-200c-5p	1	0.441734	0.424469	0.259908	0.898954	0.75664	0.357469	0.0404623	0.929714	0.543686	0.458535	0.957153
PECAM1	MIMAT0004657	0.441644	hsa-miR-200c-5p	1	0.441734	0.424469	0.259908	0.898954	0.75664	0.357469	0.0404623	0.929714	0.543686	0.458535	0.957153
CALD1	MIMAT0000259	0.441241	hsa-miR-182-5p	1	0.816419	0.295189	0.265645	0.828059	0.280652	0.479305	0.457701	0.027695	0.855462	0.54669	0.806702
PMP22	MIMAT0004491	0.440541	hsa-miR-19b-1-5p	1	0.894184	0.0320267	0.187644	0.165662	0.597494	0.177369	0.235001	0.600587	0.322094	0.731165	0.947046
TGFBI	MIMAT0000245	0.437901	hsa-miR-30d-5p	1	0.343069	0.929463	0.853132	0.777434	0.0145109	0.105542	0.253304	0.433899	0.70466	0.681128	0.687194
COL5A1	MIMAT0000081	0.434546	hsa-miR-25-3p	1	0.637855	0.45994	0.574598	0.110921	0.0349702	0.914485	0.746747	0.521148	0.438137	0.696454	0.39489
DLG2	MIMAT0004491	0.433247	hsa-miR-19b-1-5p	1	0.894184	0.0320267	0.187644	0.165662	0.597494	0.177369	0.235001	0.600587	0.322094	0.731165	0.947046
CNRIP1	MIMAT0001340	0.432321	hsa-miR-423-3p	1	0.224046	0.870362	0.181575	0.617351	0.398766	0.586831	0.795632	0.533786	0.151921	0.865249	0.0183235
LOC401093	MIMAT0004799	0.432038	hsa-miR-589-5p	1	0.665852	0.651807	0.987331	0.141322	0.935501	0.312854	0.714217	0.358449	0.0265844	0.494591	0.139455
RAI2	MIMAT0004799	0.429281	hsa-miR-589-5p	1	0.665852	0.651807	0.987331	0.141322	0.935501	0.312854	0.714217	0.358449	0.0265844	0.494591	0.139455
FGF7	MIMAT0004697	0.42822	hsa-miR-151a-5p	1	0.262032	0.180555	0.902789	0.659616	0.815237	0.835585	0.0853053	0.498521	0.330584	0.843023	0.916816
PINK1	MIMAT0000081	0.428129	hsa-miR-25-3p	1	0.637855	0.45994	0.574598	0.110921	0.0349702	0.914485	0.746747	0.521148	0.438137	0.696454	0.39489
IKBIP	MIMAT0004589	0.42713	hsa-miR-30b-3p	1	0.80043	0.153143	0.493027	0.909854	0.406881	0.724831	0.941425	0.0824378	0.596349	0.857045	0.252029
SYNE1	MIMAT0000261	0.42652	hsa-miR-183-5p	1	0.988741	0.378103	0.465931	0.484899	0.458055	0.689759	0.448364	0.00147917	0.675672	0.42973	0.600921
TWIST2	MIMAT0000318	0.425315	hsa-miR-200b-3p	1	0.961307	0.608792	0.52439	0.751236	0.0414026	0.231249	0.892057	0.607134	0.891616	0.250128	0.665561
CYBRD1	MIMAT0004697	0.425168	hsa-miR-151a-5p	1	0.262032	0.180555	0.902789	0.659616	0.815237	0.835585	0.0853053	0.498521	0.330584	0.843023	0.916816
FAM70B	MIMAT0004598	0.425073	hsa-miR-141-5p	1	0.260052	0.673668	0.331605	0.731747	0.196397	0.929886	0.0944015	0.325945	0.774549	0.362412	0.481093
FGL2	MIMAT0004598	0.423251	hsa-miR-141-5p	1	0.260052	0.673668	0.331605	0.731747	0.196397	0.929886	0.0944015	0.325945	0.774549	0.362412	0.481093
STK17B	MIMAT0000091	0.420181	hsa-miR-33a-5p	1	0.415254	0.926964	0.352596	0.0154597	0.22841	0.763036	0.714951	0.851868	0.521232	0.528166	0.627039
SIRPA	MIMAT0004598	0.419764	hsa-miR-141-5p	1	0.260052	0.673668	0.331605	0.731747	0.196397	0.929886	0.0944015	0.325945	0.774549	0.362412	0.481093
MMP28	MIMAT0000762	0.416435	hsa-miR-324-3p	1	0.71749	0.807427	0.527869	0.60533	0.0339411	0.970036	0.473551	0.642326	0.830548	0.997598	0.262255
PLSCR4	MIMAT0000091	0.414565	hsa-miR-33a-5p	1	0.415254	0.926964	0.352596	0.0154597	0.22841	0.763036	0.714951	0.851868	0.521232	0.528166	0.627039
AQP1	MIMAT0004598	0.414395	hsa-miR-141-5p	1	0.260052	0.673668	0.331605	0.731747	0.196397	0.929886	0.0944015	0.325945	0.774549	0.362412	0.481093
COX7A1	MIMAT0000071	0.412654	hsa-miR-17-3p	1	0.806199	0.915735	0.557705	0.371973	0.624459	0.8227	0.092575	0.902168	0.637414	0.32343	0.321382
ITGA11	MIMAT0004567	0.411905	hsa-miR-219a-1-3p	1	0.963565	0.225736	0.813472	0.969979	0.600383	0.0450032	0.749389	0.914427	0.271651	0.813099	0.925558
ZBTB4	MIMAT0004493	0.41048	hsa-miR-20a-3p	1	0.444163	0.481101	0.200731	0.713193	0.0345254	0.244416	0.925715	0.620285	0.425296	0.999632	0.763094
HTRA1	MIMAT0004491	0.407749	hsa-miR-19b-1-5p	1	0.894184	0.0320267	0.187644	0.165662	0.597494	0.177369	0.235001	0.600587	0.322094	0.731165	0.947046
EHD2	MIMAT0000081	0.405939	hsa-miR-25-3p	1	0.637855	0.45994	0.574598	0.110921	0.0349702	0.914485	0.746747	0.521148	0.438137	0.696454	0.39489
FMO2	MIMAT0004697	0.404011	hsa-miR-151a-5p	1	0.262032	0.180555	0.902789	0.659616	0.815237	0.835585	0.0853053	0.498521	0.330584	0.843023	0.916816
THBS2	MIMAT0004673	0.403682	hsa-miR-29c-5p	1	0.0554004	0.854409	0.328171	0.829303	0.557426	0.912484	0.659334	0.48952	0.345771	0.186318	0.34758
RECK	MIMAT0004598	0.402778	hsa-miR-141-5p	1	0.260052	0.673668	0.331605	0.731747	0.196397	0.929886	0.0944015	0.325945	0.774549	0.362412	0.481093
RAET1G	MIMAT0004549	0.401593	hsa-miR-148a-5p	1	0.163644	0.187364	0.483193	0.320525	0.0898013	0.144775	0.442331	0.545074	0.895518	0.789504	0.221919
GLIPR1	MIMAT0004589	0.40094	hsa-miR-30b-3p	1	0.80043	0.153143	0.493027	0.909854	0.406881	0.724831	0.941425	0.0824378	0.596349	0.857045	0.252029
RGS4	MIMAT0004598	0.4004	hsa-miR-141-5p	1	0.260052	0.673668	0.331605	0.731747	0.196397	0.929886	0.0944015	0.325945	0.774549	0.362412	0.481093
CALD1	MIMAT0000081	0.400323	hsa-miR-25-3p	1	0.637855	0.45994	0.574598	0.110921	0.0349702	0.914485	0.746747	0.521148	0.438137	0.696454	0.39489
MEIS3	MIMAT0001536	0.399762	hsa-miR-429	1	0.989985	0.318206	0.0824238	0.965615	0.247355	0.458555	0.203272	0.537522	0.891616	0.648643	0.936595
ELK3	MIMAT0000091	0.397239	hsa-miR-33a-5p	1	0.415254	0.926964	0.352596	0.0154597	0.22841	0.763036	0.714951	0.851868	0.521232	0.528166	0.627039
TXNIP	MIMAT0000261	0.396843	hsa-miR-183-5p	1	0.988741	0.378103	0.465931	0.484899	0.458055	0.689759	0.448364	0.00147917	0.675672	0.42973	0.600921
PCOLCE	MIMAT0004657	0.394614	hsa-miR-200c-5p	1	0.441734	0.424469	0.259908	0.898954	0.75664	0.357469	0.0404623	0.929714	0.543686	0.458535	0.957153
GNAI2	MIMAT0004657	0.394519	hsa-miR-200c-5p	1	0.441734	0.424469	0.259908	0.898954	0.75664	0.357469	0.0404623	0.929714	0.543686	0.458535	0.957153
EMCN	MIMAT0004493	0.39282	hsa-miR-20a-3p	1	0.444163	0.481101	0.200731	0.713193	0.0345254	0.244416	0.925715	0.620285	0.425296	0.999632	0.763094
CPEB4	MIMAT0004491	0.391706	hsa-miR-19b-1-5p	1	0.894184	0.0320267	0.187644	0.165662	0.597494	0.177369	0.235001	0.600587	0.322094	0.731165	0.947046
GLI3	MIMAT0004553	0.389923	hsa-miR-7-1-3p	1	0.536304	0.602408	0.142022	0.967492	0.583721	0.32788	0.538635	0.0516765	0.193651	0.565839	0.334558
PDGFRA	MIMAT0000267	0.389743	hsa-miR-210-3p	1	0.674307	0.60182	0.550053	0.213422	0.77851	0.122166	0.918838	0.939739	0.00672717	0.613579	0.573001
GJA1	MIMAT0004673	0.389302	hsa-miR-29c-5p	1	0.0554004	0.854409	0.328171	0.829303	0.557426	0.912484	0.659334	0.48952	0.345771	0.186318	0.34758
FMNL3	MIMAT0004657	0.387533	hsa-miR-200c-5p	1	0.441734	0.424469	0.259908	0.898954	0.75664	0.357469	0.0404623	0.929714	0.543686	0.458535	0.957153
TM2D2	MIMAT0000071	0.387329	hsa-miR-17-3p	1	0.806199	0.915735	0.557705	0.371973	0.624459	0.8227	0.092575	0.902168	0.637414	0.32343	0.321382
PIK3R6	MIMAT0004657	0.386666	hsa-miR-200c-5p	1	0.441734	0.424469	0.259908	0.898954	0.75664	0.357469	0.0404623	0.929714	0.543686	0.458535	0.957153
COL6A1	MIMAT0000318	0.384212	hsa-miR-200b-3p	1	0.961307	0.608792	0.52439	0.751236	0.0414026	0.231249	0.892057	0.607134	0.891616	0.250128	0.665561
GNG2	MIMAT0004598	0.383058	hsa-miR-141-5p	1	0.260052	0.673668	0.331605	0.731747	0.196397	0.929886	0.0944015	0.325945	0.774549	0.362412	0.481093
THY1	MIMAT0000318	0.381889	hsa-miR-200b-3p	1	0.961307	0.608792	0.52439	0.751236	0.0414026	0.231249	0.892057	0.607134	0.891616	0.250128	0.665561
DCHS1	MIMAT0000100	0.380981	hsa-miR-29b-3p	1	0.735876	0.834729	0.723834	0.0961055	0.593353	0.533168	0.382698	0.716852	0.624024	0.53096	0.721763
MITF	MIMAT0003885	0.380597	hsa-miR-454-3p	1	0.601192	0.251306	0.848269	0.566064	0.478691	0.456245	0.704684	0.0263117	0.322094	0.137062	0.377689
FAP	MIMAT0004589	0.380327	hsa-miR-30b-3p	1	0.80043	0.153143	0.493027	0.909854	0.406881	0.724831	0.941425	0.0824378	0.596349	0.857045	0.252029
CBX7	MIMAT0001341	0.378988	hsa-miR-424-5p	1	0.35756	0.0231637	0.114449	0.931723	0.186688	0.511586	0.768322	0.138999	0.396179	0.276572	0.520574
MMP16	MIMAT0000100	0.378664	hsa-miR-29b-3p	1	0.735876	0.834729	0.723834	0.0961055	0.593353	0.533168	0.382698	0.716852	0.624024	0.53096	0.721763
ISM1	MIMAT0004598	0.377467	hsa-miR-141-5p	1	0.260052	0.673668	0.331605	0.731747	0.196397	0.929886	0.0944015	0.325945	0.774549	0.362412	0.481093
PROS1	MIMAT0004598	0.377379	hsa-miR-141-5p	1	0.260052	0.673668	0.331605	0.731747	0.196397	0.929886	0.0944015	0.325945	0.774549	0.362412	0.481093
RAB3IL1	MIMAT0000259	0.376021	hsa-miR-182-5p	1	0.816419	0.295189	0.265645	0.828059	0.280652	0.479305	0.457701	0.027695	0.855462	0.54669	0.806702
MTERFD3	MIMAT0004568	0.37365	hsa-miR-221-5p	1	0.0145417	0.962139	0.102121	0.346677	0.405423	0.703068	0.617491	0.650402	0.624024	0.806512	0.91692
MKI67	MIMAT0004515	0.371981	hsa-miR-29b-2-5p	1	0.133797	0.8895	0.230325	0.777152	0.395345	0.190583	0.821869	0.323726	0.487355	0.0898482	0.585734
EHD2	MIMAT0001536	0.37186	hsa-miR-429	1	0.989985	0.318206	0.0824238	0.965615	0.247355	0.458555	0.203272	0.537522	0.891616	0.648643	0.936595
ALOX5AP	MIMAT0000071	0.369583	hsa-miR-17-3p	1	0.806199	0.915735	0.557705	0.371973	0.624459	0.8227	0.092575	0.902168	0.637414	0.32343	0.321382
SPARC	MIMAT0004553	0.367492	hsa-miR-7-1-3p	1	0.536304	0.602408	0.142022	0.967492	0.583721	0.32788	0.538635	0.0516765	0.193651	0.565839	0.334558
[truncated: 428 more rows]
